# Supplementary material for: Probiotic Bifidobacterium lactis V9 Regulates the Secretion of Sex Hormones in Polycystic Ovary Syndrome Patients through the Gut-Brain Axis
Source: mSystems. 2019 Apr 16;4(2):e00017-19. doi: 10.1128/mSystems.00017-19 (PMC6469956; doi:10.1128/mSystems.00017-19)
Supplement: TABLE S1 [file mSystems.00017-19-st001.xlsx]

## Sheet: Sheet1
		p_VALUE	c_ave	c_std	p_ave	p_std	C1	C2	C3	C4	C5	C6	C7	C8	C9	C10	C11	C12	C13	C14	C15	C16	C17	C18	C19	C20	C21	C22	C23	C24	C25	C26	P1	P2	P3	P4	P5	P6	P7	P8	P9	P10	P11	P12	P13	P14	P15	P16	P17
Anthropometric parameters	AGE	0.32882	26.6923	1.95488	27.6053	3.81703	25	26	28	27	27	30	23	26	30	24	24	23	27	27	26	26	25	29	26	29	28	28	27	28	26	29	22	28	25	32	27	32	22	28	33	30	22	23	32	30	27	29	22
	HAIR-AN	NA	#DIV/0!	#DIV/0!	#DIV/0!	#DIV/0!	n	n	n	n	n	n	n	n	n	n	n	n	n	n	n	n	n	n	n	n	n	n	n	n	n	n	n	n	n	n	y	n	n	n	y	n	n	y	y	n	n	n	n
	Acne	NA	#DIV/0!	#DIV/0!	#DIV/0!	#DIV/0!	y	n	n	n	n	n	y	n	n	n	n	n	n	n	n	n	n	y	n	n	n	n	n	y	n	n	n	n	y	n	n	n	n	n	y	n	n	n	n	y	n	y	n
Metabolic parameters	TG（mmol / L）	8.71291e-08	1.19558	0.209578	1.64707	0.257873	1.06595	1.18173	1.45344	1.07291	1.46518	0.898038	1.05711	1.31113	1.22726	1.48147	1.18916	1.48826	1.15011	1.00915	1.03383	1.22906	1.48695	0.98615	0.932992	1.20972	1.62846	0.881677	1.16852	1.07985	1.39247	1.00449	1.41335	1.22252	1.53378	1.58251	1.501	1.3731	1.59097	1.90591	1.99729	1.97567	1.44898	1.20339	2.01042	1.64692	2.00876	1.99165	1.40388
	TC（mmol / L）	8.58149e-13	4.07487	0.260461	4.72935	0.295772	4.17838	4.15034	4.03044	4.19058	4.05643	4.20639	4.40963	3.68392	4.10267	4.02774	3.88885	4.02322	3.55771	4.46631	4.0111	4.45571	3.99999	4.11052	3.97032	4.23003	4.12773	3.65402	4.47338	3.90235	3.59809	4.44085	4.81477	4.73114	4.91883	5.18721	4.99318	5.15432	5.03928	4.35016	4.66122	4.24876	4.36078	4.41863	4.79241	4.30512	4.8452	5.14513	4.92747
	FPG（mmol / L）	0.000681459	5.53121	0.310723	5.9781	0.567327	5.85656	5.07981	5.8393	5.72422	5.9284	5.32962	5.86875	5.47014	5.33897	5.90668	5.17804	5.19464	5.76488	5.40408	5.37981	5.87376	5.96524	5.40242	5.18431	5.57037	5.88194	5.18918	5.12286	5.09672	5.42194	5.83879	6.05773	5.9122	6.04139	5.1399	6.126	6.20103	6.24363	5.56147	5.07242	5.9505	5.25986	6.51388	6.86807	6.99579	5.74511	5.79239	6.82491
Sex hormones	LH (IU/L)	1.83378e-11	7.22125	2.44647	17.9644	3.83722	4.16041	3.16713	5.00023	8.26294	4.94059	8.29147	5.28346	4.93541	9.93395	6.8639	9.9315	6.83121	4.24551	8.92899	11.8918	5.58574	10.2215	4.87778	7.04568	4.15966	8.27548	10.2048	7.72817	9.86025	6.75873	10.3663	10.7129	12.4383	16.248	23.236	22.169	23.1243	21.3286	13.0536	15.9413	22.844	21.1084	17.8838	12.9712	22.0844	14.0664	15.7896	16.7767
	FSH (IU/L)	5.90084e-12	4.70998	0.571447	6.97799	1.42048	3.84031	4.55586	5.49542	5.39276	4.75537	4.32769	5.69467	4.95716	4.79512	4.54374	3.83419	5.27	4.83437	4.09953	4.5964	4.93057	4.66952	5.0141	4.6891	4.43162	5.65946	4.45997	5.44216	3.70442	3.77576	4.6901	4.89932	7.34817	9.37464	5.24242	7.80645	6.09601	7.54168	6.07658	5.99612	9.23485	8.52912	7.53585	5.2135	9.27736	4.6749	8.62094	6.18392
	LH/FSH	1.83809e-07	1.56844	0.612253	2.62823	0.613043	1.08335	0.695178	0.909891	1.53223	1.03895	1.91591	0.92779	0.995613	2.07168	1.51063	2.59025	1.29625	0.878194	2.17805	2.58719	1.13288	2.18897	0.972812	1.50257	0.938632	1.46224	2.28808	1.42006	2.66175	1.79003	2.21025	2.18661	1.69271	1.73319	4.4323	2.83984	3.79335	2.82809	2.14819	2.65861	2.47367	2.47486	2.37316	2.48801	2.38046	3.00892	1.83154	2.71296
	E2 (pg/mL)	0.166449	52.8187	6.07728	56.319	15.0169	45.8589	49.5148	60.894	59.7782	53.1958	47.0725	65.2003	54.8144	53.3677	49.4926	45.4549	59.36	54.0654	46.599	50.6269	54.6931	50.8083	57.5529	53.1205	47.1024	63.7427	48.814	60.4968	43.0802	45.439	53.1412	30.1427	59.3822	77.1936	34.3153	65.4762	54.4994	63.8938	53.8752	45.5388	76.8831	72.121	63.2301	34.118	77.1747	27.4575	73.2465	55.8298
	PRL (ng/mL)	6.79446e-08	9.22209	1.37326	11.7864	1.61057	7.78881	10.6451	10.3974	9.55442	9.40729	10.5954	10.9326	10.4041	7.08577	10.2204	10.1959	7.21098	9.30943	10.637	7.00258	8.79656	8.86131	7.93994	8.45586	10.7431	10.9179	9.44754	7.98248	10.4913	7.5921	7.15904	13.8201	13.4365	9.22528	9.08594	12.4112	11.9274	10.3249	9.7496	9.05434	14.2203	13.0547	13.2299	12.1229	12.6099	9.73059	12.1597	11.5793
	T(nm/l)	1.51956e-11	0.830525	0.295565	6.01767	1.12744	1.17822	1.22286	0.561004	0.7297	0.756746	1.05844	1.1367	1.13012	0.676283	0.448457	0.635103	0.94091	1.13029	1.2994	0.541713	0.337891	0.715336	1.07816	0.522438	0.995986	0.951014	0.720302	0.47194	1.19266	0.334327	0.827635	5.74561	7.86271	4.82104	6.5018	5.28562	7.6316	6.07392	7.84826	5.07523	6.83531	4.46337	6.60828	5.51273	5.83345	5.99057	7.7897	6.89773
Brain-gut Mediators	Ghrelin (ng/mL)	1.5115e-11	0.54084	0.0269865	0.253039	0.0301263	0.529033	0.498772	0.558514	0.581584	0.494238	0.583586	0.5417	0.53036	0.576564	0.568222	0.544173	0.536339	0.576784	0.497937	0.508995	0.55735	0.52818	0.541072	0.518426	0.528628	0.528423	0.586773	0.525537	0.523332	0.548526	0.548788	0.293326	0.232425	0.239721	0.271869	0.266167	0.296085	0.254642	0.226571	0.241583	0.291939	0.271347	0.228476	0.286684	0.283776	0.224419	0.286885	0.21463
	PYY (pg/mL)	2.11241e-11	85.1644	10.1101	53.4642	16.2521	83.8104	69.6228	92.7163	100.314	67.194	100.834	88.1985	83.9112	94.9653	93.8055	89.3906	84.4097	95.867	67.7833	73.1812	92.0208	79.599	86.0729	75.2061	81.7417	81.1053	100.889	75.5388	75.3832	89.6033	91.1116	69.9476	44.0995	48.7616	63.2853	55.5565	79.3409	54.7908	39.1259	54.6636	68.9766	58.9623	41.9628	67.8133	66.8301	35.0424	68.6834	31.108
SCFA(μmol/g)	Acetic acid	3.3247e-18	57.3611	9.32757	24.5961	8.9402	55.2644	45.3702	67.127	67.7654	40.1633	67.9471	61.2104	56.2839	67.2589	67.1561	62.3015	56.8773	67.4187	42.6083	46.2728	66.0612	49.7781	57.5945	46.9811	51.8113	51.3296	69.9226	48.9474	48.0283	64.8869	65.0221	37.9468	21.5503	22.4718	29.1865	25.0063	38.7711	24.4407	15.7934	23.1945	37.8644	26.186	17.4335	33.2111	31.5226	14.5406	34.4137	11.6115
	Propionic acid	4.06724e-05	20.1378	5.95772	13.9253	3.838	17.352	12.6753	23.9709	29.465	12.1034	31.3792	20.6866	19.0929	26.9321	24.7037	21.5533	19.3066	28.1999	12.3035	12.8773	23.1711	15.9508	19.5264	13.8003	16.5403	16.3556	31.4454	15.2841	14.8502	21.8458	22.2115	18.0982	12.683	13.8779	16.1914	14.7123	18.913	14.4435	10.274	14.233	17.9076	16.0312	11.7831	17.1529	16.6588	10.0315	17.2039	6.29019
	Butyric acid	2.69198e-13	12.8645	4.20355	5.04623	1.59375	11.583	6.74153	16.0357	18.522	6.13789	19.1851	13.4753	12.4513	16.7769	16.5984	14.1915	12.8224	18.3719	6.23053	7.28831	15.8026	10.4323	13.2971	7.37917	11.0336	10.4855	20.4131	10.0051	9.53183	14.3742	15.3102	6.92066	4.27838	4.63777	6.04484	5.47709	7.41229	5.43429	3.73328	5.33275	6.75517	5.57917	4.1486	6.47261	6.1215	3.27101	6.57024	2.42191
	Valeric acid	6.1364e-14	1.65526	0.639391	0.550837	0.297643	1.39812	0.956393	2.34967	2.55851	0.808445	2.67669	1.61802	1.41159	2.47869	2.46132	1.63031	1.44208	2.5376	0.85775	1.00163	2.18147	1.08612	1.48565	1.02127	1.22803	1.1506	2.6791	1.08418	1.07504	1.90499	1.9536	0.734406	0.406718	0.444677	0.633855	0.544183	0.778692	0.492486	0.367177	0.490519	0.719096	0.610251	0.379397	0.674863	0.647435	0.354066	0.716335	0.236871
[truncated: 21 more columns]
