# Supplementary material for: Probiotic Bifidobacterium lactis V9 Regulates the Secretion of Sex Hormones in Polycystic Ovary Syndrome Patients through the Gut-Brain Axis
Source: mSystems. 2019 Apr 16;4(2):e00017-19. doi: 10.1128/mSystems.00017-19 (PMC6469956; doi:10.1128/mSystems.00017-19)
Supplement: TABLE S4 [file mSystems.00017-19-st004.xlsx]

## Sheet: Sheet1
CAG_prefix	Contig #	P_VALUE	Scitific name	Taxonomy	enrich	C_AVE	P_AVE
CAG_prefix.txt0001	233153	0.314999	Bacteroides sp. MGS001	UNKNOWN	NA	17.7513	20.532
CAG_prefix.txt0002	26620	0.435872	Clostridium sp. MGS002	UNKNOWN	NA	14.1321	14.545
CAG_prefix.txt0003	18250	1.08251e-05	Bifidobacterium sp. MGS003	Bifidobacterium sp.	C	6.08472	0.523925
CAG_prefix.txt0004	11859	1.08251e-05	Faecalibacterium prausnitzii MGS004	Faecalibacterium prausnitzii	C	1.22201	0.10337
CAG_prefix.txt0005	9673	0.911797	Bacteroides caccae MGS005	UNKNOWN	NA	2.42368	1.57578
CAG_prefix.txt0006	6340	0.00208924	Bacteroides plebeius MGS006	Bacteroides plebeius	C	7.81796	0.45777
CAG_prefix.txt0007	6219	4.33004e-05	Coprococcus eutactus MGS007	Coprococcus eutactus	C	1.96477	0.178784
CAG_prefix.txt0008	5041	1.08251e-05	Bacteroides sp. MGS008	Bacteroides sp.	C	3.83246	0.402083
CAG_prefix.txt0009	4299	0.000555458	Bifidobacterium sp. MGS009	Bifidobacterium sp.	C	3.15996	0.10829
CAG_prefix.txt0010	4136	0.969805	MGS010	UNKNOWN	NA	1.20288	4.81597
CAG_prefix.txt0011	4043	0.850051	Subdoligranulum variabile MGS011	UNKNOWN	NA	0.34689	0.300942
CAG_prefix.txt0012	3914	0.911797	Prevotella copri MGS012	UNKNOWN	NA	1.45216	1.38506
CAG_prefix.txt0013	3851	1.08251e-05	Eubacterium eligens MGS013	Eubacterium eligens	P	0.200329	2.20299
CAG_prefix.txt0014	3357	0.00208924	Bacteroides vulgatus MGS014	Bacteroides vulgatus	P	3.12653	28.0186
CAG_prefix.txt0015	3341	1.08251e-05	Bifidobacterium animalis MGS015	Bifidobacterium animalis	C	4.43156	0.12989
CAG_prefix.txt0016	3039	0.000324753	Bacteroides stercoris MGS016	Bacteroides stercoris	C	17.1649	0.542144
CAG_prefix.txt0017	3029	0.0072626	Faecalibacterium prausnitzii MGS017	Faecalibacterium prausnitzii	P	0.290232	1.84009
CAG_prefix.txt0018	2948	0.00388621	Bacteroides caccae MGS018	Bacteroides caccae	P	0.725456	4.67926
CAG_prefix.txt0019	2777	0.79126	Bacteroides sp. MGS019	UNKNOWN	NA	1.16401	0.515322
CAG_prefix.txt0020	2724	0.970512	MGS020	UNKNOWN	NA	8.21892	6.20439
CAG_prefix.txt0021	2538	0.481251	Faecalibacterium prausnitzii MGS021	UNKNOWN	NA	7.20897	13.7418
CAG_prefix.txt0022	2465	0.00684146	Bacteroides uniformis MGS022	Bacteroides uniformis	P	2.03225	9.86195
CAG_prefix.txt0023	2424	0.000437455	Coprococcus comes MGS023	Coprococcus comes	C	3.48914	0.540769
CAG_prefix.txt0024	2417	1.08251e-05	MGS024	UNKNOWN	P	0.353858	2.15804
CAG_prefix.txt0025	2123	1	MGS025	UNKNOWN	NA	6.65628	4.03258
CAG_prefix.txt0026	2106	0.000181651	Roseburia intestinalis MGS026	Roseburia intestinalis	C	2.20398	0.0173739
CAG_prefix.txt0027	2084	0.000324753	Bacteroides sp. MGS027	Bacteroides sp.	P	1.1726	5.26445
CAG_prefix.txt0028	2073	0.849884	Subdoligranulum variabile MGS028	UNKNOWN	NA	0.471246	1.03464
CAG_prefix.txt0029	1993	0.393048	Roseburia inulinivorans MGS029	UNKNOWN	NA	15.9394	13.8145
CAG_prefix.txt0030	1980	0.0406812	Prevotella copri MGS030	Prevotella copri	P	0.0309653	5.14781
CAG_prefix.txt0031	1916	1.08251e-05	Subdoligranulum variabile MGS031	Subdoligranulum variabile	P	0.891033	10.5275
CAG_prefix.txt0032	1913	0.00685195	Faecalibacterium prausnitzii MGS032	Faecalibacterium prausnitzii	C	9.3071	0.0602004
CAG_prefix.txt0033	1896	0.795936	Faecalibacterium prausnitzii MGS033	UNKNOWN	NA	11.9377	12.6477
CAG_prefix.txt0034	1894	0.528849	MGS034	UNKNOWN	NA	5.70954	1.14
CAG_prefix.txt0035	1883	0.159787	Prevotella copri MGS035	Prevotella copri	P	0.0477093	5.65657
CAG_prefix.txt0036	1858	1	MGS036	UNKNOWN	NA	0.830792	0.825655
CAG_prefix.txt0037	1857	0.819929	MGS037	UNKNOWN	NA	6.14701	5.41621
CAG_prefix.txt0038	1796	0.878229	MGS038	UNKNOWN	NA	1.87439	1.53467
CAG_prefix.txt0039	1795	0.853428	Faecalibacterium prausnitzii MGS039	UNKNOWN	NA	3.63992	5.6071
CAG_prefix.txt0040	1783	0.596563	Faecalibacterium prausnitzii MGS040	UNKNOWN	NA	7.8163	1.81298
CAG_prefix.txt0041	1708	0.00100356	Alistipes putredinis MGS041	Alistipes putredinis	P	1.96868	13.9305
CAG_prefix.txt0042	1644	0.630529	Prevotella copri MGS042	UNKNOWN	NA	4.48006	0.865828
CAG_prefix.txt0043	1636	0.000163049	MGS043	UNKNOWN	P	0.0125873	2.45148
CAG_prefix.txt0044	1544	1.08251e-05	Eubacterium rectale MGS044	Eubacterium rectale	P	4.21883	39.7761
CAG_prefix.txt0045	1523	0.567825	MGS045	UNKNOWN	NA	1.15893	4.30139
CAG_prefix.txt0046	1496	0.517356	Prevotella copri MGS046	UNKNOWN	NA	5.45775	2.93596
CAG_prefix.txt0047	1495	0.675273	MGS047	UNKNOWN	NA	4.13601	1.8756
CAG_prefix.txt0048	1479	8.74499e-05	Dialister invisus MGS048	Dialister invisus	P	0.00109808	6.2557
CAG_prefix.txt0049	1389	0.970512	Faecalibacterium prausnitzii MGS049	UNKNOWN	NA	6.3153	10.8893
CAG_prefix.txt0050	1383	0.011207	Prevotella copri MGS050	Prevotella copri	C	30.4885	0.166526
CAG_prefix.txt0051	1179	0.781485	Prevotella copri MGS051	UNKNOWN	NA	7.01197	0.644932
CAG_prefix.txt0052	1009	7.57756e-05	Bifidobacterium pseudocatenulatum MGS052	Bifidobacterium pseudocatenulatum	C	3.80029	0.396059
CAG_prefix.txt0053	883	0.970512	MGS053	UNKNOWN	NA	10.4604	14.2917
CAG_prefix.txt0054	812	0.911797	MGS054	UNKNOWN	NA	0.822388	1.93259
CAG_prefix.txt0055	744	0.630529	MGS055	UNKNOWN	NA	12.1069	22.5891
CAG_prefix.txt0056	639	1	MGS056	UNKNOWN	NA	6.25406	2.68609
CAG_prefix.txt0057	630	0.677126	Faecalibacterium prausnitzii MGS057	UNKNOWN	NA	9.39026	17.0936
CAG_prefix.txt0058	537	0.879784	Bacteroides plebeius MGS058	UNKNOWN	NA	1.99774	0.46184
CAG_prefix.txt0059	535	1.08251e-05	MGS059	UNKNOWN	P	0.0595093	6.51746
CAG_prefix.txt0060	492	0.00216852	Collinsella aerofaciens MGS060	Collinsella aerofaciens	P	0.666462	3.9829
CAG_prefix.txt0061	440	0.684211	MGS061	UNKNOWN	NA	0.790371	6.57459
CAG_prefix.txt0062	426	0.911797	MGS062	UNKNOWN	NA	2.79918	6.84918
CAG_prefix.txt0063	420	0.853428	MGS063	UNKNOWN	NA	0.929664	4.13774
CAG_prefix.txt0064	392	0.79103	MGS064	UNKNOWN	NA	0.315953	4.91406
CAG_prefix.txt0065	365	0.517356	MGS065	UNKNOWN	NA	0.925948	2.11381
CAG_prefix.txt0066	360	1	MGS066	UNKNOWN	NA	4.74755	8.45632
CAG_prefix.txt0067	352	0.528849	MGS067	UNKNOWN	NA	3.64785	8.06756
CAG_prefix.txt0068	325	0.000172654	MGS068	UNKNOWN	P	0.13688	7.89909
CAG_prefix.txt0069	274	1	MGS069	UNKNOWN	NA	0.738727	1.4465
CAG_prefix.txt0070	263	0.848981	MGS070	UNKNOWN	NA	1.79681	0.997354
CAG_prefix.txt0071	259	0.630529	MGS071	UNKNOWN	NA	4.75493	15.298
CAG_prefix.txt0072	257	1	MGS072	UNKNOWN	NA	3.89812	7.65993
CAG_prefix.txt0073	231	0.879378	MGS073	UNKNOWN	NA	2.42648	5.01583
CAG_prefix.txt0074	218	0.911797	MGS074	UNKNOWN	NA	10.7681	4.9125
CAG_prefix.txt0075	218	0.481251	MGS075	UNKNOWN	NA	8.7373	0.181618
CAG_prefix.txt0076	215	0.237762	MGS076	UNKNOWN	NA	1.12629	4.17714
CAG_prefix.txt0077	208	0.795936	MGS077	UNKNOWN	NA	12.4192	29.0867
CAG_prefix.txt0078	200	0.684211	MGS078	UNKNOWN	NA	3.82128	10.1144
CAG_prefix.txt0079	193	0.853428	MGS079	UNKNOWN	NA	11.7098	5.43365
CAG_prefix.txt0080	188	0.000163049	MGS080	UNKNOWN	P	0.120396	1.24739
CAG_prefix.txt0081	187	0.630529	MGS081	UNKNOWN	NA	1.3178	3.47964
CAG_prefix.txt0082	184	0.105122	MGS082	UNKNOWN	NA	1.2473	2.0718
CAG_prefix.txt0083	177	0.739364	MGS083	UNKNOWN	NA	7.09831	4.1714
CAG_prefix.txt0084	169	0.129122	MGS084	UNKNOWN	NA	19.392	10.1033
CAG_prefix.txt0085	168	0.93972	MGS085	UNKNOWN	NA	5.26684	9.606
CAG_prefix.txt0086	160	1.08251e-05	MGS086	UNKNOWN	P	0.200368	1.4253
CAG_prefix.txt0087	158	0.381069	MGS087	UNKNOWN	NA	7.74787	3.33185
CAG_prefix.txt0088	156	0.739364	MGS088	UNKNOWN	NA	0.986641	2.15285
CAG_prefix.txt0089	150	0.879784	MGS089	UNKNOWN	NA	5.77361	11.7362
CAG_prefix.txt0090	147	0.519895	MGS090	UNKNOWN	NA	12.4208	6.58201
CAG_prefix.txt0091	146	0.795936	MGS091	UNKNOWN	NA	3.13726	2.24227
CAG_prefix.txt0092	136	0.481251	MGS092	UNKNOWN	NA	3.4271	5.69294
CAG_prefix.txt0093	135	0.853428	MGS093	UNKNOWN	NA	4.80796	10.5467
CAG_prefix.txt0094	135	0.970512	MGS094	UNKNOWN	NA	0.634716	0.513928
CAG_prefix.txt0095	128	0.630529	MGS095	UNKNOWN	NA	7.19163	12.6181
CAG_prefix.txt0096	126	0.000172654	MGS096	UNKNOWN	C	12.3959	0.283457
CAG_prefix.txt0097	120	0.630529	MGS097	UNKNOWN	NA	10.4816	19.5509
CAG_prefix.txt0098	118	0.578742	MGS098	UNKNOWN	NA	11.9314	7.37864
CAG_prefix.txt0099	113	0.853428	MGS099	UNKNOWN	NA	2.09643	3.89672
CAG_prefix.txt0100	111	0.911797	MGS100	UNKNOWN	NA	1.56423	2.20061
CAG_prefix.txt0101	110	0.481251	MGS101	UNKNOWN	NA	5.78052	17.7541
CAG_prefix.txt0102	109	0.676435	MGS102	UNKNOWN	NA	1.47055	2.93273
CAG_prefix.txt0103	107	1.08251e-05	MGS103	UNKNOWN	C	9.16735	0.437379
CAG_prefix.txt0104	103	0.968851	MGS104	UNKNOWN	NA	3.18367	1.20358
CAG_prefix.txt0105	99	0.621863	MGS105	UNKNOWN	NA	0.12018	3.78894
CAG_prefix.txt0106	99	0.231242	MGS106	UNKNOWN	NA	14.3937	0.752736
CAG_prefix.txt0107	96	0.57017	MGS107	UNKNOWN	NA	1.02916	8.85512
CAG_prefix.txt0108	95	0.393048	MGS108	UNKNOWN	NA	11.885	19.6876
CAG_prefix.txt0109	91	0.519895	MGS109	UNKNOWN	NA	7.64053	11.0687
CAG_prefix.txt0110	91	0.630529	MGS110	UNKNOWN	NA	7.19987	22.1053
CAG_prefix.txt0111	89	0.853428	MGS111	UNKNOWN	NA	12.7664	11.3297
CAG_prefix.txt0112	87	1	MGS112	UNKNOWN	NA	2.02083	5.85954
CAG_prefix.txt0113	87	0.165494	MGS113	UNKNOWN	NA	2.44553	6.60429
CAG_prefix.txt0114	86	0.000178614	MGS114	UNKNOWN	C	6.26512	0.0261713
CAG_prefix.txt0115	86	0.578742	MGS115	UNKNOWN	NA	5.83634	2.75954
CAG_prefix.txt0116	85	0.853428	MGS116	UNKNOWN	NA	1.85882	3.0957
CAG_prefix.txt0117	81	0.314999	MGS117	UNKNOWN	NA	7.39343	10.8159
CAG_prefix.txt0118	80	0.237762	MGS118	UNKNOWN	NA	3.7252	1.84862
CAG_prefix.txt0119	80	0.595314	MGS119	UNKNOWN	NA	11.6167	0.795733
CAG_prefix.txt0120	79	1.08251e-05	MGS120	UNKNOWN	C	13.06	0.267286
CAG_prefix.txt0121	78	0.481251	MGS121	UNKNOWN	NA	55.7932	75.3226
CAG_prefix.txt0122	78	0.970512	MGS122	UNKNOWN	NA	5.69152	7.82821
CAG_prefix.txt0123	78	0.970512	MGS123	UNKNOWN	NA	3.49096	2.36372
CAG_prefix.txt0124	78	0.517356	MGS124	UNKNOWN	NA	8.82041	4.23723
CAG_prefix.txt0125	75	0.795936	MGS125	UNKNOWN	NA	6.29588	9.09494
CAG_prefix.txt0126	74	0.449521	MGS126	UNKNOWN	NA	1.23224	0.773057
CAG_prefix.txt0127	74	0.630529	MGS127	UNKNOWN	NA	1.22665	0.659478
CAG_prefix.txt0128	70	0.684211	MGS128	UNKNOWN	NA	16.5904	24.9895
CAG_prefix.txt0129	69	0.795936	MGS129	UNKNOWN	NA	7.09222	5.092
CAG_prefix.txt0130	69	0.911797	MGS130	UNKNOWN	NA	6.51946	11.1352
CAG_prefix.txt0131	67	0.970512	MGS131	UNKNOWN	NA	1.13071	3.03084
CAG_prefix.txt0132	66	1.08251e-05	MGS132	UNKNOWN	C	4.57021	0.303582
CAG_prefix.txt0133	64	0.528849	MGS133	UNKNOWN	NA	1.73514	3.92773
CAG_prefix.txt0134	64	0.383957	MGS134	UNKNOWN	NA	8.71163	11.7906
CAG_prefix.txt0135	64	0.382878	MGS135	UNKNOWN	NA	1.01511	0.192521
CAG_prefix.txt0136	63	0.970512	MGS136	UNKNOWN	NA	2.15905	0.483189
CAG_prefix.txt0137	62	0.000181651	MGS137	UNKNOWN	C	7.85472	0.0457031
CAG_prefix.txt0138	61	0.909382	MGS138	UNKNOWN	NA	21.6177	17.5109
CAG_prefix.txt0139	60	0.795936	MGS139	UNKNOWN	NA	12.0624	17.3883
CAG_prefix.txt0140	60	0.853428	MGS140	UNKNOWN	NA	2.41736	1.13315
CAG_prefix.txt0141	60	0.520366	MGS141	UNKNOWN	NA	3.26073	1.89143
CAG_prefix.txt0142	59	0.970512	MGS142	UNKNOWN	NA	4.01823	2.659
CAG_prefix.txt0143	57	0.853428	MGS143	UNKNOWN	NA	1.71772	1.09922
CAG_prefix.txt0144	57	0.909038	MGS144	UNKNOWN	NA	3.02914	6.12561
CAG_prefix.txt0145	56	0.789787	MGS145	UNKNOWN	NA	23.877	20.0923
CAG_prefix.txt0146	56	1.08251e-05	MGS146	UNKNOWN	C	19.1024	1.00953
CAG_prefix.txt0147	55	0.911797	MGS147	UNKNOWN	NA	5.77503	27.4356
CAG_prefix.txt0148	54	1.08251e-05	Roseburia inulinivorans MGS148	Roseburia inulinivorans	C	6.32845	0.249138
CAG_prefix.txt0149	54	0.795936	MGS149	UNKNOWN	NA	12.2041	32.9514
CAG_prefix.txt0150	54	0.103589	MGS150	UNKNOWN	NA	6.43211	4.08707
CAG_prefix.txt0151	53	0.684211	MGS151	UNKNOWN	NA	0.502459	2.85416
CAG_prefix.txt0152	49	0.14314	CAG0152	UNKNOWN	NA	2.43597	1.08991
CAG_prefix.txt0153	49	0.970512	CAG0153	UNKNOWN	NA	5.78738	3.76528
CAG_prefix.txt0154	49	0.911797	CAG0154	UNKNOWN	NA	4.02073	12.4299
CAG_prefix.txt0155	49	0.739364	CAG0155	UNKNOWN	NA	1.53198	3.24659
CAG_prefix.txt0156	48	0.739364	CAG0156	UNKNOWN	NA	16.7287	29.8592
CAG_prefix.txt0157	48	0.970512	CAG0157	UNKNOWN	NA	9.31051	13.5466
CAG_prefix.txt0158	48	0.853428	CAG0158	UNKNOWN	NA	3.91547	4.3698
CAG_prefix.txt0159	48	0.190316	CAG0159	UNKNOWN	NA	7.38626	13.209
CAG_prefix.txt0160	48	0.343978	CAG0160	UNKNOWN	NA	4.92046	20.3373
CAG_prefix.txt0161	47	0.969621	CAG0161	UNKNOWN	NA	1.11	1.88708
CAG_prefix.txt0162	46	0.0847672	CAG0162	UNKNOWN	NA	6.83326	14.1302
CAG_prefix.txt0163	46	0.970512	CAG0163	UNKNOWN	NA	27.0088	19.3984
CAG_prefix.txt0164	45	0.217563	CAG0164	UNKNOWN	NA	7.55394	4.30989
CAG_prefix.txt0165	45	0.970512	CAG0165	UNKNOWN	NA	103.24	128.267
CAG_prefix.txt0166	45	0.247451	CAG0166	UNKNOWN	NA	10.8292	5.32563
CAG_prefix.txt0167	45	0.49613	CAG0167	UNKNOWN	NA	1.31634	0.747434
CAG_prefix.txt0168	44	0.739364	CAG0168	UNKNOWN	NA	2.38546	3.43223
CAG_prefix.txt0169	43	0.466753	CAG0169	UNKNOWN	NA	7.86616	6.10006
CAG_prefix.txt0170	43	0.364166	CAG0170	UNKNOWN	NA	10.8752	8.79357
CAG_prefix.txt0171	42	0.853428	CAG0171	UNKNOWN	NA	7.76453	12.0507
CAG_prefix.txt0172	42	0.684211	CAG0172	UNKNOWN	NA	8.47494	4.0727
CAG_prefix.txt0173	42	0.970512	CAG0173	UNKNOWN	NA	0.65508	1.33115
CAG_prefix.txt0174	41	0.911797	CAG0174	UNKNOWN	NA	3.98014	10.6095
CAG_prefix.txt0175	41	0.795936	CAG0175	UNKNOWN	NA	3.28098	1.04221
CAG_prefix.txt0176	41	0.139868	CAG0176	UNKNOWN	NA	0.958615	0.824236
CAG_prefix.txt0177	40	0.620536	CAG0177	UNKNOWN	NA	3.87986	2.79189
CAG_prefix.txt0178	39	0.795936	CAG0178	UNKNOWN	NA	16.0638	27.3857
CAG_prefix.txt0179	39	0.853428	CAG0179	UNKNOWN	NA	0.754629	7.65855
CAG_prefix.txt0180	39	0.684211	CAG0180	UNKNOWN	NA	8.8453	7.71934
CAG_prefix.txt0181	38	0.739364	CAG0181	UNKNOWN	NA	4.15254	2.95433
CAG_prefix.txt0182	38	0.279861	CAG0182	UNKNOWN	NA	4.5861	10.0368
CAG_prefix.txt0183	37	0.630529	CAG0183	UNKNOWN	NA	13.404	9.7282
CAG_prefix.txt0184	36	0.650025	CAG0184	UNKNOWN	NA	7.14631	4.29032
CAG_prefix.txt0185	35	0.93972	CAG0185	UNKNOWN	NA	2.32568	4.7598
CAG_prefix.txt0186	35	0.853428	CAG0186	UNKNOWN	NA	5.212	9.9484
CAG_prefix.txt0187	35	0.528849	CAG0187	UNKNOWN	NA	10.7428	15.0129
CAG_prefix.txt0188	34	0.853428	CAG0188	UNKNOWN	NA	5.48723	4.06415
CAG_prefix.txt0189	33	0.853428	CAG0189	UNKNOWN	NA	3.15709	9.0983
CAG_prefix.txt0190	31	0.970512	CAG0190	UNKNOWN	NA	2.4556	4.23945
CAG_prefix.txt0191	30	0.14314	CAG0191	UNKNOWN	NA	3.82736	10.9557
CAG_prefix.txt0192	30	0.756222	CAG0192	UNKNOWN	NA	0.870751	1.70365
CAG_prefix.txt0193	30	0.853428	CAG0193	UNKNOWN	NA	15.9638	7.55872
CAG_prefix.txt0194	30	0.684211	CAG0194	UNKNOWN	NA	1.43228	4.43491
CAG_prefix.txt0195	29	0.731783	CAG0195	UNKNOWN	NA	0.64754	1.02872
CAG_prefix.txt0196	28	0.853428	CAG0196	UNKNOWN	NA	2.06938	4.02222
CAG_prefix.txt0197	28	0.528849	CAG0197	UNKNOWN	NA	12.3184	27.7457
CAG_prefix.txt0198	28	0.853428	CAG0198	UNKNOWN	NA	6.78791	11.1593
CAG_prefix.txt0199	27	0.578742	CAG0199	UNKNOWN	NA	3.97096	7.62762
CAG_prefix.txt0200	27	0.645771	CAG0200	UNKNOWN	NA	9.92004	5.90006
CAG_prefix.txt0201	27	0.684211	CAG0201	UNKNOWN	NA	1.27869	2.3194
CAG_prefix.txt0202	27	0.492376	CAG0202	UNKNOWN	NA	1.79879	0.883486
CAG_prefix.txt0203	26	0.853428	CAG0203	UNKNOWN	NA	7.12375	4.52113
CAG_prefix.txt0204	26	0.528849	CAG0204	UNKNOWN	NA	15.4972	11.0303
CAG_prefix.txt0205	26	0.578742	CAG0205	UNKNOWN	NA	5.48387	4.43319
CAG_prefix.txt0206	26	0.650025	CAG0206	UNKNOWN	NA	9.55248	13.2628
CAG_prefix.txt0207	26	0.26665	CAG0207	UNKNOWN	NA	3.79307	2.15164
CAG_prefix.txt0208	25	0.202521	CAG0208	UNKNOWN	NA	0.411412	1.46801
CAG_prefix.txt0209	25	0.911797	CAG0209	UNKNOWN	NA	4.60307	1.93461
CAG_prefix.txt0210	25	0.911797	CAG0210	UNKNOWN	NA	3.79274	2.86287
CAG_prefix.txt0211	24	0.481251	CAG0211	UNKNOWN	NA	13.8701	19.3207
CAG_prefix.txt0212	24	0.481251	CAG0212	UNKNOWN	NA	8.66263	11.9209
CAG_prefix.txt0213	24	0.630529	CAG0213	UNKNOWN	NA	1.56086	1.22066
CAG_prefix.txt0214	24	0.630529	CAG0214	UNKNOWN	NA	17.2551	8.64601
CAG_prefix.txt0215	23	0.911797	CAG0215	UNKNOWN	NA	14.8841	12.3921
CAG_prefix.txt0216	23	0.795936	CAG0216	UNKNOWN	NA	0.86052	2.10491
CAG_prefix.txt0217	23	0.352681	CAG0217	UNKNOWN	NA	7.11521	7.65604
CAG_prefix.txt0218	22	0.435872	CAG0218	UNKNOWN	NA	20.9026	28.067
CAG_prefix.txt0219	22	0.435872	CAG0219	UNKNOWN	NA	6.18016	10.3894
CAG_prefix.txt0220	21	0.739364	CAG0220	UNKNOWN	NA	6.92937	3.1628
CAG_prefix.txt0221	21	0.739364	CAG0221	UNKNOWN	NA	33.0363	31.8373
CAG_prefix.txt0222	20	0.578742	CAG0222	UNKNOWN	NA	1.29325	1.89489
CAG_prefix.txt0223	20	0.909688	CAG0223	UNKNOWN	NA	1.47683	1.00259
CAG_prefix.txt0224	20	0.247451	CAG0224	UNKNOWN	NA	6.62904	1.46577
CAG_prefix.txt0225	20	0.970512	CAG0225	UNKNOWN	NA	1.44438	1.04604
CAG_prefix.txt0226	20	0.528849	CAG0226	UNKNOWN	NA	7.98638	10.74
CAG_prefix.txt0227	19	0.578742	CAG0227	UNKNOWN	NA	3.66465	5.59019
CAG_prefix.txt0228	19	0.435872	CAG0228	UNKNOWN	NA	2.37314	0.89731
CAG_prefix.txt0229	19	0.405502	CAG0229	UNKNOWN	NA	2.59465	2.27571
CAG_prefix.txt0230	18	0.0755516	CAG0230	UNKNOWN	NA	1.0598	0.720812
CAG_prefix.txt0231	18	0.739364	CAG0231	UNKNOWN	NA	5.36485	1.32126
CAG_prefix.txt0232	18	0.0432571	CAG0232	UNKNOWN	C	7.26419	2.76142
CAG_prefix.txt0233	18	0.435872	CAG0233	UNKNOWN	NA	2.49421	4.98478
CAG_prefix.txt0234	18	1	CAG0234	UNKNOWN	NA	7.356	6.15955
CAG_prefix.txt0235	17	0.528849	CAG0235	UNKNOWN	NA	27.2488	12.6309
CAG_prefix.txt0236	17	0.82053	CAG0236	UNKNOWN	NA	3.67926	8.15876
CAG_prefix.txt0237	17	0.907768	CAG0237	UNKNOWN	NA	1.32948	4.39533
CAG_prefix.txt0238	17	0.528849	CAG0238	UNKNOWN	NA	2.72991	1.50657
CAG_prefix.txt0239	17	0.123005	CAG0239	UNKNOWN	NA	2.6998	4.20849
CAG_prefix.txt0240	17	0.435872	CAG0240	UNKNOWN	NA	2.0006	4.56663
CAG_prefix.txt0241	17	0.911797	CAG0241	UNKNOWN	NA	8.5928	12.1214
CAG_prefix.txt0242	17	0.731783	CAG0242	UNKNOWN	NA	16.3433	9.29804
CAG_prefix.txt0243	17	0.423849	CAG0243	UNKNOWN	NA	1.95996	2.73822
CAG_prefix.txt0244	17	0.303825	CAG0244	UNKNOWN	NA	4.31134	3.09937
CAG_prefix.txt0245	17	0.435872	CAG0245	UNKNOWN	NA	2.93133	4.72185
CAG_prefix.txt0246	17	0.850051	CAG0246	UNKNOWN	NA	7.77757	9.46962
CAG_prefix.txt0247	17	0.14314	CAG0247	UNKNOWN	NA	3.34197	5.08619
CAG_prefix.txt0248	16	0.733344	CAG0248	UNKNOWN	NA	1.81564	1.36326
CAG_prefix.txt0249	16	0.393542	CAG0249	UNKNOWN	NA	0.898156	0.69257
CAG_prefix.txt0250	16	0.279861	CAG0250	UNKNOWN	NA	8.65292	5.11795
CAG_prefix.txt0251	16	0.578742	CAG0251	UNKNOWN	NA	0.844951	1.66519
CAG_prefix.txt0252	16	0.481251	CAG0252	UNKNOWN	NA	1.45373	3.01604
CAG_prefix.txt0253	16	0.879378	CAG0253	UNKNOWN	NA	0.622374	1.51137
CAG_prefix.txt0254	16	0.630529	CAG0254	UNKNOWN	NA	8.80479	11.5531
CAG_prefix.txt0255	16	1	CAG0255	UNKNOWN	NA	1.88652	2.99901
CAG_prefix.txt0256	16	0.435872	CAG0256	UNKNOWN	NA	2.04287	1.89569
CAG_prefix.txt0257	15	0.528849	CAG0257	UNKNOWN	NA	2.00476	0.731994
CAG_prefix.txt0258	15	1	CAG0258	UNKNOWN	NA	4.89227	2.63524
CAG_prefix.txt0259	15	0.795936	CAG0259	UNKNOWN	NA	7.86182	5.40127
CAG_prefix.txt0260	15	0.853428	CAG0260	UNKNOWN	NA	2.025	1.57661
CAG_prefix.txt0261	15	0.217563	CAG0261	UNKNOWN	NA	4.38502	4.87835
CAG_prefix.txt0262	15	0.853428	CAG0262	UNKNOWN	NA	1.67545	1.85869
CAG_prefix.txt0263	15	0.795936	CAG0263	UNKNOWN	NA	1.83212	2.84146
CAG_prefix.txt0264	14	1	CAG0264	UNKNOWN	NA	5.86093	7.0582
CAG_prefix.txt0265	14	0.0524259	CAG0265	UNKNOWN	C	7.49089	2.40715
CAG_prefix.txt0266	14	0.970512	CAG0266	UNKNOWN	NA	17.8505	36.875
CAG_prefix.txt0267	14	0.528849	CAG0267	UNKNOWN	NA	4.61834	7.3835
CAG_prefix.txt0268	14	0.795936	CAG0268	UNKNOWN	NA	3.0575	3.46261
CAG_prefix.txt0269	14	0.303825	CAG0269	UNKNOWN	NA	5.35606	5.92702
CAG_prefix.txt0270	14	0.343978	CAG0270	UNKNOWN	NA	14.2549	17.6986
CAG_prefix.txt0271	14	0.279861	CAG0271	UNKNOWN	NA	9.35628	20.6598
CAG_prefix.txt0272	13	0.528849	CAG0272	UNKNOWN	NA	1.7288	2.78421
CAG_prefix.txt0273	13	1	CAG0273	UNKNOWN	NA	6.15708	3.28881
CAG_prefix.txt0274	13	0.520366	CAG0274	UNKNOWN	NA	10.2432	17.4355
CAG_prefix.txt0275	13	0.849884	CAG0275	UNKNOWN	NA	7.06268	9.30605
CAG_prefix.txt0276	13	0.795936	CAG0276	UNKNOWN	NA	1.55145	3.36743
CAG_prefix.txt0277	13	0.105122	CAG0277	UNKNOWN	NA	6.0246	7.85535
CAG_prefix.txt0278	13	0.352681	CAG0278	UNKNOWN	NA	7.56433	9.11925
CAG_prefix.txt0279	13	0.247451	CAG0279	UNKNOWN	NA	6.87706	8.69881
CAG_prefix.txt0280	13	0.630529	CAG0280	UNKNOWN	NA	0.854063	1.815
CAG_prefix.txt0281	13	0.123005	CAG0281	UNKNOWN	NA	0.619045	1.6414
CAG_prefix.txt0282	13	0.481251	CAG0282	UNKNOWN	NA	4.5467	9.81065
CAG_prefix.txt0283	13	0.909038	CAG0283	UNKNOWN	NA	8.27044	5.79921
CAG_prefix.txt0284	13	0.247451	CAG0284	UNKNOWN	NA	3.23923	5.37171
CAG_prefix.txt0285	13	0.481251	CAG0285	UNKNOWN	NA	1.37288	1.18579
CAG_prefix.txt0286	12	1	CAG0286	UNKNOWN	NA	1.01362	1.81137
CAG_prefix.txt0287	12	0.393048	CAG0287	UNKNOWN	NA	2.20049	3.22583
CAG_prefix.txt0288	12	0.911797	CAG0288	UNKNOWN	NA	2.8644	2.57925
CAG_prefix.txt0289	12	0.969621	CAG0289	UNKNOWN	NA	2.508	1.58683
CAG_prefix.txt0290	12	0.0288056	CAG0290	UNKNOWN	C	8.28599	2.10182
CAG_prefix.txt0291	12	0.14314	CAG0291	UNKNOWN	NA	3.13855	1.68248
CAG_prefix.txt0292	12	0.739364	CAG0292	UNKNOWN	NA	2.00878	4.65581
CAG_prefix.txt0293	12	0.739364	CAG0293	UNKNOWN	NA	3.19237	1.43198
CAG_prefix.txt0294	12	0.247451	CAG0294	UNKNOWN	NA	4.79708	2.8229
CAG_prefix.txt0295	12	0.596563	CAG0295	UNKNOWN	NA	1.17935	0.785062
CAG_prefix.txt0296	12	0.481251	CAG0296	UNKNOWN	NA	0.457937	1.26316
CAG_prefix.txt0297	12	0.481251	CAG0297	UNKNOWN	NA	1.80322	3.32797
CAG_prefix.txt0298	12	0.150773	CAG0298	UNKNOWN	NA	29.8744	24.1718
CAG_prefix.txt0299	11	0.528849	CAG0299	UNKNOWN	NA	9.95845	13.1194
CAG_prefix.txt0300	11	0.739364	CAG0300	UNKNOWN	NA	2.98471	1.41321
CAG_prefix.txt0301	11	0.970512	CAG0301	UNKNOWN	NA	1.13792	4.16273
CAG_prefix.txt0302	11	0.630529	CAG0302	UNKNOWN	NA	75.7824	60.5958
CAG_prefix.txt0303	11	0.123005	CAG0303	UNKNOWN	NA	2.53587	5.91403
CAG_prefix.txt0304	11	0.795936	CAG0304	UNKNOWN	NA	10.3202	5.67406
CAG_prefix.txt0305	11	0.911797	CAG0305	UNKNOWN	NA	5.99654	3.49687
CAG_prefix.txt0306	11	0.795936	CAG0306	UNKNOWN	NA	3.91022	3.92681
CAG_prefix.txt0307	11	0.247451	CAG0307	UNKNOWN	NA	15.0494	18.8964
CAG_prefix.txt0308	11	0.630529	CAG0308	UNKNOWN	NA	3.36641	6.22026
CAG_prefix.txt0309	11	0.352681	CAG0309	UNKNOWN	NA	2.56298	4.14161
CAG_prefix.txt0310	11	0.481251	CAG0310	UNKNOWN	NA	3.09181	4.3541
CAG_prefix.txt0311	11	0.578742	CAG0311	UNKNOWN	NA	52.4345	32.7304
CAG_prefix.txt0312	11	0.739364	CAG0312	UNKNOWN	NA	3.03596	6.82608
CAG_prefix.txt0313	11	0.684211	CAG0313	UNKNOWN	NA	16.2451	165.707
CAG_prefix.txt0314	11	0.435872	CAG0314	UNKNOWN	NA	5.9422	4.77559
CAG_prefix.txt0315	11	0.545199	CAG0315	UNKNOWN	NA	9.61531	13.5833
CAG_prefix.txt0316	10	0.911797	CAG0316	UNKNOWN	NA	5.32564	8.06504
CAG_prefix.txt0317	10	0.435872	CAG0317	UNKNOWN	NA	6.28378	10.7524
CAG_prefix.txt0318	10	0.684211	CAG0318	UNKNOWN	NA	3.06711	4.82637
CAG_prefix.txt0319	10	0.25666	CAG0319	UNKNOWN	NA	6.48284	7.5952
CAG_prefix.txt0320	10	0.469315	CAG0320	UNKNOWN	NA	6.2926	8.4791
CAG_prefix.txt0321	10	1	CAG0321	UNKNOWN	NA	1.41928	2.09098
CAG_prefix.txt0322	10	0.970512	CAG0322	UNKNOWN	NA	1.2391	1.50864
CAG_prefix.txt0323	10	0.528849	CAG0323	UNKNOWN	NA	0.865068	1.79009
CAG_prefix.txt0324	10	0.528849	CAG0324	UNKNOWN	NA	1.87587	3.00586
CAG_prefix.txt0325	10	0.435872	CAG0325	UNKNOWN	NA	5.71707	2.33303
CAG_prefix.txt0326	10	0.762282	CAG0326	UNKNOWN	NA	19.3479	12.704
CAG_prefix.txt0327	10	0.853428	CAG0327	UNKNOWN	NA	9.33189	7.84437
CAG_prefix.txt0328	10	0.739364	CAG0328	UNKNOWN	NA	4.81718	4.52307
CAG_prefix.txt0329	10	0.0432571	CAG0329	UNKNOWN	C	11.7966	11.4973
CAG_prefix.txt0330	10	0.481251	CAG0330	UNKNOWN	NA	20.0526	14.149
CAG_prefix.txt0331	10	0.853428	CAG0331	UNKNOWN	NA	1.15533	1.34451
CAG_prefix.txt0332	10	0.0432571	CAG0332	UNKNOWN	P	10.3527	18.0265
CAG_prefix.txt0333	10	0.247451	CAG0333	UNKNOWN	NA	1.58842	3.32701
CAG_prefix.txt0334	10	0.343978	CAG0334	UNKNOWN	NA	2.80701	2.28585
CAG_prefix.txt0335	10	0.578742	CAG0335	UNKNOWN	NA	10.0202	4.69399
CAG_prefix.txt0336	10	0.911797	CAG0336	UNKNOWN	NA	3.39331	1.96956
CAG_prefix.txt0337	9	1	CAG0337	UNKNOWN	NA	9.05487	14.8485
CAG_prefix.txt0338	9	0.217563	CAG0338	UNKNOWN	NA	4.76016	4.1473
CAG_prefix.txt0339	9	0.630529	CAG0339	UNKNOWN	NA	9.78002	1.90138
CAG_prefix.txt0340	9	0.684211	CAG0340	UNKNOWN	NA	2.56919	4.15915
CAG_prefix.txt0341	9	0.911797	CAG0341	UNKNOWN	NA	1.81166	0.920395
CAG_prefix.txt0342	9	0.435872	CAG0342	UNKNOWN	NA	8.80544	4.42439
CAG_prefix.txt0343	9	0.911797	CAG0343	UNKNOWN	NA	7.248	2.7989
CAG_prefix.txt0344	9	0.190316	CAG0344	UNKNOWN	NA	6.15121	4.02398
CAG_prefix.txt0345	9	0.795936	CAG0345	UNKNOWN	NA	2.81189	2.3435
CAG_prefix.txt0346	9	0.0450738	CAG0346	UNKNOWN	P	4.71519	10.6843
CAG_prefix.txt0347	9	0.739364	CAG0347	UNKNOWN	NA	6.63148	12.4552
CAG_prefix.txt0348	9	1	CAG0348	UNKNOWN	NA	6.90911	9.42623
CAG_prefix.txt0349	9	0.795936	CAG0349	UNKNOWN	NA	9.92284	13.642
CAG_prefix.txt0350	9	0.79126	CAG0350	UNKNOWN	NA	7.6113	10.5185
CAG_prefix.txt0351	9	0.762282	CAG0351	UNKNOWN	NA	21.9748	18.8259
CAG_prefix.txt0352	9	0.393048	CAG0352	UNKNOWN	NA	3.50357	3.62531
CAG_prefix.txt0353	9	0.704396	CAG0353	UNKNOWN	NA	15.7547	22.3099
CAG_prefix.txt0354	9	0.795936	CAG0354	UNKNOWN	NA	9.3986	6.72435
CAG_prefix.txt0355	9	0.630529	CAG0355	UNKNOWN	NA	1.65429	3.39544
CAG_prefix.txt0356	9	0.393048	CAG0356	UNKNOWN	NA	17.8188	15.498
CAG_prefix.txt0357	9	0.435872	CAG0357	UNKNOWN	NA	1.11765	1.87635
CAG_prefix.txt0358	9	0.314999	CAG0358	UNKNOWN	NA	6.85177	3.39093
CAG_prefix.txt0359	9	0.0521035	CAG0359	UNKNOWN	P	1.64859	4.29662
CAG_prefix.txt0360	8	0.390289	CAG0360	UNKNOWN	NA	15.4225	13.0097
CAG_prefix.txt0361	8	0.494665	CAG0361	UNKNOWN	NA	2.98285	2.44248
CAG_prefix.txt0362	8	0.123005	CAG0362	UNKNOWN	NA	1.80151	2.04983
CAG_prefix.txt0363	8	0.528849	CAG0363	UNKNOWN	NA	13.713	19.8026
CAG_prefix.txt0364	8	0.0524259	CAG0364	UNKNOWN	C	6.37949	1.57667
CAG_prefix.txt0365	8	0.393048	CAG0365	UNKNOWN	NA	5.06355	2.71108
CAG_prefix.txt0366	8	0.853428	CAG0366	UNKNOWN	NA	5.7817	5.12404
CAG_prefix.txt0367	8	0.970512	CAG0367	UNKNOWN	NA	5.36276	8.49841
CAG_prefix.txt0368	8	0.630529	CAG0368	UNKNOWN	NA	13.7238	15.9893
CAG_prefix.txt0369	8	0.314999	CAG0369	UNKNOWN	NA	2.00449	4.09197
CAG_prefix.txt0370	8	0.630529	CAG0370	UNKNOWN	NA	4.47146	3.40676
CAG_prefix.txt0371	8	0.393048	CAG0371	UNKNOWN	NA	4.89298	13.0216
CAG_prefix.txt0372	8	0.970512	CAG0372	UNKNOWN	NA	9.77865	8.6662
CAG_prefix.txt0373	8	0.393048	CAG0373	UNKNOWN	NA	4.90167	5.62424
CAG_prefix.txt0374	8	0.684211	CAG0374	UNKNOWN	NA	23.1852	18.4891
CAG_prefix.txt0375	8	0.0892096	CAG0375	UNKNOWN	NA	2.90846	2.60662
CAG_prefix.txt0376	8	0.911797	CAG0376	UNKNOWN	NA	7.91955	10.8303
CAG_prefix.txt0377	8	0.739364	CAG0377	UNKNOWN	NA	0.701608	0.642365
CAG_prefix.txt0378	8	1	CAG0378	UNKNOWN	NA	9.47916	17.7522
CAG_prefix.txt0379	8	0.534868	CAG0379	UNKNOWN	NA	1.08391	1.48834
CAG_prefix.txt0380	8	0.528849	CAG0380	UNKNOWN	NA	5.40944	3.96017
CAG_prefix.txt0381	8	0.853428	CAG0381	UNKNOWN	NA	10.3623	9.58369
CAG_prefix.txt0382	8	0.622653	CAG0382	UNKNOWN	NA	1.71681	1.94919
CAG_prefix.txt0383	8	0.911797	CAG0383	UNKNOWN	NA	3.35032	4.3314
CAG_prefix.txt0384	7	0.352681	CAG0384	UNKNOWN	NA	13.8788	11.7833
CAG_prefix.txt0385	7	0.795936	CAG0385	UNKNOWN	NA	9.34882	13.8179
CAG_prefix.txt0386	7	0.165494	CAG0386	UNKNOWN	NA	2.63638	3.35763
CAG_prefix.txt0387	7	0.405322	CAG0387	UNKNOWN	NA	13.7162	16.0521
CAG_prefix.txt0388	7	0.853428	CAG0388	UNKNOWN	NA	2.60053	4.52889
CAG_prefix.txt0389	7	0.795936	CAG0389	UNKNOWN	NA	5.64604	4.47988
CAG_prefix.txt0390	7	0.630529	CAG0390	UNKNOWN	NA	1.3501	2.7936
CAG_prefix.txt0391	7	0.435872	CAG0391	UNKNOWN	NA	0.727035	0.597956
CAG_prefix.txt0392	7	0.352681	CAG0392	UNKNOWN	NA	4.31851	8.40161
CAG_prefix.txt0393	7	0.705351	CAG0393	UNKNOWN	NA	2.4502	3.81351
CAG_prefix.txt0394	7	0.0892096	CAG0394	UNKNOWN	NA	6.40361	3.75612
CAG_prefix.txt0395	7	0.853428	CAG0395	UNKNOWN	NA	4.0087	6.54035
CAG_prefix.txt0396	7	0.528849	CAG0396	UNKNOWN	NA	2.71481	2.14092
CAG_prefix.txt0397	7	0.481251	CAG0397	UNKNOWN	NA	1.64757	2.18049
CAG_prefix.txt0398	7	0.845198	CAG0398	UNKNOWN	NA	1.03409	1.2051
CAG_prefix.txt0399	7	0.795936	CAG0399	UNKNOWN	NA	1.92711	4.2389
CAG_prefix.txt0400	7	0.0630128	CAG0400	UNKNOWN	NA	2.61277	0.34362
CAG_prefix.txt0401	7	0.247451	CAG0401	UNKNOWN	NA	82.8257	74.4843
CAG_prefix.txt0402	7	0.123005	CAG0402	UNKNOWN	NA	4.61753	9.79885
CAG_prefix.txt0403	7	0.279861	CAG0403	UNKNOWN	NA	25.1805	17.2588
CAG_prefix.txt0404	7	0.426659	CAG0404	UNKNOWN	NA	6.58595	16.9617
CAG_prefix.txt0405	7	0.435872	CAG0405	UNKNOWN	NA	4.51147	10.005
CAG_prefix.txt0406	7	0.352681	CAG0406	UNKNOWN	NA	20.5962	12.321
CAG_prefix.txt0407	7	0.279861	CAG0407	UNKNOWN	NA	7.34466	5.05545
CAG_prefix.txt0408	7	0.795936	CAG0408	UNKNOWN	NA	8.04685	11.4206
CAG_prefix.txt0409	7	0.684211	CAG0409	UNKNOWN	NA	4.6657	5.23757
CAG_prefix.txt0410	7	0.630529	CAG0410	UNKNOWN	NA	0.723352	1.14669
CAG_prefix.txt0411	7	0.795936	CAG0411	UNKNOWN	NA	8.94691	7.66161
CAG_prefix.txt0412	7	0.853428	CAG0412	UNKNOWN	NA	6.0545	18.2605
CAG_prefix.txt0413	7	0.528849	CAG0413	UNKNOWN	NA	54.0609	54.2722
CAG_prefix.txt0414	7	0.393048	CAG0414	UNKNOWN	NA	14.8345	11.4919
CAG_prefix.txt0415	6	0.352681	CAG0415	UNKNOWN	NA	3.15562	2.42025
CAG_prefix.txt0416	6	0.105122	CAG0416	UNKNOWN	NA	7.50661	6.32747
CAG_prefix.txt0417	6	0.630529	CAG0417	UNKNOWN	NA	1.13303	0.963158
CAG_prefix.txt0418	6	0.677471	CAG0418	UNKNOWN	NA	1.57236	2.65078
CAG_prefix.txt0419	6	0.739364	CAG0419	UNKNOWN	NA	7.77273	5.4062
CAG_prefix.txt0420	6	0.528849	CAG0420	UNKNOWN	NA	15.037	21.9854
CAG_prefix.txt0421	6	0.970512	CAG0421	UNKNOWN	NA	1.48696	1.00485
CAG_prefix.txt0422	6	0.970512	CAG0422	UNKNOWN	NA	3.19547	4.66181
CAG_prefix.txt0423	6	1	CAG0423	UNKNOWN	NA	7.47434	6.15127
CAG_prefix.txt0424	6	0.970512	CAG0424	UNKNOWN	NA	1.29328	1.00772
CAG_prefix.txt0425	6	0.362536	CAG0425	UNKNOWN	NA	2.51259	2.03937
CAG_prefix.txt0426	6	0.853428	CAG0426	UNKNOWN	NA	13.8847	38.9741
CAG_prefix.txt0427	6	0.739364	CAG0427	UNKNOWN	NA	0.970579	0.93271
CAG_prefix.txt0428	6	0.739364	CAG0428	UNKNOWN	NA	32.9005	92.9739
CAG_prefix.txt0429	6	0.314999	CAG0429	UNKNOWN	NA	2.95429	2.00795
CAG_prefix.txt0430	6	0.853428	CAG0430	UNKNOWN	NA	7.16609	3.25497
CAG_prefix.txt0431	6	0.739364	CAG0431	UNKNOWN	NA	4.28175	3.28751
CAG_prefix.txt0432	6	0.879784	CAG0432	UNKNOWN	NA	1.86643	1.09943
CAG_prefix.txt0433	6	0.528849	CAG0433	UNKNOWN	NA	8.82234	5.7794
CAG_prefix.txt0434	6	0.314999	CAG0434	UNKNOWN	NA	6.9021	11.037
CAG_prefix.txt0435	6	0.393048	CAG0435	UNKNOWN	NA	2.71398	0.630513
CAG_prefix.txt0436	6	0.850051	CAG0436	UNKNOWN	NA	6.08838	12.6761
CAG_prefix.txt0437	6	0.035463	CAG0437	UNKNOWN	P	6.30617	11.7032
CAG_prefix.txt0438	6	0.675273	CAG0438	UNKNOWN	NA	0.995916	0.919307
CAG_prefix.txt0439	6	0.684211	CAG0439	UNKNOWN	NA	7.79651	3.56728
CAG_prefix.txt0440	6	0.739364	CAG0440	UNKNOWN	NA	1.58043	1.65293
CAG_prefix.txt0441	6	0.795936	CAG0441	UNKNOWN	NA	3.49533	4.80997
CAG_prefix.txt0442	6	0.435872	CAG0442	UNKNOWN	NA	13.4935	20.7623
CAG_prefix.txt0443	6	0.739364	CAG0443	UNKNOWN	NA	27.2654	30.5672
CAG_prefix.txt0444	6	0.393048	CAG0444	UNKNOWN	NA	7.31232	12.8304
CAG_prefix.txt0445	6	0.435872	CAG0445	UNKNOWN	NA	4.17286	7.64215
CAG_prefix.txt0446	6	0.352681	CAG0446	UNKNOWN	NA	1.47729	1.12829
CAG_prefix.txt0447	6	0.279861	CAG0447	UNKNOWN	NA	9.46073	10.3377
CAG_prefix.txt0448	6	0.684211	CAG0448	UNKNOWN	NA	2.73119	5.92884
CAG_prefix.txt0449	6	0.224725	CAG0449	UNKNOWN	NA	1.72189	2.15382
CAG_prefix.txt0450	6	0.435872	CAG0450	UNKNOWN	NA	3.38872	4.79684
CAG_prefix.txt0451	6	0.545199	CAG0451	UNKNOWN	NA	15.8719	14.5764
CAG_prefix.txt0452	6	0.075256	CAG0452	UNKNOWN	NA	13.1076	21.6671
CAG_prefix.txt0453	6	0.578742	CAG0453	UNKNOWN	NA	15.3405	17.0686
CAG_prefix.txt0454	6	0.578742	CAG0454	UNKNOWN	NA	3.42797	1.72778
CAG_prefix.txt0455	5	0.795936	CAG0455	UNKNOWN	NA	20.3172	17.991
CAG_prefix.txt0456	5	0.247451	CAG0456	UNKNOWN	NA	16.3622	19.9549
CAG_prefix.txt0457	5	0.393048	CAG0457	UNKNOWN	NA	4.17737	4.6037
CAG_prefix.txt0458	5	0.393048	CAG0458	UNKNOWN	NA	11.9512	9.81451
CAG_prefix.txt0459	5	0.970512	CAG0459	UNKNOWN	NA	2.57995	4.67514
CAG_prefix.txt0460	5	0.247451	CAG0460	UNKNOWN	NA	6.71893	8.03988
CAG_prefix.txt0461	5	0.528849	CAG0461	UNKNOWN	NA	4.10856	5.02782
CAG_prefix.txt0462	5	0.630529	CAG0462	UNKNOWN	NA	2.02858	1.87826
CAG_prefix.txt0463	5	0.49613	CAG0463	UNKNOWN	NA	4.42855	6.38464
CAG_prefix.txt0464	5	1	CAG0464	UNKNOWN	NA	1.11195	2.07712
CAG_prefix.txt0465	5	0.165494	CAG0465	UNKNOWN	NA	6.85912	11.0416
CAG_prefix.txt0466	5	0.795936	CAG0466	UNKNOWN	NA	21.2931	28.2073
CAG_prefix.txt0467	5	0.795936	CAG0467	UNKNOWN	NA	8.27185	11.244
CAG_prefix.txt0468	5	0.911797	CAG0468	UNKNOWN	NA	2.41785	2.73927
CAG_prefix.txt0469	5	0.272856	CAG0469	UNKNOWN	NA	17.9082	27.2593
CAG_prefix.txt0470	5	0.0432571	CAG0470	UNKNOWN	C	15.0284	2.98604
CAG_prefix.txt0471	5	0.82053	CAG0471	UNKNOWN	NA	2.65678	2.80238
CAG_prefix.txt0472	5	0.427181	CAG0472	UNKNOWN	NA	8.22075	7.60127
CAG_prefix.txt0473	5	1	CAG0473	UNKNOWN	NA	3.2223	2.84728
CAG_prefix.txt0474	5	0.630529	CAG0474	UNKNOWN	NA	11.8786	11.2112
CAG_prefix.txt0475	5	0.528849	CAG0475	UNKNOWN	NA	2.69435	3.72345
CAG_prefix.txt0476	5	0.853428	CAG0476	UNKNOWN	NA	1.02621	2.00589
CAG_prefix.txt0477	5	0.911797	CAG0477	UNKNOWN	NA	4.25561	2.26629
CAG_prefix.txt0478	5	0.075256	CAG0478	UNKNOWN	NA	5.84913	1.52786
CAG_prefix.txt0479	5	0.795936	CAG0479	UNKNOWN	NA	5.20279	6.53625
CAG_prefix.txt0480	5	1	CAG0480	UNKNOWN	NA	9.71401	10.7313
CAG_prefix.txt0481	5	0.578742	CAG0481	UNKNOWN	NA	10.0099	21.0845
CAG_prefix.txt0482	5	0.393048	CAG0482	UNKNOWN	NA	7.39251	3.8805
CAG_prefix.txt0483	5	1	CAG0483	UNKNOWN	NA	4.53841	3.94119
CAG_prefix.txt0484	5	0.911797	CAG0484	UNKNOWN	NA	2.61152	3.25421
CAG_prefix.txt0485	5	0.471003	CAG0485	UNKNOWN	NA	2.33409	1.65554
CAG_prefix.txt0486	5	0.343978	CAG0486	UNKNOWN	NA	1.92346	2.6654
CAG_prefix.txt0487	5	0.123005	CAG0487	UNKNOWN	NA	2.71401	3.69014
CAG_prefix.txt0488	5	0.190316	CAG0488	UNKNOWN	NA	12.6916	10.8253
CAG_prefix.txt0489	5	0.684211	CAG0489	UNKNOWN	NA	1.86313	2.34458
CAG_prefix.txt0490	5	0.165494	CAG0490	UNKNOWN	NA	6.32382	9.59553
CAG_prefix.txt0491	5	0.911797	CAG0491	UNKNOWN	NA	6.26197	7.9794
CAG_prefix.txt0492	5	0.684211	CAG0492	UNKNOWN	NA	7.20908	5.12609
CAG_prefix.txt0493	5	0.247451	CAG0493	UNKNOWN	NA	15.1217	7.42683
CAG_prefix.txt0494	5	0.650025	CAG0494	UNKNOWN	NA	0.814421	1.91055
CAG_prefix.txt0495	5	0.314999	CAG0495	UNKNOWN	NA	1.37175	2.19092
CAG_prefix.txt0496	5	0.630529	CAG0496	UNKNOWN	NA	6.40576	3.42776
CAG_prefix.txt0497	5	0.578742	CAG0497	UNKNOWN	NA	6.02223	8.27922
CAG_prefix.txt0498	5	0.528849	CAG0498	UNKNOWN	NA	3.64313	2.80994
CAG_prefix.txt0499	5	0.970512	CAG0499	UNKNOWN	NA	1.06273	4.99755
CAG_prefix.txt0500	5	0.481251	CAG0500	UNKNOWN	NA	5.68898	1.41217
CAG_prefix.txt0501	5	0.279861	CAG0501	UNKNOWN	NA	4.40313	2.80064
CAG_prefix.txt0502	5	0.853428	CAG0502	UNKNOWN	NA	6.27178	3.47409
CAG_prefix.txt0503	5	1	CAG0503	UNKNOWN	NA	2.62693	5.65768
CAG_prefix.txt0504	5	0.190316	CAG0504	UNKNOWN	NA	17.9387	27.0143
CAG_prefix.txt0505	4	0.578742	CAG0505	UNKNOWN	NA	6.6284	6.5135
CAG_prefix.txt0506	4	0.853428	CAG0506	UNKNOWN	NA	4.20956	3.89153
CAG_prefix.txt0507	4	0.0101369	CAG0507	UNKNOWN	P	1.70209	18.1206
CAG_prefix.txt0508	4	0.528849	CAG0508	UNKNOWN	NA	8.78483	7.13066
CAG_prefix.txt0509	4	0.970512	CAG0509	UNKNOWN	NA	11.7463	10.4473
CAG_prefix.txt0510	4	0.211606	CAG0510	UNKNOWN	NA	35.5326	34.6725
CAG_prefix.txt0511	4	0.0630128	CAG0511	UNKNOWN	NA	2.28596	3.23239
CAG_prefix.txt0512	4	0.630529	CAG0512	UNKNOWN	NA	27.194	27.1037
CAG_prefix.txt0513	4	0.795936	CAG0513	UNKNOWN	NA	8.67079	4.47297
CAG_prefix.txt0514	4	0.165494	CAG0514	UNKNOWN	NA	2.33028	1.92186
CAG_prefix.txt0515	4	0.795936	CAG0515	UNKNOWN	NA	3.30167	1.573
CAG_prefix.txt0516	4	0.739364	CAG0516	UNKNOWN	NA	5.60363	7.90446
CAG_prefix.txt0517	4	0.630529	CAG0517	UNKNOWN	NA	19.3694	29.7492
CAG_prefix.txt0518	4	0.0892096	CAG0518	UNKNOWN	NA	3.72601	4.12283
CAG_prefix.txt0519	4	0.393048	CAG0519	UNKNOWN	NA	8.31463	17.2891
CAG_prefix.txt0520	4	0.528849	CAG0520	UNKNOWN	NA	1.27942	1.10541
CAG_prefix.txt0521	4	0.314999	CAG0521	UNKNOWN	NA	3.6341	2.74947
CAG_prefix.txt0522	4	0.435872	CAG0522	UNKNOWN	NA	3.68667	3.90867
CAG_prefix.txt0523	4	0.853428	CAG0523	UNKNOWN	NA	10.313	9.70299
CAG_prefix.txt0524	4	0.853428	CAG0524	UNKNOWN	NA	12.2403	15.2582
CAG_prefix.txt0525	4	0.14314	CAG0525	UNKNOWN	NA	1.65468	1.49188
CAG_prefix.txt0526	4	0.0524259	CAG0526	UNKNOWN	C	3.88815	1.46785
CAG_prefix.txt0527	4	0.911797	CAG0527	UNKNOWN	NA	1.51385	2.44104
CAG_prefix.txt0528	4	0.911797	CAG0528	UNKNOWN	NA	21.1655	14.4817
CAG_prefix.txt0529	4	0.393048	CAG0529	UNKNOWN	NA	13.0012	12.6044
CAG_prefix.txt0530	4	0.911797	CAG0530	UNKNOWN	NA	35.9353	37.1451
CAG_prefix.txt0531	4	0.684211	CAG0531	UNKNOWN	NA	2.20463	3.60719
CAG_prefix.txt0532	4	0.393048	CAG0532	UNKNOWN	NA	3.6016	4.77978
CAG_prefix.txt0533	4	0.630529	CAG0533	UNKNOWN	NA	1.42635	1.13112
CAG_prefix.txt0534	4	0.970512	CAG0534	UNKNOWN	NA	3.47035	4.99482
CAG_prefix.txt0535	4	0.393048	CAG0535	UNKNOWN	NA	1.73604	1.80047
CAG_prefix.txt0536	4	0.247451	CAG0536	UNKNOWN	NA	30.938	51.182
CAG_prefix.txt0537	4	0.217563	CAG0537	UNKNOWN	NA	3.45882	5.07918
CAG_prefix.txt0538	4	0.481251	CAG0538	UNKNOWN	NA	2.6223	2.34111
CAG_prefix.txt0539	4	0.393048	CAG0539	UNKNOWN	NA	1.92885	4.36059
CAG_prefix.txt0540	4	0.528849	CAG0540	UNKNOWN	NA	3.2342	4.23898
CAG_prefix.txt0541	4	0.190316	CAG0541	UNKNOWN	NA	0.601215	5.40299
CAG_prefix.txt0542	4	0.578742	CAG0542	UNKNOWN	NA	4.44553	1.45912
CAG_prefix.txt0543	4	0.853428	CAG0543	UNKNOWN	NA	6.26721	4.95938
CAG_prefix.txt0544	4	0.352681	CAG0544	UNKNOWN	NA	5.25251	3.97638
CAG_prefix.txt0545	4	0.481251	CAG0545	UNKNOWN	NA	2.13034	12.4857
CAG_prefix.txt0546	4	0.684211	CAG0546	UNKNOWN	NA	2.58828	0.317879
CAG_prefix.txt0547	4	0.853428	CAG0547	UNKNOWN	NA	12.5792	11.6797
CAG_prefix.txt0548	4	0.190316	CAG0548	UNKNOWN	NA	9.69786	6.8314
CAG_prefix.txt0549	4	0.853428	CAG0549	UNKNOWN	NA	0.578234	2.32439
CAG_prefix.txt0550	4	0.528849	CAG0550	UNKNOWN	NA	1.05989	3.94025
CAG_prefix.txt0551	4	0.426659	CAG0551	UNKNOWN	NA	23.6903	22.3298
CAG_prefix.txt0552	4	0.790566	CAG0552	UNKNOWN	NA	16.7214	7.03369
CAG_prefix.txt0553	4	0.528849	CAG0553	UNKNOWN	NA	7.24768	9.22448
CAG_prefix.txt0554	4	0.528849	CAG0554	UNKNOWN	NA	16.4293	15.6913
CAG_prefix.txt0555	4	0.93972	CAG0555	UNKNOWN	NA	4.7118	3.53748
CAG_prefix.txt0556	4	0.578742	CAG0556	UNKNOWN	NA	2.50387	3.66593
CAG_prefix.txt0557	4	0.14314	CAG0557	UNKNOWN	NA	15.7538	16.8958
CAG_prefix.txt0558	4	0.217563	CAG0558	UNKNOWN	NA	4.50395	10.8189
CAG_prefix.txt0559	4	0.314999	CAG0559	UNKNOWN	NA	15.5829	16.0223
CAG_prefix.txt0560	4	0.075256	CAG0560	UNKNOWN	NA	6.78382	6.34561
CAG_prefix.txt0561	4	0.853428	CAG0561	UNKNOWN	NA	8.61091	11.6837
CAG_prefix.txt0562	4	0.795936	CAG0562	UNKNOWN	NA	5.87374	3.64724
CAG_prefix.txt0563	4	0.0630128	CAG0563	UNKNOWN	NA	12.1137	14.689
CAG_prefix.txt0564	4	0.970512	CAG0564	UNKNOWN	NA	2.68141	2.74667
CAG_prefix.txt0565	4	0.481251	CAG0565	UNKNOWN	NA	9.71377	11.1295
CAG_prefix.txt0566	4	0.279861	CAG0566	UNKNOWN	NA	6.0975	13.7716
CAG_prefix.txt0567	4	0.217563	CAG0567	UNKNOWN	NA	5.15255	14.8819
CAG_prefix.txt0568	4	0.247451	CAG0568	UNKNOWN	NA	4.14128	4.10206
CAG_prefix.txt0569	4	0.279861	CAG0569	UNKNOWN	NA	3.02675	2.28313
CAG_prefix.txt0570	4	0.393048	CAG0570	UNKNOWN	NA	7.8972	9.37758
CAG_prefix.txt0571	4	0.970512	CAG0571	UNKNOWN	NA	7.47897	9.18725
CAG_prefix.txt0572	4	0.853428	CAG0572	UNKNOWN	NA	27.301	33.2859
CAG_prefix.txt0573	4	0.217563	CAG0573	UNKNOWN	NA	190.312	65.6946
CAG_prefix.txt0574	4	0.795936	CAG0574	UNKNOWN	NA	4.04078	5.33224
CAG_prefix.txt0575	3	0.578742	CAG0575	UNKNOWN	NA	2.24921	2.28214
CAG_prefix.txt0576	3	1	CAG0576	UNKNOWN	NA	38.879	59.4331
CAG_prefix.txt0577	3	0.630529	CAG0577	UNKNOWN	NA	5.51507	8.52811
CAG_prefix.txt0578	3	0.853428	CAG0578	UNKNOWN	NA	27.3323	19.8607
CAG_prefix.txt0579	3	0.795936	CAG0579	UNKNOWN	NA	1.16415	1.04971
CAG_prefix.txt0580	3	0.217563	CAG0580	UNKNOWN	NA	5.55489	12.5694
CAG_prefix.txt0581	3	0.630529	CAG0581	UNKNOWN	NA	1.12814	1.10851
CAG_prefix.txt0582	3	0.190316	CAG0582	UNKNOWN	NA	3.80075	2.82935
CAG_prefix.txt0583	3	0.970512	CAG0583	UNKNOWN	NA	43.6539	61.7117
CAG_prefix.txt0584	3	1	CAG0584	UNKNOWN	NA	1.66763	1.37395
CAG_prefix.txt0585	3	0.0288056	CAG0585	UNKNOWN	P	3.55058	10.1108
CAG_prefix.txt0586	3	0.14314	CAG0586	UNKNOWN	NA	4.69003	3.21759
CAG_prefix.txt0587	3	0.57017	CAG0587	UNKNOWN	NA	1.57457	1.55307
CAG_prefix.txt0588	3	0.970512	CAG0588	UNKNOWN	NA	3.1484	2.09595
CAG_prefix.txt0589	3	0.970512	CAG0589	UNKNOWN	NA	8.88505	1.21298
CAG_prefix.txt0590	3	1	CAG0590	UNKNOWN	NA	2.54368	2.59489
CAG_prefix.txt0591	3	0.739364	CAG0591	UNKNOWN	NA	2.66369	2.0491
CAG_prefix.txt0592	3	0.528849	CAG0592	UNKNOWN	NA	11.7336	5.84924
CAG_prefix.txt0593	3	0.123005	CAG0593	UNKNOWN	NA	4.88617	6.66955
CAG_prefix.txt0594	3	0.739364	CAG0594	UNKNOWN	NA	4.02075	3.02454
CAG_prefix.txt0595	3	0.82053	CAG0595	UNKNOWN	NA	4.19021	4.7818
CAG_prefix.txt0596	3	0.795936	CAG0596	UNKNOWN	NA	11.0858	7.16048
CAG_prefix.txt0597	3	0.630529	CAG0597	UNKNOWN	NA	1.76633	2.70916
CAG_prefix.txt0598	3	0.795936	CAG0598	UNKNOWN	NA	2.18099	1.61104
CAG_prefix.txt0599	3	0.165494	CAG0599	UNKNOWN	NA	7.3559	3.91186
CAG_prefix.txt0600	3	0.393048	CAG0600	UNKNOWN	NA	2.85238	2.11988
CAG_prefix.txt0601	3	0.247451	CAG0601	UNKNOWN	NA	5.88577	2.78844
CAG_prefix.txt0602	3	0.0630128	CAG0602	UNKNOWN	NA	1.29486	2.39585
CAG_prefix.txt0603	3	0.970512	CAG0603	UNKNOWN	NA	12.4628	13.9702
CAG_prefix.txt0604	3	0.795936	CAG0604	UNKNOWN	NA	15.7665	7.9198
CAG_prefix.txt0605	3	0.970512	CAG0605	UNKNOWN	NA	1.81344	5.95898
CAG_prefix.txt0606	3	0.520366	CAG0606	UNKNOWN	NA	6.59601	9.8279
CAG_prefix.txt0607	3	0.14314	CAG0607	UNKNOWN	NA	8.06927	11.9143
CAG_prefix.txt0608	3	0.352681	CAG0608	UNKNOWN	NA	13.0143	18.7476
CAG_prefix.txt0609	3	0.911797	CAG0609	UNKNOWN	NA	11.9076	12.9291
CAG_prefix.txt0610	3	0.684211	CAG0610	UNKNOWN	NA	27.0474	28.6271
CAG_prefix.txt0611	3	0.795936	CAG0611	UNKNOWN	NA	9.71629	10.0437
CAG_prefix.txt0612	3	0.622653	CAG0612	UNKNOWN	NA	14.6241	15.6814
CAG_prefix.txt0613	3	0.393048	CAG0613	UNKNOWN	NA	5.15758	4.83661
CAG_prefix.txt0614	3	0.481251	CAG0614	UNKNOWN	NA	12.5008	15.7828
CAG_prefix.txt0615	3	0.393048	CAG0615	UNKNOWN	NA	9.40487	8.95378
CAG_prefix.txt0616	3	0.911797	CAG0616	UNKNOWN	NA	3.08405	3.79882
CAG_prefix.txt0617	3	0.528849	CAG0617	UNKNOWN	NA	2.11841	2.80469
CAG_prefix.txt0618	3	0.739364	CAG0618	UNKNOWN	NA	3.10768	2.18991
CAG_prefix.txt0619	3	0.970512	CAG0619	UNKNOWN	NA	21.3255	22.5079
CAG_prefix.txt0620	3	0.739364	CAG0620	UNKNOWN	NA	11.548	13.9171
CAG_prefix.txt0621	3	0.352681	CAG0621	UNKNOWN	NA	12.8998	35.409
CAG_prefix.txt0622	3	0.911797	CAG0622	UNKNOWN	NA	9.34759	8.43348
CAG_prefix.txt0623	3	0.528849	CAG0623	UNKNOWN	NA	1.24954	1.66603
CAG_prefix.txt0624	3	0.393048	CAG0624	UNKNOWN	NA	2.82982	8.70819
CAG_prefix.txt0625	3	0.435872	CAG0625	UNKNOWN	NA	1.74463	2.33103
CAG_prefix.txt0626	3	1	CAG0626	UNKNOWN	NA	36.2896	41.5106
CAG_prefix.txt0627	3	0.630529	CAG0627	UNKNOWN	NA	0.520915	0.5555
CAG_prefix.txt0628	3	0.853428	CAG0628	UNKNOWN	NA	4.91879	6.68118
CAG_prefix.txt0629	3	0.911797	CAG0629	UNKNOWN	NA	3.10601	2.85151
CAG_prefix.txt0630	3	0.795936	CAG0630	UNKNOWN	NA	1.15333	0.977436
CAG_prefix.txt0631	3	0.528849	CAG0631	UNKNOWN	NA	1.66776	1.82422
CAG_prefix.txt0632	3	0.481251	CAG0632	UNKNOWN	NA	5.90016	6.6737
CAG_prefix.txt0633	3	0.279861	CAG0633	UNKNOWN	NA	2.94873	3.79304
CAG_prefix.txt0634	3	0.911797	CAG0634	UNKNOWN	NA	6.83294	8.15802
CAG_prefix.txt0635	3	0.795936	CAG0635	UNKNOWN	NA	2.51971	3.63659
CAG_prefix.txt0636	3	0.165494	CAG0636	UNKNOWN	NA	2.696	3.15618
CAG_prefix.txt0637	3	0.247451	CAG0637	UNKNOWN	NA	4.15694	2.59965
CAG_prefix.txt0638	3	0.684211	CAG0638	UNKNOWN	NA	2.65829	0.831821
CAG_prefix.txt0639	3	0.0892096	CAG0639	UNKNOWN	NA	2.99074	6.20656
CAG_prefix.txt0640	3	0.911797	CAG0640	UNKNOWN	NA	1.96022	5.60671
CAG_prefix.txt0641	3	0.247451	CAG0641	UNKNOWN	NA	1.55436	3.61201
CAG_prefix.txt0642	3	0.739364	CAG0642	UNKNOWN	NA	2.24041	2.47162
CAG_prefix.txt0643	3	0.393048	CAG0643	UNKNOWN	NA	1.58704	2.39196
CAG_prefix.txt0644	3	0.670982	CAG0644	UNKNOWN	NA	1.64217	2.34974
CAG_prefix.txt0645	3	1	CAG0645	UNKNOWN	NA	9.73632	8.92766
CAG_prefix.txt0646	3	0.393048	CAG0646	UNKNOWN	NA	41.7967	26.5807
CAG_prefix.txt0647	3	0.0185434	CAG0647	UNKNOWN	P	4.57088	10.4213
CAG_prefix.txt0648	3	0.739364	CAG0648	UNKNOWN	NA	5.70654	9.58542
CAG_prefix.txt0649	3	1	CAG0649	UNKNOWN	NA	4.75233	3.04628
CAG_prefix.txt0650	3	0.739364	CAG0650	UNKNOWN	NA	7.26797	8.56907
CAG_prefix.txt0651	3	0.795936	CAG0651	UNKNOWN	NA	38.1636	38.4682
CAG_prefix.txt0652	3	1	CAG0652	UNKNOWN	NA	10.8813	5.88404
CAG_prefix.txt0653	3	0.352681	CAG0653	UNKNOWN	NA	1.44203	1.19093
CAG_prefix.txt0654	3	0.684211	CAG0654	UNKNOWN	NA	5.07578	5.38713
CAG_prefix.txt0655	3	0.528849	CAG0655	UNKNOWN	NA	8.42183	10.0301
CAG_prefix.txt0656	3	0.970512	CAG0656	UNKNOWN	NA	5.00452	8.45345
CAG_prefix.txt0657	3	0.262744	CAG0657	UNKNOWN	NA	4.01782	1.95058
CAG_prefix.txt0658	3	0.528849	CAG0658	UNKNOWN	NA	4.1392	6.88383
CAG_prefix.txt0659	3	0.795936	CAG0659	UNKNOWN	NA	3.65764	3.73227
CAG_prefix.txt0660	3	0.435872	CAG0660	UNKNOWN	NA	5.93191	8.29582
CAG_prefix.txt0661	3	0.314999	CAG0661	UNKNOWN	NA	5.58923	6.40097
CAG_prefix.txt0662	3	0.528849	CAG0662	UNKNOWN	NA	15.573	22.3367
CAG_prefix.txt0663	3	0.528849	CAG0663	UNKNOWN	NA	1.72403	1.92617
CAG_prefix.txt0664	3	0.481251	CAG0664	UNKNOWN	NA	15.9526	16.1083
CAG_prefix.txt0665	3	0.279861	CAG0665	UNKNOWN	NA	14.9577	12.3236
CAG_prefix.txt0666	3	0.970512	CAG0666	UNKNOWN	NA	1.94322	2.72345
CAG_prefix.txt0667	3	0.247451	CAG0667	UNKNOWN	NA	42.0585	52.1978
CAG_prefix.txt0668	3	0.970512	CAG0668	UNKNOWN	NA	7.58157	6.57946
CAG_prefix.txt0669	3	0.105122	CAG0669	UNKNOWN	NA	9.18245	10.5529
CAG_prefix.txt0670	3	0.970512	CAG0670	UNKNOWN	NA	3.97609	3.84553
CAG_prefix.txt0671	3	0.0578323	CAG0671	UNKNOWN	NA	6.08387	3.71451
CAG_prefix.txt0672	3	0.911797	CAG0672	UNKNOWN	NA	3.74173	4.32555
CAG_prefix.txt0673	3	0.621863	CAG0673	UNKNOWN	NA	9.59008	11.9323
CAG_prefix.txt0674	3	0.314999	CAG0674	UNKNOWN	NA	5.137	3.45447
CAG_prefix.txt0675	3	0.481251	CAG0675	UNKNOWN	NA	1.67501	3.83647
CAG_prefix.txt0676	3	0.684211	CAG0676	UNKNOWN	NA	0.455533	0.397488
CAG_prefix.txt0677	3	0.630529	CAG0677	UNKNOWN	NA	2.06993	2.12974
CAG_prefix.txt0678	3	0.911797	CAG0678	UNKNOWN	NA	0.718588	0.870709
CAG_prefix.txt0679	3	0.911797	CAG0679	UNKNOWN	NA	1.43168	1.28465
CAG_prefix.txt0680	3	0.105122	CAG0680	UNKNOWN	NA	3.15918	3.34663
CAG_prefix.txt0681	3	0.528849	CAG0681	UNKNOWN	NA	3.98695	3.90656
CAG_prefix.txt0682	3	0.528849	CAG0682	UNKNOWN	NA	12.3307	10.0181
CAG_prefix.txt0683	3	0.739364	CAG0683	UNKNOWN	NA	5.10426	4.66608
CAG_prefix.txt0684	3	0.435872	CAG0684	UNKNOWN	NA	28.5176	37.3354
CAG_prefix.txt0685	3	0.481251	CAG0685	UNKNOWN	NA	1.60887	1.79336
CAG_prefix.txt0686	3	0.352681	CAG0686	UNKNOWN	NA	4.29708	3.97611
CAG_prefix.txt0687	3	0.911797	CAG0687	UNKNOWN	NA	2.85376	3.11173
CAG_prefix.txt0688	3	0.795936	CAG0688	UNKNOWN	NA	3.32011	4.29279
CAG_prefix.txt0689	3	0.0630128	CAG0689	UNKNOWN	NA	2.81901	2.92803
CAG_prefix.txt0690	3	0.217563	CAG0690	UNKNOWN	NA	3.15577	2.49886
CAG_prefix.txt0691	3	0.190316	CAG0691	UNKNOWN	NA	4.33761	3.39131
CAG_prefix.txt0692	3	0.352681	CAG0692	UNKNOWN	NA	15.0175	18.0175
CAG_prefix.txt0693	3	0.247451	CAG0693	UNKNOWN	NA	1.30924	2.56005
CAG_prefix.txt0694	3	0.969621	CAG0694	UNKNOWN	NA	2.44946	3.36132
CAG_prefix.txt0695	3	0.0630128	CAG0695	UNKNOWN	NA	2.96824	4.10789
CAG_prefix.txt0696	3	0.684211	CAG0696	UNKNOWN	NA	2.82455	2.14489
CAG_prefix.txt0697	3	0.190316	CAG0697	UNKNOWN	NA	6.21251	11.0502
CAG_prefix.txt0698	3	0.481251	CAG0698	UNKNOWN	NA	1.60855	1.51755
CAG_prefix.txt0699	3	0.911797	CAG0699	UNKNOWN	NA	4.7536	4.46716
CAG_prefix.txt0700	3	0.472509	CAG0700	UNKNOWN	NA	2.15702	2.40881
CAG_prefix.txt0701	3	0.307308	CAG0701	UNKNOWN	NA	5.07302	11.3946
CAG_prefix.txt0702	3	0.247451	CAG0702	UNKNOWN	NA	3.96169	2.18081
CAG_prefix.txt0703	3	0.405502	CAG0703	UNKNOWN	NA	1.92878	2.34782
CAG_prefix.txt0704	3	1	CAG0704	UNKNOWN	NA	6.91172	9.16468
CAG_prefix.txt0705	3	0.911797	CAG0705	UNKNOWN	NA	6.243	2.51662
CAG_prefix.txt0706	3	0.795936	CAG0706	UNKNOWN	NA	24.8331	23.3143
CAG_prefix.txt0707	3	0.035463	CAG0707	UNKNOWN	C	19.093	8.09716
CAG_prefix.txt0708	3	0.739364	CAG0708	UNKNOWN	NA	7.04388	6.07797
CAG_prefix.txt0709	3	0.383957	CAG0709	UNKNOWN	NA	1.87793	0.977072
CAG_prefix.txt0710	3	0.578742	CAG0710	UNKNOWN	NA	3.12064	6.16726
CAG_prefix.txt0711	3	0.481251	CAG0711	UNKNOWN	NA	4.75628	3.03633
CAG_prefix.txt0712	3	0.739364	CAG0712	UNKNOWN	NA	2.97127	1.03999
CAG_prefix.txt0713	3	0.630529	CAG0713	UNKNOWN	NA	8.02246	14.678
CAG_prefix.txt0714	3	1	CAG0714	UNKNOWN	NA	21.6664	25.6747
CAG_prefix.txt0715	3	1	CAG0715	UNKNOWN	NA	0.887089	4.114
CAG_prefix.txt0716	3	0.314999	CAG0716	UNKNOWN	NA	3.67196	3.25647
CAG_prefix.txt0717	3	0.381069	CAG0717	UNKNOWN	NA	19.985	8.5248
CAG_prefix.txt0718	3	0.314999	CAG0718	UNKNOWN	NA	4.77502	7.79123
CAG_prefix.txt0719	3	0.970512	CAG0719	UNKNOWN	NA	2.64586	4.68851
CAG_prefix.txt0720	3	0.739364	CAG0720	UNKNOWN	NA	1.08184	1.615
CAG_prefix.txt0721	3	0.314999	CAG0721	UNKNOWN	NA	31.5037	29.1291
CAG_prefix.txt0722	3	0.435872	CAG0722	UNKNOWN	NA	8.93584	10.8553
CAG_prefix.txt0723	3	0.545199	CAG0723	UNKNOWN	NA	18.6964	21.0127
CAG_prefix.txt0724	3	0.684211	CAG0724	UNKNOWN	NA	1.85959	3.23926
CAG_prefix.txt0725	3	0.123005	CAG0725	UNKNOWN	NA	3.7679	5.30065
CAG_prefix.txt0726	2	0.677126	CAG0726	UNKNOWN	NA	7.5309	5.0119
CAG_prefix.txt0727	2	0.909586	CAG0727	UNKNOWN	NA	6.27621	6.29757
CAG_prefix.txt0728	2	0.105122	CAG0728	UNKNOWN	NA	19.4087	19.4859
CAG_prefix.txt0729	2	0.630529	CAG0729	UNKNOWN	NA	24.8701	32.4106
CAG_prefix.txt0730	2	0.435872	CAG0730	UNKNOWN	NA	5.19151	6.09762
CAG_prefix.txt0731	2	0.105122	CAG0731	UNKNOWN	NA	9.39723	9.87436
CAG_prefix.txt0732	2	0.795936	CAG0732	UNKNOWN	NA	4.95885	4.98449
CAG_prefix.txt0733	2	0.352681	CAG0733	UNKNOWN	NA	2.91443	3.13306
CAG_prefix.txt0734	2	0.795936	CAG0734	UNKNOWN	NA	1.4119	1.93347
CAG_prefix.txt0735	2	0.795936	CAG0735	UNKNOWN	NA	4.19701	3.12883
CAG_prefix.txt0736	2	0.190316	CAG0736	UNKNOWN	NA	1.70599	1.71088
CAG_prefix.txt0737	2	0.969736	CAG0737	UNKNOWN	NA	2.9314	4.42569
CAG_prefix.txt0738	2	0.795936	CAG0738	UNKNOWN	NA	2.32237	2.47779
CAG_prefix.txt0739	2	0.911797	CAG0739	UNKNOWN	NA	17.6381	20.5048
CAG_prefix.txt0740	2	0.352681	CAG0740	UNKNOWN	NA	1.06428	1.49446
CAG_prefix.txt0741	2	0.739364	CAG0741	UNKNOWN	NA	2.76047	3.5564
CAG_prefix.txt0742	2	0.846888	CAG0742	UNKNOWN	NA	3.34869	8.20121
CAG_prefix.txt0743	2	0.105122	CAG0743	UNKNOWN	NA	1.61821	2.25898
CAG_prefix.txt0744	2	0.630529	CAG0744	UNKNOWN	NA	3.66912	2.70206
CAG_prefix.txt0745	2	0.423849	CAG0745	UNKNOWN	NA	14.8147	10.1495
CAG_prefix.txt0746	2	0.528849	CAG0746	UNKNOWN	NA	9.05518	10.7361
CAG_prefix.txt0747	2	0.314999	CAG0747	UNKNOWN	NA	61.627	45.6645
CAG_prefix.txt0748	2	0.578742	CAG0748	UNKNOWN	NA	2.48443	2.72026
CAG_prefix.txt0749	2	0.393048	CAG0749	UNKNOWN	NA	2.34598	2.91805
CAG_prefix.txt0750	2	0.528849	CAG0750	UNKNOWN	NA	7.13548	9.49737
CAG_prefix.txt0751	2	0.528849	CAG0751	UNKNOWN	NA	12.445	11.9422
CAG_prefix.txt0752	2	0.578742	CAG0752	UNKNOWN	NA	5.98237	5.14031
CAG_prefix.txt0753	2	0.0524259	CAG0753	UNKNOWN	NA	3.67333	5.9345
CAG_prefix.txt0754	2	0.435872	CAG0754	UNKNOWN	NA	0.835712	0.952312
CAG_prefix.txt0755	2	0.908515	CAG0755	UNKNOWN	NA	6.75982	6.30357
CAG_prefix.txt0756	2	0.795936	CAG0756	UNKNOWN	NA	5.39981	7.54178
CAG_prefix.txt0757	2	0.314999	CAG0757	UNKNOWN	NA	4.72908	5.56482
CAG_prefix.txt0758	2	0.969621	CAG0758	UNKNOWN	NA	2.37935	2.44914
CAG_prefix.txt0759	2	0.853428	CAG0759	UNKNOWN	NA	8.63903	7.26651
CAG_prefix.txt0760	2	0.279861	CAG0760	UNKNOWN	NA	3.58857	4.39422
CAG_prefix.txt0761	2	0.970512	CAG0761	UNKNOWN	NA	2.26358	2.09504
CAG_prefix.txt0762	2	0.970512	CAG0762	UNKNOWN	NA	2.80666	5.29548
CAG_prefix.txt0763	2	0.648913	CAG0763	UNKNOWN	NA	1.88625	1.92855
CAG_prefix.txt0764	2	0.0892096	CAG0764	UNKNOWN	NA	6.63796	7.31388
CAG_prefix.txt0765	2	0.970512	CAG0765	UNKNOWN	NA	1.29731	2.76191
CAG_prefix.txt0766	2	0.314999	CAG0766	UNKNOWN	NA	7.39528	10.4842
CAG_prefix.txt0767	2	0.853428	CAG0767	UNKNOWN	NA	11.8015	9.53028
CAG_prefix.txt0768	2	0.393048	CAG0768	UNKNOWN	NA	4.5892	4.35133
CAG_prefix.txt0769	2	0.648913	CAG0769	UNKNOWN	NA	27.2714	56.518
CAG_prefix.txt0770	2	0.247451	CAG0770	UNKNOWN	NA	7.92887	7.99162
CAG_prefix.txt0771	2	0.677126	CAG0771	UNKNOWN	NA	2.41987	2.49602
CAG_prefix.txt0772	2	0.853428	CAG0772	UNKNOWN	NA	5.43511	5.57011
CAG_prefix.txt0773	2	0.970512	CAG0773	UNKNOWN	NA	3.69533	4.33518
CAG_prefix.txt0774	2	0.911797	CAG0774	UNKNOWN	NA	2.6572	4.83103
CAG_prefix.txt0775	2	0.739364	CAG0775	UNKNOWN	NA	6.14713	5.61004
CAG_prefix.txt0776	2	0.352681	CAG0776	UNKNOWN	NA	4.77037	4.70726
CAG_prefix.txt0777	2	0.0432571	CAG0777	UNKNOWN	P	2.18166	3.65186
CAG_prefix.txt0778	2	0.795936	CAG0778	UNKNOWN	NA	4.5819	8.69658
CAG_prefix.txt0779	2	0.101504	CAG0779	UNKNOWN	NA	5.21904	7.63763
CAG_prefix.txt0780	2	0.684211	CAG0780	UNKNOWN	NA	2.04233	3.13617
CAG_prefix.txt0781	2	0.105122	CAG0781	UNKNOWN	NA	2.91176	1.6983
CAG_prefix.txt0782	2	0.472009	CAG0782	UNKNOWN	NA	2.49471	2.74422
CAG_prefix.txt0783	2	0.435872	CAG0783	UNKNOWN	NA	2.1904	5.25945
CAG_prefix.txt0784	2	0.472009	CAG0784	UNKNOWN	NA	2.53491	2.57807
CAG_prefix.txt0785	2	0.0432571	CAG0785	UNKNOWN	C	6.37692	3.08421
CAG_prefix.txt0786	2	0.481251	CAG0786	UNKNOWN	NA	16.2435	18.5886
CAG_prefix.txt0787	2	0.739364	CAG0787	UNKNOWN	NA	4.63189	4.8801
CAG_prefix.txt0788	2	0.123005	CAG0788	UNKNOWN	NA	3.05381	5.2351
CAG_prefix.txt0789	2	0.352681	CAG0789	UNKNOWN	NA	21.5458	19.3608
CAG_prefix.txt0790	2	0.165494	CAG0790	UNKNOWN	NA	4.00327	3.86079
CAG_prefix.txt0791	2	0.853428	CAG0791	UNKNOWN	NA	2.66439	1.77628
CAG_prefix.txt0792	2	0.103589	CAG0792	UNKNOWN	NA	1.93479	3.29532
CAG_prefix.txt0793	2	0.352681	CAG0793	UNKNOWN	NA	7.48988	12.7939
CAG_prefix.txt0794	2	0.352681	CAG0794	UNKNOWN	NA	4.48024	3.44309
CAG_prefix.txt0795	2	0.0072626	CAG0795	UNKNOWN	P	1.51143	8.07115
CAG_prefix.txt0796	2	0.279861	CAG0796	UNKNOWN	NA	7.21207	7.20936
CAG_prefix.txt0797	2	0.435872	CAG0797	UNKNOWN	NA	6.50752	4.61112
CAG_prefix.txt0798	2	0.435872	CAG0798	UNKNOWN	NA	4.64929	2.03107
CAG_prefix.txt0799	2	0.795936	CAG0799	UNKNOWN	NA	5.06944	6.13049
CAG_prefix.txt0800	2	0.352681	CAG0800	UNKNOWN	NA	8.00209	9.5088
CAG_prefix.txt0801	2	0.578742	CAG0801	UNKNOWN	NA	14.1853	18.7668
CAG_prefix.txt0802	2	0.911797	CAG0802	UNKNOWN	NA	2.45496	2.04844
CAG_prefix.txt0803	2	0.435872	CAG0803	UNKNOWN	NA	1.03231	1.21206
CAG_prefix.txt0804	2	0.970512	CAG0804	UNKNOWN	NA	2.3232	2.80013
CAG_prefix.txt0805	2	0.795936	CAG0805	UNKNOWN	NA	8.35649	11.2299
CAG_prefix.txt0806	2	0.528849	CAG0806	UNKNOWN	NA	4.29972	3.45775
CAG_prefix.txt0807	2	0.630529	CAG0807	UNKNOWN	NA	6.90425	8.92099
CAG_prefix.txt0808	2	0.393048	CAG0808	UNKNOWN	NA	2.60856	2.33797
CAG_prefix.txt0809	2	0.795936	CAG0809	UNKNOWN	NA	2.90353	2.35398
CAG_prefix.txt0810	2	0.79103	CAG0810	UNKNOWN	NA	1.08117	1.51052
CAG_prefix.txt0811	2	0.970512	CAG0811	UNKNOWN	NA	1.32659	2.75819
CAG_prefix.txt0812	2	0.739364	CAG0812	UNKNOWN	NA	3.94733	4.37168
CAG_prefix.txt0813	2	0.630529	CAG0813	UNKNOWN	NA	8.51694	7.29545
CAG_prefix.txt0814	2	0.279861	CAG0814	UNKNOWN	NA	1.20451	1.23374
CAG_prefix.txt0815	2	0.393048	CAG0815	UNKNOWN	NA	7.09772	6.15149
CAG_prefix.txt0816	2	0.165494	CAG0816	UNKNOWN	NA	4.94295	6.3504
CAG_prefix.txt0817	2	0.217563	CAG0817	UNKNOWN	NA	4.77062	5.51825
CAG_prefix.txt0818	2	0.393048	CAG0818	UNKNOWN	NA	0.950399	1.2979
CAG_prefix.txt0819	2	0.352681	CAG0819	UNKNOWN	NA	4.72316	3.17674
CAG_prefix.txt0820	2	0.578742	CAG0820	UNKNOWN	NA	4.75621	4.55046
CAG_prefix.txt0821	2	0.481251	CAG0821	UNKNOWN	NA	16.7173	21.0039
CAG_prefix.txt0822	2	0.239547	CAG0822	UNKNOWN	NA	2.49173	2.39357
CAG_prefix.txt0823	2	0.0185434	CAG0823	UNKNOWN	C	4.24559	1.2386
CAG_prefix.txt0824	2	0.578742	CAG0824	UNKNOWN	NA	1.31807	0.731442
CAG_prefix.txt0825	2	0.105122	CAG0825	UNKNOWN	NA	0.95444	0.950847
CAG_prefix.txt0826	2	0.528849	CAG0826	UNKNOWN	NA	15.3842	17.0464
CAG_prefix.txt0827	2	1	CAG0827	UNKNOWN	NA	2.55995	2.33118
CAG_prefix.txt0828	2	0.630529	CAG0828	UNKNOWN	NA	10.3328	8.98767
CAG_prefix.txt0829	2	0.435872	CAG0829	UNKNOWN	NA	2.14028	2.37495
CAG_prefix.txt0830	2	0.578742	CAG0830	UNKNOWN	NA	4.29921	2.92383
CAG_prefix.txt0831	2	0.435872	CAG0831	UNKNOWN	NA	3.18441	6.03784
CAG_prefix.txt0832	2	0.909038	CAG0832	UNKNOWN	NA	1.15566	1.28301
CAG_prefix.txt0833	2	0.435872	CAG0833	UNKNOWN	NA	2.11546	1.85535
CAG_prefix.txt0834	2	0.272856	CAG0834	UNKNOWN	NA	1.36596	1.26141
CAG_prefix.txt0835	2	0.578742	CAG0835	UNKNOWN	NA	3.60655	5.21493
CAG_prefix.txt0836	2	0.819929	CAG0836	UNKNOWN	NA	0.240834	0.421314
CAG_prefix.txt0837	2	1	CAG0837	UNKNOWN	NA	2.42091	1.61515
CAG_prefix.txt0838	2	0.14314	CAG0838	UNKNOWN	NA	14.029	6.00085
CAG_prefix.txt0839	2	0.105122	CAG0839	UNKNOWN	NA	4.45609	5.23757
CAG_prefix.txt0840	2	0.705351	CAG0840	UNKNOWN	NA	2.96138	3.69384
CAG_prefix.txt0841	2	0.739364	CAG0841	UNKNOWN	NA	1.65469	2.3738
CAG_prefix.txt0842	2	0.123005	CAG0842	UNKNOWN	NA	3.34886	1.90464
CAG_prefix.txt0843	2	0.684211	CAG0843	UNKNOWN	NA	5.19592	5.29905
CAG_prefix.txt0844	2	0.739364	CAG0844	UNKNOWN	NA	1.42998	2.84194
CAG_prefix.txt0845	2	0.0556923	CAG0845	UNKNOWN	NA	3.82995	3.86392
CAG_prefix.txt0846	2	0.105122	CAG0846	UNKNOWN	NA	5.23548	3.33535
CAG_prefix.txt0847	2	0.578742	CAG0847	UNKNOWN	NA	4.28653	4.15512
CAG_prefix.txt0848	2	0.739364	CAG0848	UNKNOWN	NA	3.77594	6.75053
CAG_prefix.txt0849	2	0.305664	CAG0849	UNKNOWN	NA	7.02442	2.33743
CAG_prefix.txt0850	2	0.795936	CAG0850	UNKNOWN	NA	3.40359	4.54338
CAG_prefix.txt0851	2	0.578742	CAG0851	UNKNOWN	NA	26.239	37.7592
CAG_prefix.txt0852	2	0.364166	CAG0852	UNKNOWN	NA	5.32915	7.41175
CAG_prefix.txt0853	2	0.578742	CAG0853	UNKNOWN	NA	2.02182	1.60642
CAG_prefix.txt0854	2	0.217563	CAG0854	UNKNOWN	NA	27.6877	34.5802
CAG_prefix.txt0855	2	0.528849	CAG0855	UNKNOWN	NA	3.54292	3.79136
CAG_prefix.txt0856	2	0.578742	CAG0856	UNKNOWN	NA	17.6218	16.3536
CAG_prefix.txt0857	2	0.528849	CAG0857	UNKNOWN	NA	2.3921	2.88199
CAG_prefix.txt0858	2	0.795936	CAG0858	UNKNOWN	NA	12.3534	11.2365
CAG_prefix.txt0859	2	0.911797	CAG0859	UNKNOWN	NA	1.63517	1.28272
CAG_prefix.txt0860	2	0.970512	CAG0860	UNKNOWN	NA	5.08864	8.88544
CAG_prefix.txt0861	2	0.545199	CAG0861	UNKNOWN	NA	2.34374	3.78318
CAG_prefix.txt0862	2	0.035463	CAG0862	UNKNOWN	P	1.02153	4.75259
CAG_prefix.txt0863	2	0.494665	CAG0863	UNKNOWN	NA	8.52943	8.70995
CAG_prefix.txt0864	2	0.393048	CAG0864	UNKNOWN	NA	1.583	1.53489
CAG_prefix.txt0865	2	0.435872	CAG0865	UNKNOWN	NA	14.2933	11.3892
CAG_prefix.txt0866	2	0.630529	CAG0866	UNKNOWN	NA	13.4851	14.4999
CAG_prefix.txt0867	2	0.739364	CAG0867	UNKNOWN	NA	4.39733	3.25964
CAG_prefix.txt0868	2	0.435872	CAG0868	UNKNOWN	NA	3.96988	4.8088
CAG_prefix.txt0869	2	0.423849	CAG0869	UNKNOWN	NA	5.23348	3.91808
CAG_prefix.txt0870	2	1	CAG0870	UNKNOWN	NA	8.84717	12.7219
CAG_prefix.txt0871	2	0.853428	CAG0871	UNKNOWN	NA	4.84974	10.8633
CAG_prefix.txt0872	2	0.217563	CAG0872	UNKNOWN	NA	1.30555	1.51354
CAG_prefix.txt0873	2	0.165494	CAG0873	UNKNOWN	NA	1.94319	2.2403
CAG_prefix.txt0874	2	0.853428	CAG0874	UNKNOWN	NA	2.66378	2.50592
CAG_prefix.txt0875	2	0.648913	CAG0875	UNKNOWN	NA	9.61672	9.09877
CAG_prefix.txt0876	2	0.528849	CAG0876	UNKNOWN	NA	41.8525	55.2366
CAG_prefix.txt0877	2	0.393048	CAG0877	UNKNOWN	NA	3.94094	3.89121
CAG_prefix.txt0878	2	1	CAG0878	UNKNOWN	NA	3.94461	3.84889
CAG_prefix.txt0879	2	0.075256	CAG0879	UNKNOWN	NA	8.83274	10.4497
CAG_prefix.txt0880	2	0.795936	CAG0880	UNKNOWN	NA	60.3035	55.7323
CAG_prefix.txt0881	2	0.123005	CAG0881	UNKNOWN	NA	2.11025	1.47319
CAG_prefix.txt0882	2	0.247451	CAG0882	UNKNOWN	NA	1.4719	1.82612
CAG_prefix.txt0883	2	0.911797	CAG0883	UNKNOWN	NA	12.6922	15.4768
CAG_prefix.txt0884	2	0.795936	CAG0884	UNKNOWN	NA	3.45456	3.57994
CAG_prefix.txt0885	2	0.578742	CAG0885	UNKNOWN	NA	2.79132	1.58156
CAG_prefix.txt0886	2	0.314999	CAG0886	UNKNOWN	NA	4.87349	7.36401
CAG_prefix.txt0887	2	0.217563	CAG0887	UNKNOWN	NA	2.65943	1.97466
CAG_prefix.txt0888	2	0.217563	CAG0888	UNKNOWN	NA	4.847	7.06314
CAG_prefix.txt0889	2	0.528849	CAG0889	UNKNOWN	NA	11.6384	12.1074
CAG_prefix.txt0890	2	0.79126	CAG0890	UNKNOWN	NA	24.0878	15.9751
CAG_prefix.txt0891	2	0.314999	CAG0891	UNKNOWN	NA	1.9429	2.39594
CAG_prefix.txt0892	2	0.237762	CAG0892	UNKNOWN	NA	5.84723	5.29923
CAG_prefix.txt0893	2	0.795936	CAG0893	UNKNOWN	NA	1.04675	1.92084
CAG_prefix.txt0894	2	0.622653	CAG0894	UNKNOWN	NA	2.67891	2.3171
CAG_prefix.txt0895	2	0.739364	CAG0895	UNKNOWN	NA	2.67674	2.63542
CAG_prefix.txt0896	2	0.630529	CAG0896	UNKNOWN	NA	3.36567	4.58927
CAG_prefix.txt0897	2	0.911797	CAG0897	UNKNOWN	NA	2.99996	4.16028
CAG_prefix.txt0898	2	0.684211	CAG0898	UNKNOWN	NA	1.97593	2.5138
CAG_prefix.txt0899	2	0.795936	CAG0899	UNKNOWN	NA	3.2818	3.41563
CAG_prefix.txt0900	2	0.911797	CAG0900	UNKNOWN	NA	1.26164	0.827243
CAG_prefix.txt0901	2	0.352681	CAG0901	UNKNOWN	NA	1.84488	1.78085
CAG_prefix.txt0902	2	0.684211	CAG0902	UNKNOWN	NA	9.27704	8.16709
CAG_prefix.txt0903	2	0.393048	CAG0903	UNKNOWN	NA	13.4431	13.6048
CAG_prefix.txt0904	2	0.970512	CAG0904	UNKNOWN	NA	2.12458	13.373
CAG_prefix.txt0905	2	0.543831	CAG0905	UNKNOWN	NA	1.87159	1.80016
CAG_prefix.txt0906	2	0.303825	CAG0906	UNKNOWN	NA	6.82657	8.06076
CAG_prefix.txt0907	2	0.247451	CAG0907	UNKNOWN	NA	2.7261	4.83993
CAG_prefix.txt0908	2	0.279861	CAG0908	UNKNOWN	NA	1.454	4.76301
CAG_prefix.txt0909	2	0.578742	CAG0909	UNKNOWN	NA	11.1676	12.4198
CAG_prefix.txt0910	2	0.622653	CAG0910	UNKNOWN	NA	6.02205	3.20741
CAG_prefix.txt0911	2	0.905371	CAG0911	UNKNOWN	NA	38.3511	39.0917
CAG_prefix.txt0912	2	0.853428	CAG0912	UNKNOWN	NA	22.9365	15.7629
CAG_prefix.txt0913	2	0.732762	CAG0913	UNKNOWN	NA	20.94	21.1788
CAG_prefix.txt0914	2	0.969805	CAG0914	UNKNOWN	NA	1.63194	1.32327
CAG_prefix.txt0915	2	0.795936	CAG0915	UNKNOWN	NA	2.27219	3.1532
CAG_prefix.txt0916	2	0.684211	CAG0916	UNKNOWN	NA	2.06388	1.90222
CAG_prefix.txt0917	2	0.481251	CAG0917	UNKNOWN	NA	16.1541	16.727
CAG_prefix.txt0918	2	0.705351	CAG0918	UNKNOWN	NA	5.35827	3.44851
CAG_prefix.txt0919	2	0.684211	CAG0919	UNKNOWN	NA	1.82389	1.57692
CAG_prefix.txt0920	2	0.393048	CAG0920	UNKNOWN	NA	2.84496	2.51763
CAG_prefix.txt0921	2	0.435872	CAG0921	UNKNOWN	NA	1.74438	1.86268
CAG_prefix.txt0922	2	0.684211	CAG0922	UNKNOWN	NA	22.5421	30.5023
CAG_prefix.txt0923	2	0.82053	CAG0923	UNKNOWN	NA	8.46848	9.01405
CAG_prefix.txt0924	2	0.217563	CAG0924	UNKNOWN	NA	1.6254	1.32803
CAG_prefix.txt0925	2	0.911797	CAG0925	UNKNOWN	NA	10.9249	12.9324
CAG_prefix.txt0926	2	0.739364	CAG0926	UNKNOWN	NA	3.06668	3.4877
CAG_prefix.txt0927	2	0.272856	CAG0927	UNKNOWN	NA	1.7167	1.51308
CAG_prefix.txt0928	2	0.911797	CAG0928	UNKNOWN	NA	8.70322	10.7309
CAG_prefix.txt0929	2	0.481251	CAG0929	UNKNOWN	NA	7.292	7.19027
CAG_prefix.txt0930	2	0.314999	CAG0930	UNKNOWN	NA	25.672	20.018
CAG_prefix.txt0931	2	0.970512	CAG0931	UNKNOWN	NA	6.42578	7.004
CAG_prefix.txt0932	2	1	CAG0932	UNKNOWN	NA	5.53304	7.04276
CAG_prefix.txt0933	2	0.79103	CAG0933	UNKNOWN	NA	31.4232	31.9126
CAG_prefix.txt0934	2	0.165494	CAG0934	UNKNOWN	NA	1.30653	1.09697
CAG_prefix.txt0935	2	0.578742	CAG0935	UNKNOWN	NA	0.447214	0.539999
CAG_prefix.txt0936	2	0.247451	CAG0936	UNKNOWN	NA	10.5921	8.58017
CAG_prefix.txt0937	2	0.911797	CAG0937	UNKNOWN	NA	21.6292	22.2904
CAG_prefix.txt0938	2	0.970512	CAG0938	UNKNOWN	NA	0.692628	1.19284
CAG_prefix.txt0939	2	0.853428	CAG0939	UNKNOWN	NA	2.09594	2.63453
CAG_prefix.txt0940	2	0.795936	CAG0940	UNKNOWN	NA	2.00651	3.91217
CAG_prefix.txt0941	2	0.684211	CAG0941	UNKNOWN	NA	11.7018	11.7922
CAG_prefix.txt0942	2	0.853428	CAG0942	UNKNOWN	NA	4.24951	4.72595
CAG_prefix.txt0943	2	1	CAG0943	UNKNOWN	NA	8.81086	9.60498
CAG_prefix.txt0944	2	0.528849	CAG0944	UNKNOWN	NA	3.56309	3.18445
CAG_prefix.txt0945	2	0.528849	CAG0945	UNKNOWN	NA	6.03706	5.19927
CAG_prefix.txt0946	2	0.217563	CAG0946	UNKNOWN	NA	2.03586	2.00376
CAG_prefix.txt0947	2	0.0892096	CAG0947	UNKNOWN	NA	1.15152	1.04776
CAG_prefix.txt0948	2	0.853428	CAG0948	UNKNOWN	NA	6.46622	6.9816
CAG_prefix.txt0949	2	0.739364	CAG0949	UNKNOWN	NA	2.64255	2.91292
CAG_prefix.txt0950	2	0.279861	CAG0950	UNKNOWN	NA	2.33522	1.82828
CAG_prefix.txt0951	2	0.528849	CAG0951	UNKNOWN	NA	1.85893	2.56391
CAG_prefix.txt0952	2	0.739364	CAG0952	UNKNOWN	NA	10.6232	10.1378
CAG_prefix.txt0953	2	0.217563	CAG0953	UNKNOWN	NA	1.32127	1.52625
CAG_prefix.txt0954	2	0.190316	CAG0954	UNKNOWN	NA	7.42709	6.14551
CAG_prefix.txt0955	2	0.795936	CAG0955	UNKNOWN	NA	14.8871	9.07252
CAG_prefix.txt0956	2	0.279861	CAG0956	UNKNOWN	NA	2.86855	3.1264
CAG_prefix.txt0957	2	1	CAG0957	UNKNOWN	NA	9.25838	9.82507
CAG_prefix.txt0958	2	0.911797	CAG0958	UNKNOWN	NA	12.8126	14.307
CAG_prefix.txt0959	2	0.240613	CAG0959	UNKNOWN	NA	7.23362	6.4449
CAG_prefix.txt0960	2	0.970512	CAG0960	UNKNOWN	NA	1.25251	1.23717
CAG_prefix.txt0961	2	0.970512	CAG0961	UNKNOWN	NA	4.55089	5.90703
CAG_prefix.txt0962	2	0.466753	CAG0962	UNKNOWN	NA	9.15424	8.79623
CAG_prefix.txt0963	2	0.596563	CAG0963	UNKNOWN	NA	6.44325	6.9871
CAG_prefix.txt0964	2	0.247451	CAG0964	UNKNOWN	NA	0.836064	0.907542
CAG_prefix.txt0965	2	0.528849	CAG0965	UNKNOWN	NA	8.35088	7.93775
CAG_prefix.txt0966	2	0.211606	CAG0966	UNKNOWN	NA	4.59144	3.43348
CAG_prefix.txt0967	2	0.630529	CAG0967	UNKNOWN	NA	17.5353	16.8618
CAG_prefix.txt0968	2	0.352681	CAG0968	UNKNOWN	NA	4.69688	3.4391
CAG_prefix.txt0969	2	0.853428	CAG0969	UNKNOWN	NA	1.84048	1.82929
CAG_prefix.txt0970	2	0.279861	CAG0970	UNKNOWN	NA	1.98474	2.18843
CAG_prefix.txt0971	2	0.578742	CAG0971	UNKNOWN	NA	2.02531	1.81115
CAG_prefix.txt0972	2	0.185214	CAG0972	UNKNOWN	NA	2.31764	2.58734
CAG_prefix.txt0973	2	0.352681	CAG0973	UNKNOWN	NA	2.17261	1.35501
CAG_prefix.txt0974	2	0.165494	CAG0974	UNKNOWN	NA	2.61971	3.02958
CAG_prefix.txt0975	2	0.853428	CAG0975	UNKNOWN	NA	2.13178	2.43001
CAG_prefix.txt0976	2	0.314999	CAG0976	UNKNOWN	NA	19.2688	22.8626
CAG_prefix.txt0977	2	0.853428	CAG0977	UNKNOWN	NA	1.6338	6.43968
CAG_prefix.txt0978	2	0.528849	CAG0978	UNKNOWN	NA	2.44236	3.23722
CAG_prefix.txt0979	2	0.909688	CAG0979	UNKNOWN	NA	28.8711	27.4953
CAG_prefix.txt0980	2	0.795936	CAG0980	UNKNOWN	NA	1.83473	1.76993
CAG_prefix.txt0981	2	0.739364	CAG0981	UNKNOWN	NA	8.33067	9.43956
CAG_prefix.txt0982	2	0.405502	CAG0982	UNKNOWN	NA	2.84826	3.36001
CAG_prefix.txt0983	2	0.528849	CAG0983	UNKNOWN	NA	4.05403	4.26515
CAG_prefix.txt0984	2	0.314999	CAG0984	UNKNOWN	NA	4.64147	2.88775
CAG_prefix.txt0985	2	0.684211	CAG0985	UNKNOWN	NA	4.74271	5.07304
CAG_prefix.txt0986	2	0.911797	CAG0986	UNKNOWN	NA	2.3099	2.1278
CAG_prefix.txt0987	2	0.472009	CAG0987	UNKNOWN	NA	0.555771	1.44514
CAG_prefix.txt0988	2	0.650025	CAG0988	UNKNOWN	NA	3.14825	3.76431
CAG_prefix.txt0989	2	0.684211	CAG0989	UNKNOWN	NA	0.324208	0.964249
CAG_prefix.txt0990	2	0.630529	CAG0990	UNKNOWN	NA	4.62767	3.6022
CAG_prefix.txt0991	2	0.739364	CAG0991	UNKNOWN	NA	4.23113	2.64582
CAG_prefix.txt0992	2	0.578742	CAG0992	UNKNOWN	NA	11.605	14.682
CAG_prefix.txt0993	2	0.970512	CAG0993	UNKNOWN	NA	3.72685	5.4416
CAG_prefix.txt0994	2	0.165494	CAG0994	UNKNOWN	NA	1.13175	1.86019
CAG_prefix.txt0995	2	0.14314	CAG0995	UNKNOWN	NA	7.84621	3.252
CAG_prefix.txt0996	2	0.739364	CAG0996	UNKNOWN	NA	0.403979	1.47442
CAG_prefix.txt0997	2	0.190316	CAG0997	UNKNOWN	NA	0.585699	1.9613
CAG_prefix.txt0998	2	0.075256	CAG0998	UNKNOWN	NA	1.2804	5.38279
CAG_prefix.txt0999	2	0.853428	CAG0999	UNKNOWN	NA	1.81315	2.37214
CAG_prefix.txt1000	2	0.471003	CAG1000	UNKNOWN	NA	2.38499	2.67594
CAG_prefix.txt1001	2	0.481251	CAG1001	UNKNOWN	NA	2.90698	0.886231
CAG_prefix.txt1002	2	0.79103	CAG1002	UNKNOWN	NA	3.53776	0.628395
CAG_prefix.txt1003	2	0.853428	CAG1003	UNKNOWN	NA	3.73742	1.31451
CAG_prefix.txt1004	2	0.849547	CAG1004	UNKNOWN	NA	5.18078	0.5096
CAG_prefix.txt1005	2	0.165494	CAG1005	UNKNOWN	NA	1.48677	5.90262
CAG_prefix.txt1006	2	0.93972	CAG1006	UNKNOWN	NA	12.3434	9.48336
CAG_prefix.txt1007	2	0.630529	CAG1007	UNKNOWN	NA	6.62914	2.49586
CAG_prefix.txt1008	2	0.853428	CAG1008	UNKNOWN	NA	2.11293	3.33627
CAG_prefix.txt1009	2	0.381069	CAG1009	UNKNOWN	NA	2.48969	4.65334
CAG_prefix.txt1010	2	0.909586	CAG1010	UNKNOWN	NA	0.970282	2.86042
CAG_prefix.txt1011	2	1	CAG1011	UNKNOWN	NA	0.876286	1.40621
CAG_prefix.txt1012	2	0.435872	CAG1012	UNKNOWN	NA	4.23233	6.40753
CAG_prefix.txt1013	2	0.570606	CAG1013	UNKNOWN	NA	2.17663	2.53085
CAG_prefix.txt1014	2	0.704396	CAG1014	UNKNOWN	NA	0.400708	2.40352
CAG_prefix.txt1015	2	0.123005	CAG1015	UNKNOWN	NA	2.05554	7.05401
CAG_prefix.txt1016	2	0.739364	CAG1016	UNKNOWN	NA	3.62446	3.10189
CAG_prefix.txt1017	2	0.762282	CAG1017	UNKNOWN	NA	17.5176	15.2017
CAG_prefix.txt1018	2	0.93972	CAG1018	UNKNOWN	NA	4.58866	2.36553
CAG_prefix.txt1019	2	0.435872	CAG1019	UNKNOWN	NA	2.39599	0.187155
CAG_prefix.txt1020	2	0.435872	CAG1020	UNKNOWN	NA	1.47244	1.57274
CAG_prefix.txt1021	2	0.733344	CAG1021	UNKNOWN	NA	7.53416	2.90647
CAG_prefix.txt1022	2	0.578742	CAG1022	UNKNOWN	NA	2.27059	3.27669
CAG_prefix.txt1023	2	0.393048	CAG1023	UNKNOWN	NA	13.7691	1.95249
CAG_prefix.txt1024	2	0.739364	CAG1024	UNKNOWN	NA	23.7762	3.36351
CAG_prefix.txt1025	2	0.481251	CAG1025	UNKNOWN	NA	3.4488	7.14805
CAG_prefix.txt1026	2	0.226301	CAG1026	UNKNOWN	NA	0.314988	2.28229
CAG_prefix.txt1027	2	0.449521	CAG1027	UNKNOWN	NA	0.922713	2.18113
CAG_prefix.txt1028	2	0.352681	CAG1028	UNKNOWN	NA	4.16849	1.75196
CAG_prefix.txt1029	2	0.795936	CAG1029	UNKNOWN	NA	8.28322	4.14039
CAG_prefix.txt1030	2	0.272856	CAG1030	UNKNOWN	NA	0.664777	2.40661
CAG_prefix.txt1031	2	0.853428	CAG1031	UNKNOWN	NA	5.23117	14.8104
CAG_prefix.txt1032	2	0.466753	CAG1032	UNKNOWN	NA	2.3723	4.35817
CAG_prefix.txt1033	2	0.795936	CAG1033	UNKNOWN	NA	1.35998	1.92116
CAG_prefix.txt1034	2	0.352681	CAG1034	UNKNOWN	NA	15.6503	17.8404
CAG_prefix.txt1035	2	0.145519	CAG1035	UNKNOWN	NA	0.963577	3.48071
CAG_prefix.txt1036	2	0.518947	CAG1036	UNKNOWN	NA	8.77255	4.14767
CAG_prefix.txt1037	2	0.970512	CAG1037	UNKNOWN	NA	8.30269	5.14819
CAG_prefix.txt1038	2	0.435872	CAG1038	UNKNOWN	NA	1.26813	3.43088
CAG_prefix.txt1039	2	0.630529	CAG1039	UNKNOWN	NA	0.805632	2.48309
CAG_prefix.txt1040	2	0.481251	CAG1040	UNKNOWN	NA	2.93721	0.683458
CAG_prefix.txt1041	2	0.970512	CAG1041	UNKNOWN	NA	3.31615	3.14875
CAG_prefix.txt1042	2	0.383957	CAG1042	UNKNOWN	NA	1.08618	0.594003
CAG_prefix.txt1043	2	0.970512	CAG1043	UNKNOWN	NA	4.46103	2.79762
CAG_prefix.txt1044	2	0.0892096	CAG1044	UNKNOWN	NA	2.07168	1.76473
CAG_prefix.txt1045	2	0.511496	CAG1045	UNKNOWN	NA	1.12405	1.1297
CAG_prefix.txt1046	2	1	CAG1046	UNKNOWN	NA	5.34329	3.75382
CAG_prefix.txt1047	2	0.528849	CAG1047	UNKNOWN	NA	2.81477	13.6385
CAG_prefix.txt1048	2	0.630529	CAG1048	UNKNOWN	NA	0.682184	4.1775
CAG_prefix.txt1049	2	0.0892096	CAG1049	UNKNOWN	NA	5.66172	1.0931
CAG_prefix.txt1050	2	0.795936	CAG1050	UNKNOWN	NA	0.810446	12.1956
CAG_prefix.txt1051	2	0.279861	CAG1051	UNKNOWN	NA	9.4227	0.310336
CAG_prefix.txt1052	2	0.314999	CAG1052	UNKNOWN	NA	2.04739	0.973932
CAG_prefix.txt1053	2	0.970512	CAG1053	UNKNOWN	NA	5.10424	3.92252
CAG_prefix.txt1054	2	0.481251	CAG1054	UNKNOWN	NA	7.7305	7.30794
CAG_prefix.txt1055	2	0.630529	CAG1055	UNKNOWN	NA	5.38799	12.0994
CAG_prefix.txt1056	2	0.911797	CAG1056	UNKNOWN	NA	0.606214	9.21985
CAG_prefix.txt1057	2	0.739364	CAG1057	UNKNOWN	NA	2.86608	2.9157
CAG_prefix.txt1058	2	0.0892096	CAG1058	UNKNOWN	NA	2.81864	0.531997
CAG_prefix.txt1059	2	0.630529	CAG1059	UNKNOWN	NA	2.46071	2.43647
CAG_prefix.txt1060	2	0.879784	CAG1060	UNKNOWN	NA	0.626285	2.74801
CAG_prefix.txt1061	2	0.969805	CAG1061	UNKNOWN	NA	2.30782	1.84186
CAG_prefix.txt1062	2	0.123005	CAG1062	UNKNOWN	NA	2.80754	2.92174
CAG_prefix.txt1063	2	0.528849	CAG1063	UNKNOWN	NA	11.2166	12.8999
CAG_prefix.txt1064	2	0.14314	CAG1064	UNKNOWN	NA	9.41551	14.7675
CAG_prefix.txt1065	2	0.303825	CAG1065	UNKNOWN	NA	2.1972	1.39011
CAG_prefix.txt1066	2	0.909586	CAG1066	UNKNOWN	NA	0.503353	4.45605
CAG_prefix.txt1067	2	0.262744	CAG1067	UNKNOWN	NA	11.5492	14.0555
CAG_prefix.txt1068	2	0.795936	CAG1068	UNKNOWN	NA	1.60044	0.998951
CAG_prefix.txt1069	2	0.463104	CAG1069	UNKNOWN	NA	10.93	14.7399
CAG_prefix.txt1070	2	0.352681	CAG1070	UNKNOWN	NA	3.97102	10.7609
CAG_prefix.txt1071	2	0.435872	CAG1071	UNKNOWN	NA	0.904716	1.85998
CAG_prefix.txt1072	2	0.569295	CAG1072	UNKNOWN	NA	14.0921	11.7054
CAG_prefix.txt1073	2	0.630529	CAG1073	UNKNOWN	NA	3.61891	6.19177
CAG_prefix.txt1074	2	0.578742	CAG1074	UNKNOWN	NA	5.91107	2.43451
CAG_prefix.txt1075	2	0.970512	CAG1075	UNKNOWN	NA	4.95065	3.18012
CAG_prefix.txt1076	2	0.853428	CAG1076	UNKNOWN	NA	2.22791	2.526
CAG_prefix.txt1077	2	0.00287947	CAG1077	UNKNOWN	P	3.88879	8.98171
CAG_prefix.txt1078	2	0.0630128	CAG1078	UNKNOWN	NA	8.61798	13.0192
CAG_prefix.txt1079	2	0.217563	CAG1079	UNKNOWN	NA	0.29982	6.56786
CAG_prefix.txt1080	2	0.426659	CAG1080	UNKNOWN	NA	2.96096	1.94234
