# Supplementary material for: Probiotic Bifidobacterium lactis V9 Regulates the Secretion of Sex Hormones in Polycystic Ovary Syndrome Patients through the Gut-Brain Axis
Source: mSystems. 2019 Apr 16;4(2):e00017-19. doi: 10.1128/mSystems.00017-19 (PMC6469956; doi:10.1128/mSystems.00017-19)
Supplement: TABLE S5 [file mSystems.00017-19-st005.xlsx]

## Sheet: Sheet1
gene	P_VALUE	CO1	CO2	CO3	CO4	CO5	CO6	CO7	CO8	CO9	CO10	CO11	CO12	CO13	CO14	CO15	CO16	CO17	CO18	CO19	CO20	V01	V02	V03	V04	V05	V06	V07	V08	V09	V10	V11	V12	V13	V14	V15	V16	V17	V18	V19	V20
K00001	3.28641e-07	9.77324e-06	2.62063e-05	1.54055e-06	5.64564e-06	6.82265e-06	1.20591e-06	3.11182e-05	1.83875e-06	1.96745e-05	4.50681e-06	1.7358e-05	4.31897e-05	3.0193e-05	1.93033e-05	5.63833e-06	9.30475e-06	1.92237e-06	9.49535e-06	4.11344e-05	3.36572e-05	1.48314e-06	5.02567e-08	1.19998e-06	6.16967e-07	4.91646e-07	7.77169e-06	1.58556e-06	1.76836e-06	9.22286e-07	2.0205e-06	2.40764e-07	1.46089e-06	1.78022e-06	9.54707e-07	2.89257e-06	1.82201e-07	3.63191e-07	1.27265e-06	2.27407e-06	4.75186e-07
K00003	0.000176538	0.000387896	0.000691262	0.000289163	0.000716104	0.000341167	0.000621825	0.000359242	0.000315675	0.000424976	0.000250938	0.000364363	0.00055248	0.000619871	0.000478851	0.000506668	0.000646094	0.000373279	0.000323959	0.000598945	0.000317891	0.000306411	0.000312713	0.000106675	0.000308418	0.00023189	0.00038849	0.000257491	0.000271819	0.000308072	0.00041344	0.000276967	0.000351343	0.000269385	0.000332212	0.0003232	0.000342214	0.00015635	0.000351853	0.000372335	0.000228232
K00004	0.000835766	1.23023e-05	4.19733e-07	2.87183e-06	3.66428e-06	2.63848e-06	9.84634e-07	3.64725e-06	9.80035e-06	1.23772e-05	3.04751e-07	7.38535e-06	3.75354e-06	5.68101e-06	3.91235e-06	5.9588e-06	8.40423e-07	5.69264e-06	6.03127e-07	2.76346e-07	1.12063e-06	6.76292e-07	7.15923e-07	8.70804e-08	9.57055e-07	1.25627e-06	1.91832e-06	1.23031e-06	1.83603e-06	5.95686e-07	3.77054e-07	3.48745e-07	3.11293e-07	2.04929e-07	3.96617e-06	1.27368e-07	2.298e-06	7.54144e-08	2.94245e-07	1.05287e-06	4.83139e-07
K00005	0.364819	0.000304489	0.000114162	8.62287e-05	0.000200062	0.000107525	0.000233642	0.000129564	0.000105786	0.000151082	0.000172349	0.000152623	0.000157953	0.000159757	0.000115951	0.000161697	0.0001305	0.000119787	0.000116207	0.000102534	0.000105824	6.77644e-05	0.000140834	3.5686e-05	0.00010281	4.21803e-05	0.000134387	9.20473e-05	0.000141508	0.000242964	0.000239402	0.000188591	0.000178737	0.000156544	0.000125974	0.000162715	0.000219187	6.38018e-05	8.43711e-05	0.000103742	4.40557e-05
K00008	0.000562566	0.00011668	0.00012406	5.33933e-05	7.49998e-05	8.29075e-05	9.33367e-05	7.57161e-05	0.000110225	8.95894e-05	5.04103e-05	7.31793e-05	0.000163002	0.000108813	8.13768e-05	8.3614e-05	0.000152932	0.000112426	0.000124064	0.000112827	2.84033e-05	0.000128453	0.000135707	5.94523e-05	0.000230241	0.000262937	0.000129336	0.000103397	9.24514e-05	9.80113e-05	0.00016544	0.000195034	0.0001634	0.000154845	0.000120124	0.000163464	0.000158199	0.000222922	0.000230631	0.000120566	8.54695e-05
K00009	0.0809763	3.43162e-05	1.22233e-05	5.77976e-05	1.25787e-05	2.09524e-05	1.58745e-05	3.97201e-05	3.13972e-05	3.50404e-05	1.9562e-05	3.83643e-05	4.11804e-05	4.9832e-06	4.65347e-05	2.95797e-05	1.48687e-05	3.66435e-05	2.90064e-05	3.76019e-05	2.87943e-05	8.26292e-06	8.56898e-06	6.14944e-06	6.79634e-06	3.38172e-06	1.31884e-05	1.04223e-05	1.13472e-05	0.000105622	4.80048e-05	8.77756e-05	2.29736e-05	4.61534e-05	3.83085e-05	9.47376e-06	8.18802e-05	4.58723e-06	1.32435e-05	1.23014e-05	5.20927e-06
K00010	0.0326434	7.32772e-05	6.51206e-05	3.13691e-05	2.80592e-05	3.33993e-05	1.55658e-05	5.05408e-05	8.0162e-05	0.00012724	8.79921e-05	0.000134124	7.83881e-05	8.47417e-06	6.80275e-05	5.75497e-05	4.85535e-05	7.22836e-05	2.30863e-05	8.01765e-05	2.38689e-05	8.46348e-05	0.000111432	3.83073e-05	0.0001467	3.6692e-05	0.000172511	9.47492e-05	6.26485e-05	0.000243356	6.40651e-05	0.000209941	0.000186755	0.000237533	5.77554e-05	3.73914e-05	0.000161862	2.91484e-05	7.60491e-05	3.75523e-05	5.22699e-05
K00012	0.000136086	0.000401144	0.000301713	0.000567065	0.00138167	0.000415467	0.000523182	0.000389988	0.000380775	0.000230612	0.000395743	0.000256354	0.000682469	0.00069153	0.000341551	0.000766274	0.000378199	0.00034325	0.00127981	0.000566249	0.000456438	0.000374553	0.000247509	0.000380947	0.000344706	0.000442939	0.000287711	0.000268148	0.000373389	0.000352487	0.000112092	0.000318657	0.000242697	0.000317161	0.000333103	0.00019506	0.000281998	0.000405552	0.000209736	0.000138521	0.000192776
K00013	0.0154785	0.000290067	0.00032716	0.000325267	0.00030927	0.000192843	0.000319805	0.000257655	0.0002629	0.000227818	0.000191224	0.000267618	0.000326172	0.000274782	0.000293217	0.000447299	0.00032131	0.000296847	0.00027232	0.000384823	0.000144929	0.000310169	0.00031563	0.000274572	0.000352946	0.0003405	0.000342382	0.000322072	0.00032761	0.000332844	0.000382085	0.000355052	0.000349663	0.00031297	0.000289482	0.000314767	0.000277748	0.000299845	0.000354139	0.000312493	0.000286555
K00014	0.0595638	0.000393514	0.000284859	0.000400076	0.000165054	0.000375533	0.00030374	0.000348662	0.000515618	0.000335421	0.000336896	0.000402544	0.000433472	0.000255914	0.000426732	0.000382484	0.000249588	0.000383691	0.000607102	0.000362776	0.000265937	0.000384919	0.00037364	0.000283301	0.00043821	0.000386337	0.000491534	0.000367832	0.000417806	0.000372652	0.000508293	0.000367644	0.000391864	0.000344346	0.00040623	0.000426426	0.000402674	0.000339779	0.000460557	0.000451939	0.000432836
K00016	0.0167424	0.000286027	0.000236404	0.000175051	0.000438745	0.000359171	0.000610057	0.000249024	0.000377153	0.000410272	0.000317751	0.000245796	0.000249315	0.0005156	0.000316248	0.000268921	0.000301654	0.000260857	0.000291974	0.000359305	0.000128263	0.000163894	0.00020038	7.74192e-05	0.000230447	0.000161934	0.000303496	0.000142456	0.000213539	0.000321199	0.000339352	0.000275473	0.000319585	0.00028634	0.000179959	0.000361357	0.000337145	0.000111872	0.000220903	0.000211086	0.00018972
K00018	1.33451e-05	0.000247969	0.000162941	0.000252395	0.000160453	0.000261782	0.000159785	0.000227108	0.000277466	0.000222663	0.000132125	0.000215665	0.000210002	0.000252263	0.000248443	0.000243956	0.000198675	0.000302085	0.000140021	0.000154768	0.000114964	0.00027995	0.000292709	0.000288825	0.000339568	0.000377565	0.000311788	0.000299446	0.000292358	0.000221849	0.000338048	0.000212837	0.0002917	0.000239305	0.000230626	0.000363868	0.000271973	0.000299574	0.000341645	0.000255352	0.000319997
K00019	0.000155115	4.92169e-06	1.66342e-05	1.2826e-07	1.30568e-06	7.01852e-06	1.00698e-05	5.75011e-07	1.60991e-05	3.31556e-05	3.09993e-06	3.48302e-05	3.77215e-06	1.75019e-05	1.27554e-05	2.71626e-05	3.0224e-06	1.13242e-05	1.24135e-06	1.91524e-06	2.67794e-06	5.48388e-07	2.00766e-07	1.31085e-07	1.03517e-06	1.97252e-06	8.21715e-06	1.86547e-06	1.9861e-06	8.53936e-06	3.28764e-06	2.64875e-07	8.73178e-07	1.62689e-07	1.78627e-06	5.6096e-07	3.1099e-07	1.1448e-07	8.07291e-07	1.76873e-06	5.26968e-07
K00020	0.626312	5.0563e-05	2.70295e-05	3.02317e-05	1.62768e-05	3.76816e-05	1.04014e-05	2.52512e-05	4.11979e-05	2.72415e-05	7.25955e-05	4.55329e-05	3.6955e-05	7.32748e-06	5.21645e-05	7.85272e-05	6.35149e-05	5.22677e-05	9.36667e-05	2.24675e-05	2.48459e-05	1.62804e-05	2.83809e-05	1.86275e-05	3.07833e-05	1.46726e-05	3.71813e-05	3.35443e-05	2.8532e-05	0.000135874	5.08409e-05	0.00010029	7.5447e-05	6.30038e-05	1.15817e-05	3.45943e-05	7.5085e-05	2.26047e-05	6.01245e-06	2.54957e-05	1.86704e-05
K00024	0.00104122	7.32809e-05	0.000148296	2.78828e-05	0.000223511	9.48826e-05	2.66321e-05	6.81515e-05	7.06499e-05	7.07502e-05	0.000109502	9.29329e-05	5.90726e-05	1.09627e-05	0.000113465	7.1948e-05	0.000134781	7.85994e-05	0.000175601	9.84774e-05	3.67728e-05	0.000145489	0.000212511	0.000405559	0.000127466	0.000216008	4.42391e-05	0.000235325	0.00021779	0.000274195	1.99941e-05	0.000247946	0.000146012	0.000355623	0.000107762	0.000159192	0.000185263	0.000276291	8.57565e-05	4.57141e-05	0.000256637
K00027	0.0167424	0.000275211	0.000286819	0.000269785	0.000319216	0.000342335	0.000251766	0.000366029	0.00034398	0.0003247	0.000274225	0.000432973	0.00037598	0.00049532	0.000310535	0.000309812	0.000329145	0.000313986	0.000255433	0.000312881	0.000618801	0.000246614	0.000341873	0.000154152	0.000310955	0.000224012	0.000365876	0.000231738	0.000222104	0.00020119	0.000364575	0.00021488	0.000305777	0.000214832	0.000289453	0.000371623	0.000228556	0.000158647	0.000355519	0.000460658	0.000224919
K00029	6.90921e-05	6.24971e-05	6.60148e-05	2.82945e-05	2.28661e-05	4.38726e-05	3.14599e-05	6.18888e-05	4.23997e-05	3.82629e-05	2.04008e-05	5.32022e-05	5.17133e-05	4.79007e-05	7.57201e-05	4.01947e-05	4.33725e-05	8.60384e-05	2.49631e-05	4.86283e-05	8.6459e-05	0.000111479	0.000181602	0.000279273	0.000102901	0.000168385	3.90103e-05	0.00016563	0.000171136	0.00015816	1.93659e-05	0.000148275	5.00111e-05	0.000111559	8.88567e-05	0.000144254	0.000134113	0.000192908	7.16318e-05	3.6543e-05	0.000203208
K00030	0.861987	8.63939e-05	6.90943e-05	0.00010429	3.58058e-05	7.83013e-05	2.30369e-05	8.62736e-05	0.000219497	8.73571e-05	4.67002e-05	3.1294e-05	0.000111328	3.10765e-05	7.32839e-05	8.84336e-05	7.69657e-05	9.24896e-05	7.47155e-05	8.20694e-05	4.13293e-05	4.5982e-05	4.40273e-05	2.20366e-05	5.94637e-05	3.63052e-05	0.000105925	6.10045e-05	5.70635e-05	0.000141867	8.82893e-05	0.000107231	0.000152239	0.000119016	6.47311e-05	5.01273e-05	0.000111356	2.48248e-05	5.02226e-05	7.8881e-05	3.85824e-05
K00031	0.00104122	0.000227849	0.000213327	0.000144395	0.000146966	0.000291521	0.000261252	0.000150484	0.000187267	0.000198802	0.00035504	0.000212346	0.000157456	0.000160699	0.000275015	0.000200996	0.000205131	0.000265006	0.000117691	0.000183071	0.000147227	0.000235244	0.000272603	0.000331404	0.000278917	0.000330917	0.000170489	0.000287409	0.000306029	0.000195692	0.000265081	0.000213194	0.000219685	0.000258072	0.000216599	0.00028386	0.000252494	0.000300957	0.000270409	0.000274307	0.000277481
K00033	0.841013	0.000128696	5.96924e-05	3.59815e-05	2.74666e-05	8.23552e-05	4.08743e-05	0.000106232	8.73343e-05	9.47504e-05	0.000115075	0.000104683	8.30059e-05	2.51444e-05	6.59036e-05	5.23453e-05	8.37451e-05	5.13508e-05	5.83455e-05	6.31725e-05	3.91161e-05	4.10061e-05	0.00013999	0.000231344	1.84989e-05	7.33807e-06	1.36156e-05	0.000126064	4.30818e-05	0.000134408	4.57766e-05	0.000105968	9.76709e-05	0.000140082	3.49142e-05	9.78227e-05	0.000108056	3.02528e-06	4.3193e-05	2.27552e-05	0.000135117
K00034	2.45549e-06	8.23782e-06	1.36276e-06	1.27192e-06	1.21196e-06	1.10325e-05	4.89938e-07	1.84682e-06	8.75555e-07	3.89069e-06	3.56019e-07	8.91776e-06	1.04456e-06	9.62491e-07	1.39046e-06	1.82882e-06	2.3064e-06	4.5098e-06	1.48557e-06	9.98089e-07	2.7359e-06	0	0	5.33456e-08	4.14874e-07	9.5039e-08	2.88362e-07	0	5.25442e-07	0	0	1.08503e-07	8.31547e-07	0	7.93382e-06	0	1.44814e-07	1.98816e-07	1.51814e-07	9.76239e-07	0
K00036	0.444964	4.651e-05	2.67178e-05	2.72358e-05	1.40311e-05	6.13485e-05	1.51083e-05	2.29266e-05	2.0019e-05	2.45598e-05	1.07507e-05	2.99361e-05	4.72055e-05	1.3964e-05	5.24095e-05	3.10277e-05	3.88758e-05	4.26105e-05	2.74639e-05	4.32294e-05	3.86738e-05	3.25316e-05	0.000105044	0.000210506	1.05515e-05	3.4345e-06	7.9011e-06	9.6831e-05	2.57382e-05	0.000106082	1.77239e-05	5.78624e-05	4.322e-05	5.75047e-05	8.62867e-06	7.80104e-05	7.04828e-05	1.78116e-06	2.786e-05	1.42592e-05	0.000124691
K00040	0.213366	0.000155029	0.000170347	0.000105544	7.93019e-05	8.19869e-05	0.000172044	0.000183263	0.00018124	0.000184055	0.000138779	0.000139837	0.000135195	0.000135024	0.000171131	0.000142072	0.000194093	0.000110046	0.00011549	0.000127734	8.89749e-05	0.000181019	0.000111686	7.29909e-05	0.000241009	0.000296586	0.000165747	0.000122613	0.000134965	0.000143252	0.000180807	0.000178695	0.000150962	0.000169244	0.000122698	0.000126359	0.000153881	0.000294893	0.000170656	0.000229331	0.000154089
K00041	0.00291451	0.000100396	0.000164424	7.17811e-05	0.000224605	0.000107605	0.000219091	0.000107701	8.34973e-05	0.000112487	0.000159248	0.000160338	0.000109618	0.000175739	0.000148439	0.000126773	0.000185597	0.00011584	0.000209853	0.000155217	0.000225562	0.000204214	0.000223344	0.00020224	0.000172503	0.000179206	0.000139221	0.000188527	0.000148907	0.000186719	0.000207791	0.000257161	0.000166318	0.000282178	0.000132577	0.000170301	0.000218459	0.000244725	0.00019932	0.000223772	0.000167617
K00042	0.0595638	4.60037e-05	1.6417e-05	3.40555e-05	9.91703e-06	2.97651e-05	4.74548e-06	4.56688e-05	3.02179e-05	1.5905e-05	5.7504e-06	4.24553e-05	2.92978e-05	1.75901e-05	6.45913e-05	1.9769e-05	4.47117e-05	4.87856e-05	1.2723e-05	3.55559e-05	1.50454e-05	2.59054e-05	8.08653e-06	4.24722e-05	4.08541e-05	4.61824e-05	3.17951e-05	2.16785e-05	2.3304e-05	0.000102936	2.40965e-05	4.70418e-05	7.39314e-05	2.26435e-05	2.82352e-05	5.37926e-05	5.92474e-05	2.19009e-05	3.19432e-05	9.02566e-05	4.69192e-05
K00045	0.601662	1.68773e-07	3.34761e-05	4.33731e-08	5.59914e-05	3.02546e-07	3.67342e-05	4.5696e-07	2.80722e-05	3.77004e-07	1.88329e-07	1.24113e-06	2.24588e-05	8.2026e-05	9.66658e-06	2.18542e-05	6.13709e-05	1.83969e-05	2.50199e-05	2.89826e-05	0	4.16141e-05	1.00448e-05	2.39834e-05	4.67283e-05	9.12374e-05	7.93511e-07	8.31404e-06	3.16537e-05	3.72207e-06	1.23653e-06	8.35367e-07	5.45667e-06	3.74561e-05	1.15969e-05	1.33213e-05	2.15671e-06	6.43897e-05	2.1668e-06	4.90276e-07	8.0095e-06
K00046	2.49121e-05	9.38889e-05	0.000236437	5.03418e-05	0.000293327	9.25282e-05	0.000181608	7.63002e-05	7.86618e-05	9.1032e-05	5.10261e-05	0.000110323	0.000178201	0.000189786	0.000142237	0.000221847	0.000206967	9.21181e-05	0.000127041	0.000213446	0.000267204	0.000283575	0.000278485	0.0003065	0.000239346	0.000254341	0.000153374	0.000316842	0.000197244	0.000241859	0.000234951	0.000319845	0.000212651	0.000277138	0.000162764	0.000246306	0.000196367	0.000304187	0.000290171	0.000368985	0.000224032
K00048	0.147828	0.00019203	0.000295884	0.000109635	0.00051292	0.000141161	0.000377754	0.000210498	0.00016849	0.000306404	0.000119574	0.000219409	0.000196453	0.000394148	0.000203697	0.000285712	0.000346547	0.000229104	0.000267704	0.000209021	0.000243385	0.00021304	0.000331023	0.00028391	0.000242674	0.000226787	0.000264808	0.000281174	0.000264849	0.000309345	0.000274694	0.000329312	0.00031333	0.000304049	0.000184901	0.000332686	0.000374365	0.000158929	0.000292807	0.000304319	0.000276187
K00052	0.180557	0.000331472	0.000367157	0.000342232	0.000453509	0.000422329	0.00041397	0.000344643	0.00026201	0.000356665	0.000341283	0.000353092	0.000267344	0.000359537	0.000360366	0.000286839	0.000451727	0.000391257	0.0003299	0.000296547	0.000415887	0.000294625	0.000333761	0.000295255	0.000337461	0.000297954	0.000359936	0.000294012	0.000333214	0.000417196	0.000336033	0.000367142	0.000397938	0.000426594	0.000266537	0.000389892	0.00030913	0.000266474	0.000353707	0.000328569	0.000320552
K00053	0.579201	0.000330481	0.000275421	0.00068973	0.000172287	0.000363491	0.000254976	0.000256606	0.000774425	0.000467724	0.000568199	0.000341063	0.000310003	0.000325574	0.000321378	0.000304301	0.000325195	0.000416227	0.000508773	0.000330411	0.000432246	0.000292703	0.000342468	0.000279739	0.000342904	0.000342023	0.000315584	0.000342027	0.00029703	0.000415014	0.000414821	0.000380379	0.000391729	0.000360655	0.000253047	0.000302918	0.000327473	0.000349076	0.000321843	0.000334027	0.000306503
K00054	0.0523995	9.54494e-06	4.69212e-06	5.28905e-07	2.32776e-06	1.01544e-06	9.93667e-07	2.15218e-06	6.6138e-06	2.6042e-06	2.05027e-06	2.47838e-06	7.16095e-06	1.4447e-06	9.67257e-06	1.07021e-05	8.59479e-06	7.14105e-06	8.0297e-07	2.44982e-06	4.00945e-07	6.27531e-07	2.20425e-06	1.43844e-06	3.63407e-06	2.73891e-06	4.31867e-06	2.01755e-06	2.49299e-06	2.64005e-06	3.3348e-06	1.38814e-06	8.5496e-07	1.39002e-06	2.28606e-07	2.14007e-07	7.03976e-06	5.98625e-07	1.28345e-06	4.95276e-07	4.33918e-07
K00055	5.80356e-11	2.31942e-05	2.568e-05	9.85415e-06	4.35897e-06	3.09782e-05	1.78078e-06	9.87499e-06	8.58767e-05	1.98217e-05	6.65983e-05	3.95128e-05	4.00306e-05	1.52768e-05	2.66082e-05	3.72366e-06	3.51376e-05	3.34885e-05	5.4409e-05	1.84806e-05	5.54448e-06	1.71259e-07	1.17108e-06	1.53918e-06	1.18197e-06	1.89318e-06	1.20831e-06	2.90783e-07	7.58671e-07	4.42201e-07	2.94342e-06	2.2573e-07	1.70991e-07	4.2675e-07	2.02791e-07	8.16872e-07	6.92795e-08	1.98209e-07	6.43411e-07	9.20794e-07	2.28866e-07
K00057	0.546823	0.000361063	0.000222929	0.000687409	0.00018792	0.000363766	0.00024279	0.000428745	0.000402138	0.000339532	0.000435371	0.000423885	0.000262348	0.000101229	0.000333901	0.000268405	0.000254458	0.000319374	0.00077905	0.000247667	0.000450693	0.000314052	0.00035707	0.000287859	0.000368789	0.000371605	0.000337799	0.000344415	0.000379771	0.000332926	0.000376507	0.000353453	0.000371723	0.000469888	0.000310442	0.000361226	0.000372397	0.000279193	0.000355826	0.000356873	0.000320769
K00058	1.32756e-08	0.00069175	0.000905804	0.000677953	0.000827584	0.000579457	0.000916711	0.000710103	0.000622188	0.000584782	0.000497144	0.000695843	0.00089802	0.00102781	0.000651096	0.000763655	0.000818434	0.000744191	0.000658897	0.000868281	0.00100081	0.000406296	0.000395631	0.000308776	0.000466802	0.000492743	0.000566391	0.000420043	0.000496784	0.000557649	0.000506947	0.000545005	0.000642251	0.000676458	0.000546259	0.000407396	0.000517221	0.00033163	0.000442203	0.000451914	0.000411861
K00059	0.925426	0.00079215	0.000711349	0.000688422	0.000786764	0.000922495	0.000941952	0.000699788	0.000577556	0.000628225	0.00103484	0.000656751	0.000686318	0.000748474	0.000695711	0.000712975	0.000718288	0.000655315	0.000885493	0.000588812	0.000626291	0.000691313	0.000763575	0.000598055	0.000758337	0.000679449	0.000788124	0.000707618	0.0007622	0.000589364	0.000803802	0.000572291	0.000745856	0.00081081	0.000672019	0.000778573	0.000610559	0.000542626	0.000790516	0.0008596	0.000728562
K00060	2.13765e-05	3.2759e-05	1.73581e-05	4.81437e-05	2.25556e-05	2.2655e-05	1.1237e-05	4.63579e-05	6.2017e-05	4.95909e-05	2.60797e-05	2.91326e-05	1.57567e-05	3.40276e-05	3.93002e-05	3.69292e-05	1.87667e-05	4.52775e-05	1.5701e-05	7.46095e-06	3.17037e-05	8.43234e-06	7.04648e-06	4.33004e-06	8.4271e-06	4.63649e-06	1.58913e-05	1.12e-05	1.1594e-05	4.17133e-05	1.24612e-05	3.51671e-05	8.18499e-06	5.41752e-06	2.14362e-05	5.55138e-06	1.86606e-05	2.94815e-06	5.24382e-06	8.27364e-06	4.7619e-06
K00064	0.598936	0	2.59934e-07	0	2.10269e-07	0	0	1.0118e-07	0	0	0	1.02309e-07	0	0	9.84173e-08	7.83722e-07	1.08113e-07	0	0	0	0	0	0	5.33258e-07	0	0	1.1466e-07	3.29237e-07	7.61545e-08	8.12898e-06	2.19929e-08	0	0	0	4.67231e-08	8.26176e-08	0	2.93585e-08	0	0	2.98187e-08
K00065	0.0350107	6.31457e-05	5.79445e-05	6.64061e-05	1.96554e-05	3.00045e-05	4.26053e-05	7.1779e-05	5.83503e-05	6.13206e-05	3.80433e-05	0.00012628	6.05541e-05	1.40956e-05	7.40132e-05	5.48216e-05	4.48863e-05	9.36201e-05	8.12469e-05	6.29141e-05	4.5999e-05	1.56628e-05	3.53317e-05	2.13035e-05	4.06027e-05	2.58782e-05	3.22866e-05	2.72008e-05	3.64732e-05	0.000104143	8.78101e-05	3.78861e-05	8.69591e-05	6.2297e-05	2.8225e-05	3.61783e-05	0.000109005	1.65536e-05	3.31653e-05	2.50484e-05	2.38218e-05
K00066	0.000780415	2.74123e-07	0	2.70895e-07	4.1238e-08	7.75397e-07	7.57263e-07	0	5.2116e-08	5.89023e-08	4.07265e-08	5.50273e-07	3.79766e-07	0	0	0	0	2.55119e-07	8.94454e-08	0	0	4.19842e-07	1.89589e-07	7.93991e-07	8.16169e-06	1.21393e-05	9.89261e-09	2.63967e-08	1.42907e-06	9.57829e-06	5.76968e-08	5.69656e-07	1.06237e-06	1.1348e-07	8.4041e-07	1.52041e-06	2.8664e-06	7.84075e-05	8.86449e-07	7.08736e-08	0
K00067	6.17847e-07	0.000342379	0.000199632	0.000215936	0.000392022	0.000302083	0.000359655	0.000314062	0.000281048	0.000357891	0.000242903	0.000322348	0.000233866	0.000172083	0.000273068	0.000299933	0.000245023	0.000285289	0.000194815	0.000292707	0.000396105	0.000397746	0.000372548	0.000375015	0.000418518	0.00041024	0.000365145	0.000415316	0.000373112	0.000313188	0.000447515	0.000364008	0.000394529	0.000398683	0.00032433	0.000439276	0.00037753	0.000340516	0.000522585	0.000479323	0.000385136
K00068	0.0634324	2.48547e-05	2.208e-05	9.34117e-06	1.22572e-05	3.6737e-05	5.74987e-06	1.74858e-05	2.56068e-05	1.48789e-05	2.70268e-06	8.78453e-06	6.69457e-05	2.11953e-05	2.23913e-05	2.89622e-05	1.81409e-05	2.9086e-05	3.27021e-05	4.07537e-05	0.00021014	5.0652e-06	3.30179e-06	5.08159e-06	4.38551e-06	2.74589e-06	7.72642e-06	5.1744e-06	1.00533e-05	0.000102338	3.2768e-05	6.74863e-05	3.60201e-05	3.6452e-05	1.90949e-05	6.13893e-06	5.99123e-05	1.0223e-06	6.65235e-06	8.73176e-06	3.77096e-06
K00073	5.75636e-06	4.06357e-07	2.24355e-07	0	0	1.34915e-07	6.30699e-08	5.26018e-07	4.71628e-06	2.80904e-07	0	6.48326e-07	3.91969e-07	3.63978e-07	8.791e-07	8.17875e-08	6.87989e-08	1.2126e-07	5.56617e-07	0	0	1.14653e-06	4.72919e-07	3.1401e-06	3.09428e-06	1.8448e-06	9.55512e-06	8.53859e-07	2.13182e-06	3.14113e-05	3.51731e-06	1.26964e-05	2.96458e-06	2.80474e-06	5.33364e-07	6.49393e-07	9.93016e-06	9.32921e-07	2.91471e-07	1.03696e-06	1.16257e-06
K00074	0.601662	0.000180459	0.000106753	0.000263171	5.52933e-05	0.000133338	5.95874e-05	0.000212233	0.000181664	0.000207992	0.000172423	0.0001814	0.000132361	9.08475e-05	0.000160735	0.000135465	0.000108536	0.000188866	0.000154666	0.000219392	0.000101307	0.000190901	0.000158461	6.34788e-05	0.000158257	0.000128129	0.000218734	0.000159924	0.000165637	0.000106359	0.000251083	0.000138733	0.000202315	0.000147152	0.000155846	0.000180328	0.000156795	8.64497e-05	0.00021496	0.000222873	0.000151854
K00075	0.00305525	0.000438274	0.000419799	0.00066743	0.000361419	0.00039273	0.00034152	0.000378604	0.000421147	0.000380698	0.00044903	0.000393142	0.000457196	0.000357721	0.000376355	0.000384023	0.000438589	0.000345763	0.000505689	0.000409763	0.000480885	0.0003409	0.000418573	0.000315411	0.000368157	0.000365202	0.000414144	0.000358958	0.000375025	0.000372278	0.000355294	0.000367462	0.000369124	0.000325411	0.000366914	0.000441572	0.000392386	0.000306243	0.00038912	0.000366947	0.000327773
K00076	0.0676102	0	1.45295e-07	8.82381e-08	1.72796e-05	2.83185e-06	3.70067e-06	1.53827e-06	1.48537e-07	1.33104e-05	7.93996e-08	4.575e-08	2.04346e-07	7.7382e-08	6.58528e-08	8.74541e-08	9.57763e-07	5.95219e-07	0	0	8.21562e-08	5.40888e-07	4.17656e-07	1.35497e-06	4.31289e-07	0	3.40453e-06	5.9812e-07	1.1321e-06	1.93251e-05	3.18467e-07	1.21308e-05	9.02564e-07	8.31473e-07	6.42195e-07	3.6857e-07	3.1631e-06	0	2.0729e-07	3.37109e-07	1.56723e-06
K00077	0.0195368	0.000192818	0.000587146	0.000154323	0.000108655	0.000289028	0.0001732	0.000244393	0.000200245	0.000315513	0.000258855	0.00032972	0.000278046	0.00027038	0.000221689	0.00109156	0.000273842	0.000208174	0.000276485	0.00033312	8.74161e-05	0.000318968	0.000416072	0.000387108	0.000255346	0.000151004	0.000325544	0.000351924	0.000264418	0.000379094	0.00031955	0.000437688	0.000380589	0.000280103	0.000226974	0.00045985	0.000370082	9.19526e-05	0.000334008	0.000435126	0.000284226
K00082	0.00095261	3.95526e-06	2.62918e-07	1.41173e-07	3.53367e-06	4.10933e-07	0	1.5429e-07	2.33552e-06	8.56512e-07	2.79543e-07	3.51139e-07	4.20971e-06	2.82253e-07	4.34866e-07	1.37724e-07	6.90594e-07	2.86891e-06	1.85971e-06	3.04583e-08	0	2.12375e-07	3.6282e-07	0	0	0	2.22456e-08	0	0	4.04968e-08	2.88016e-08	0	1.99291e-07	0	9.28016e-07	4.20758e-07	0	0	2.98773e-07	1.54967e-07	0
K00087	5.41182e-09	1.99833e-05	1.04844e-05	8.82076e-07	1.0186e-06	4.26423e-06	3.59184e-06	2.10537e-05	5.74756e-06	5.8985e-06	1.94988e-06	1.18471e-05	7.75541e-06	2.41319e-06	6.00315e-06	4.58443e-06	1.28105e-06	8.34232e-06	6.04985e-07	9.50166e-06	3.67622e-07	2.6853e-05	1.05794e-05	2.57622e-05	2.6534e-05	1.78884e-05	3.24936e-05	3.06262e-05	3.41632e-05	7.88797e-05	3.01434e-05	3.35134e-05	2.8995e-05	3.5149e-05	6.60456e-05	2.67353e-05	1.93784e-05	1.37926e-05	1.79704e-05	4.70883e-05	1.30515e-05
K00088	0.925426	0.000451228	0.00033274	0.000293558	0.000243473	0.000449785	0.000421295	0.000452509	0.000442013	0.000400675	0.000463879	0.000372692	0.000341827	0.000409338	0.000367124	0.000368759	0.000336996	0.000470655	0.000479229	0.000329061	0.000655515	0.000340224	0.000436551	0.000419372	0.000374909	0.00038924	0.000467403	0.000352452	0.00046674	0.0004126	0.000358272	0.000379511	0.000397552	0.000353186	0.000435926	0.000498762	0.000444504	0.000337801	0.000339718	0.000364972	0.000384534
K00090	0.1207	8.26027e-07	1.80963e-06	7.74634e-06	1.86708e-06	3.08628e-06	1.04518e-07	6.86021e-07	3.12439e-07	9.65076e-07	0	8.23296e-07	7.49996e-07	2.11757e-07	6.19874e-07	7.74123e-07	4.43385e-07	1.51427e-07	5.92331e-07	6.83965e-07	1.83906e-06	1.28697e-06	2.27359e-07	2.1284e-06	2.13316e-06	2.02817e-06	6.06363e-06	4.43686e-07	1.44772e-06	3.3296e-05	6.05274e-06	2.11698e-05	2.06488e-06	1.84813e-06	1.81681e-07	2.42726e-07	6.54069e-06	7.61063e-08	8.5926e-07	3.80001e-07	3.55672e-07
K00091	0.000933418	2.99127e-06	1.13799e-06	7.30035e-07	6.46521e-07	1.23417e-05	6.44899e-07	1.23621e-07	3.7821e-06	3.69951e-06	2.57583e-06	3.50977e-06	2.2719e-06	4.56109e-06	4.17795e-06	7.95315e-06	2.77359e-06	2.82096e-06	3.71571e-05	3.05422e-06	8.96568e-07	2.7109e-05	1.74218e-06	3.07924e-07	1.33827e-05	9.67942e-06	1.99297e-05	3.23591e-05	1.9981e-05	3.098e-06	3.3617e-05	1.16073e-05	1.66413e-05	7.11156e-06	7.37531e-05	2.50666e-05	5.54003e-07	4.19177e-06	3.07046e-05	8.88615e-05	2.99607e-05
K00094	0.00882783	1.57678e-06	7.06902e-06	0	0	0	0	0	0	0	0	1.15415e-05	3.41225e-06	1.73523e-07	0	8.53912e-09	0	0	9.43242e-07	1.2025e-05	0	1.50214e-07	1.3414e-07	1.56042e-06	1.18222e-06	1.62007e-06	4.9155e-06	5.20321e-07	8.60813e-07	2.83584e-05	1.17383e-07	9.42266e-06	8.62953e-07	1.73703e-06	1.13441e-07	3.34319e-07	6.59496e-06	8.55373e-08	1.58075e-07	2.69103e-07	2.91022e-07
K00096	0.0121656	0.000101808	0.000103778	0.000206413	3.63668e-05	0.000114825	7.24989e-05	0.000146094	8.51811e-05	7.871e-05	0.000190128	8.92958e-05	9.62543e-05	9.26653e-05	8.11692e-05	6.5317e-05	9.28981e-05	8.79247e-05	7.15277e-05	8.01685e-05	0.000120621	6.79437e-05	6.76635e-05	2.6013e-05	7.79566e-05	5.0353e-05	0.000110541	4.90327e-05	4.73937e-05	2.17667e-05	0.000107467	3.60258e-05	8.63431e-05	4.18625e-05	7.46982e-05	0.000131672	4.00673e-05	2.52149e-05	0.000176568	4.44646e-05	0.000129706
K00097	0.0195368	5.2268e-05	5.8615e-05	0.000327402	1.51931e-05	4.21146e-05	1.74169e-05	8.67642e-05	0.000116167	5.08368e-05	1.66488e-05	6.42724e-05	6.20247e-05	1.80497e-05	6.40852e-05	4.04817e-05	4.11173e-05	0.000121458	0.00037528	2.87031e-05	0.000120604	0.000115391	0.000129795	0.000222913	0.000113066	0.000195529	4.34683e-05	0.000136043	0.000164437	0.000130087	1.78197e-05	0.000137243	4.47344e-05	0.000100599	8.72958e-05	0.0001041	0.000115807	0.000172076	6.11077e-05	2.68562e-05	0.000125067
K00098	0.00216555	5.17046e-07	1.44232e-07	7.29937e-08	1.60524e-07	7.11211e-07	6.59926e-07	6.47583e-07	4.25197e-07	8.38998e-07	0	4.27736e-07	1.69042e-07	8.53508e-08	9.85905e-07	2.17435e-07	2.19021e-07	1.6271e-07	4.21775e-08	6.39625e-07	9.08394e-08	5.69722e-07	6.04507e-07	1.90983e-06	4.75822e-07	6.45188e-07	4.81926e-06	1.25974e-06	9.22924e-07	1.1389e-05	4.16638e-07	1.69478e-06	2.01409e-06	2.50277e-06	5.00945e-07	7.00464e-07	7.38867e-06	4.31416e-08	4.34702e-08	2.26724e-07	2.02632e-06
K00099	1.13591e-05	0.000429022	0.000401477	0.000543587	0.000510237	0.000531824	0.0002804	0.000457655	0.000374426	0.000694543	0.000702855	0.000586821	0.000525664	0.000347229	0.000459142	0.000440979	0.00038655	0.000385615	0.000665241	0.000461048	0.00041735	0.000349089	0.000357819	0.0003392	0.000386501	0.000444552	0.000397075	0.000334271	0.000383168	0.000325218	0.000333747	0.00037178	0.000349513	0.000323888	0.000393646	0.000372779	0.000361042	0.000311639	0.000347144	0.000348475	0.00033186
K00101	5.97982e-07	0	1.5608e-06	0	4.01141e-08	0	1.89077e-08	8.4471e-08	2.30786e-07	0	0	3.90361e-08	5.87626e-07	2.20087e-08	1.56214e-06	2.20938e-08	0	5.19861e-07	0	0	0	9.60939e-07	1.03854e-06	3.83174e-06	5.46526e-06	4.47733e-06	1.0786e-05	7.73358e-07	2.49992e-06	4.95462e-05	1.22267e-05	3.21997e-05	2.61386e-06	3.20847e-06	3.4929e-07	6.5079e-07	1.42446e-05	7.62979e-07	2.58484e-06	9.95628e-07	2.67165e-06
K00102	0.0244677	3.16205e-06	1.1283e-05	9.56778e-06	1.15748e-06	2.08488e-06	1.03012e-06	3.98724e-06	1.71734e-05	1.29989e-06	3.26311e-06	3.10085e-05	1.22138e-05	1.17186e-06	1.03141e-05	9.10872e-06	3.78833e-06	9.07925e-06	5.77633e-06	6.34334e-06	0.00020133	1.96943e-06	0	1.3736e-08	2.21538e-06	8.01501e-07	3.5469e-06	2.44796e-06	7.54084e-06	2.29078e-06	9.15496e-06	6.86541e-06	3.37641e-06	5.10745e-06	1.2788e-06	3.24178e-06	1.20371e-05	2.57632e-06	2.82503e-07	6.09952e-06	2.99967e-07
K00104	0.883057	9.82094e-05	9.24996e-05	2.55964e-05	3.6467e-05	6.45569e-05	7.72641e-06	4.62562e-05	8.84752e-05	0.000142856	3.13721e-05	0.000106071	0.000118695	0.000102803	9.60879e-05	6.45985e-05	7.08354e-05	8.81618e-05	4.79228e-05	0.000106001	2.7529e-05	3.27814e-05	2.79687e-05	5.02029e-05	9.45605e-05	0.000113488	8.60689e-05	9.68645e-05	4.49959e-05	0.000147725	0.000206117	0.000120621	0.0001484	8.81241e-05	2.45292e-05	8.26211e-05	5.16019e-05	1.23954e-05	2.68989e-05	3.91364e-05	4.07002e-05
K00105	0.14556	2.99567e-07	4.07828e-07	0	0	0	0	0	3.69881e-06	0	0	3.51033e-06	2.34987e-07	0	1.72697e-06	4.76483e-07	6.62753e-07	2.93497e-06	5.98021e-08	4.95167e-07	0	2.88855e-08	2.38543e-08	2.09572e-08	5.6771e-07	5.12689e-07	4.71722e-07	3.01826e-07	1.21755e-06	4.68001e-07	1.54161e-05	6.81009e-07	1.45278e-07	1.90067e-07	5.95283e-08	4.91741e-07	1.30725e-06	9.26847e-08	1.11372e-07	3.08816e-07	7.20702e-07
K00108	0.00321093	2.32104e-07	7.98942e-07	6.55345e-08	1.84828e-07	7.92784e-07	1.44258e-07	1.27807e-06	7.2645e-07	1.89592e-06	8.21613e-08	8.03992e-07	4.41096e-08	9.12883e-08	8.88506e-07	1.17293e-06	9.38096e-07	7.54301e-06	9.02231e-08	1.55418e-06	9.71586e-08	1.22526e-06	2.88259e-07	3.12578e-06	1.73155e-06	1.77137e-06	7.92582e-06	7.93881e-07	2.42403e-06	4.78765e-05	4.98593e-06	3.04736e-05	2.32121e-06	2.14882e-06	7.47795e-07	5.92209e-07	7.03992e-06	1.68839e-07	1.34051e-06	7.2015e-07	5.82649e-07
K00111	9.24898e-07	0.000260448	0.000433045	0.000347244	0.000434602	0.000293876	0.000414484	0.000304677	0.000349024	0.000253318	0.000356398	0.00033939	0.00039187	0.00043357	0.0003705	0.000412571	0.000469039	0.00039025	0.000344203	0.000295686	0.000317834	0.000200909	0.000139474	0.000161988	0.000256607	0.00021447	0.000398998	0.000197652	0.000190357	0.000242447	0.00034261	0.000175402	0.000245968	0.000181595	0.000256507	0.000191973	0.000141302	0.00012388	0.000268397	0.000314327	0.000301491
K00112	0.00176678	1.02998e-05	2.79231e-06	7.98294e-06	3.13451e-06	3.17745e-06	1.37272e-06	5.69506e-06	1.17515e-05	8.30953e-06	2.07308e-06	7.40892e-06	7.50139e-06	1.06671e-06	5.86763e-06	5.63799e-06	4.85593e-06	2.41625e-05	9.72174e-07	5.36457e-06	1.08618e-06	8.22372e-06	1.10662e-06	7.16581e-05	1.53617e-05	2.96052e-05	3.25537e-05	2.76928e-05	1.65075e-05	4.43055e-05	5.24297e-06	2.02335e-05	9.68847e-06	5.50804e-06	2.54327e-05	1.18468e-05	1.90558e-05	2.35082e-06	6.33813e-06	2.39202e-06	7.07752e-05
K00113	0.0167424	2.03331e-05	4.06955e-06	2.48378e-06	4.58546e-06	5.70733e-06	1.71827e-06	1.02415e-05	3.61628e-06	6.20943e-06	3.46527e-06	1.15449e-06	1.15741e-05	3.63446e-06	9.66309e-06	4.28945e-06	4.52055e-06	1.60989e-05	1.87079e-06	3.06428e-06	1.87076e-05	5.47972e-06	1.07629e-06	5.94341e-05	1.48041e-05	2.72953e-05	3.25651e-05	2.13566e-05	1.36512e-05	3.39943e-05	4.1427e-06	2.11143e-05	8.12968e-06	4.52484e-06	2.30292e-05	8.084e-06	1.31698e-05	1.44141e-06	4.96132e-06	3.00004e-06	6.05507e-05
K00116	0.444964	1.07359e-06	1.14336e-06	9.15275e-07	6.63259e-06	2.88583e-06	1.14371e-06	4.12787e-06	6.45199e-07	1.10439e-05	7.75608e-07	5.40962e-07	2.35648e-07	1.26201e-07	1.01881e-06	3.41251e-06	5.8376e-07	8.66464e-07	7.78227e-07	4.7247e-07	6.60978e-07	6.45724e-07	2.88054e-07	2.41764e-06	2.74806e-06	3.36648e-06	5.22129e-06	7.19377e-07	1.32626e-06	2.83762e-05	7.02872e-06	1.75736e-05	1.8055e-06	1.42882e-06	1.64914e-07	7.53169e-07	6.40926e-06	1.50141e-07	1.24756e-06	3.94537e-07	3.01574e-07
K00117	0.000104264	1.64256e-05	1.24029e-05	3.33137e-06	8.22223e-06	1.27833e-05	4.34929e-06	2.31008e-05	2.4296e-05	9.19628e-06	6.18218e-06	4.70176e-05	1.24352e-05	1.36806e-05	1.41493e-05	1.1183e-05	7.81603e-06	1.2007e-05	5.5145e-06	1.12914e-05	5.96478e-07	1.90405e-06	1.67642e-06	3.29437e-06	3.1544e-06	2.35882e-06	7.65784e-06	1.08868e-06	1.61756e-06	4.11212e-05	5.74319e-06	2.26778e-05	3.8409e-06	3.44415e-06	2.43929e-07	4.05082e-07	7.7439e-06	3.11883e-07	9.33729e-07	3.77416e-07	1.36771e-06
K00121	0.00195712	3.71704e-05	8.08948e-06	1.05878e-05	9.44118e-07	3.29653e-06	6.96557e-07	2.22262e-05	1.99906e-05	1.48933e-05	2.76795e-06	3.89082e-05	1.17533e-05	2.87662e-07	5.41067e-06	1.15907e-05	1.38101e-05	4.95828e-06	1.61659e-05	9.20118e-06	2.47142e-05	1.29772e-06	5.30626e-07	2.07594e-06	1.67017e-06	1.88731e-06	6.15096e-06	5.66264e-07	1.5074e-06	3.03661e-05	5.17748e-06	1.86065e-05	1.76949e-06	2.08096e-06	1.60135e-06	8.19108e-07	5.95826e-06	6.31473e-07	7.7556e-07	1.60811e-06	4.67892e-07
K00123	2.31707e-08	9.80674e-05	0.000161987	0.000217505	5.71526e-05	8.73852e-05	0.000110283	0.000106795	9.23065e-05	5.31416e-05	0.000159938	9.25222e-05	0.000131428	0.000137376	0.000110808	8.06243e-05	7.98729e-05	0.000110546	0.000131707	0.00010416	5.99982e-05	1.75936e-05	2.37093e-05	2.11367e-05	2.42132e-05	1.77374e-05	5.38344e-05	1.68282e-05	2.62258e-05	0.000123406	3.37694e-05	6.44821e-05	2.38619e-05	2.6012e-05	2.1322e-05	2.05464e-05	3.03354e-05	7.39788e-06	7.03214e-06	1.41988e-05	3.68498e-05
K00124	0.276627	1.29754e-05	2.29513e-05	7.51866e-06	4.93583e-06	1.08711e-05	1.63166e-06	7.12311e-06	1.77498e-05	4.41423e-05	9.11544e-06	2.81231e-05	1.66834e-05	2.10703e-06	1.57509e-05	5.11109e-06	1.54386e-05	2.55785e-05	3.4845e-06	2.11276e-05	5.52761e-06	5.02319e-06	1.59907e-05	7.59038e-06	6.96589e-06	6.64779e-06	1.58883e-05	4.91625e-06	6.24094e-06	5.22925e-05	8.16953e-06	2.91053e-05	6.81972e-06	8.88276e-06	2.80799e-06	6.02566e-06	1.27237e-05	1.18654e-06	2.82249e-06	3.51893e-06	2.19946e-05
K00125	0.000443015	1.61612e-06	2.78592e-06	3.66458e-07	5.85748e-07	3.24614e-07	0	1.53969e-07	4.93507e-07	9.9257e-07	6.59813e-06	1.90002e-07	8.31687e-07	0	7.46077e-07	1.49078e-08	1.43954e-07	2.36893e-08	0	0	6.84076e-07	0	0	0	0	0	0	4.92861e-08	8.51213e-07	0	0	0	1.00715e-08	0	1.2622e-05	0	0	0	0	0	0
K00127	0.201194	3.16259e-05	4.29507e-06	8.58895e-06	7.04997e-06	4.34743e-06	1.66227e-06	1.59231e-06	2.3867e-06	5.41226e-06	2.84232e-06	5.65062e-06	3.97653e-06	1.47339e-06	2.74462e-06	3.68732e-06	5.90488e-06	7.7019e-06	1.35302e-06	4.44834e-06	5.78307e-06	5.09766e-06	1.85899e-05	7.79538e-06	6.11735e-06	3.93315e-06	1.34213e-05	4.14437e-06	3.16032e-06	4.57761e-05	7.66234e-06	2.68476e-05	6.02849e-06	7.6654e-06	1.24284e-06	2.9371e-06	9.81274e-06	1.25125e-06	1.09453e-06	2.8121e-06	2.36935e-05
K00128	1.45089e-11	0.000355609	0.000488641	0.000287315	0.000445626	0.000516041	0.000275901	0.00037146	0.00031536	0.000490037	0.000522993	0.000373617	0.000411589	0.000329735	0.000551662	0.000371367	0.000481909	0.00043644	0.000302059	0.000427976	0.000172779	9.25259e-05	6.28887e-05	2.47175e-05	6.53086e-05	3.9742e-05	9.30845e-05	6.30048e-05	6.77113e-05	8.59338e-05	0.000127635	4.13407e-05	4.80032e-05	4.36167e-05	0.000123562	9.39288e-05	7.85607e-05	4.36286e-05	8.2615e-05	6.58171e-05	4.63301e-05
K00130	0.173829	2.00068e-06	3.29316e-06	5.38758e-06	6.27688e-07	3.05264e-06	2.35147e-06	2.27297e-06	7.47204e-06	1.45192e-06	9.09166e-06	1.87595e-06	7.51186e-06	4.04207e-05	4.43246e-06	3.87137e-05	1.73494e-05	2.62535e-06	8.93607e-07	1.4682e-06	1.54114e-07	1.42584e-06	1.48601e-07	2.92213e-06	2.71017e-06	1.86396e-06	5.15617e-06	1.72177e-06	1.40101e-06	3.62893e-05	5.74351e-06	1.95975e-05	3.07844e-06	2.23377e-06	1.00251e-07	2.18529e-06	7.2222e-06	1.19349e-07	1.55117e-06	1.66603e-06	2.46564e-07
K00131	0.807647	1.01918e-07	7.05072e-07	4.12266e-07	4.83993e-07	1.43644e-06	5.55603e-07	1.50558e-06	2.41976e-07	3.25857e-06	1.60145e-07	5.7293e-07	9.33793e-07	1.21133e-07	1.71975e-06	6.96953e-07	8.57178e-07	3.89737e-07	1.56259e-06	3.24206e-07	0	4.04556e-07	8.48126e-07	1.02706e-06	1.56299e-06	1.73405e-06	2.06586e-06	8.28996e-08	4.11627e-07	1.84185e-05	2.22086e-06	2.67527e-08	8.47019e-09	1.19279e-07	1.72939e-07	6.70736e-08	4.99852e-06	2.58729e-07	1.79228e-07	6.12138e-07	1.76618e-07
K00132	0.0121656	3.18169e-06	1.41708e-06	2.35291e-06	1.04619e-06	1.64033e-07	1.05448e-06	2.25223e-06	3.60687e-06	2.11909e-06	2.93231e-06	6.30678e-06	3.48554e-06	1.73008e-06	1.98305e-06	3.20245e-06	1.87507e-06	6.46607e-06	9.34541e-07	2.17743e-06	5.83789e-07	3.3159e-07	2.42328e-06	3.8752e-06	8.66853e-07	1.03631e-06	4.0811e-06	9.05747e-07	6.74006e-07	9.60488e-07	1.86466e-06	6.65795e-07	2.44133e-06	1.69737e-06	7.46402e-07	1.7559e-06	2.51009e-07	2.47115e-07	3.44845e-07	1.16568e-06	5.68896e-07
K00133	0.368862	0.000352589	0.000280844	0.000434951	0.000408785	0.000410996	0.000344574	0.000462338	0.000317126	0.000282631	0.000476724	0.000344798	0.000324544	0.000373388	0.000368846	0.000340848	0.000334164	0.000315566	0.000339487	0.000272952	0.000462744	0.000320087	0.000386534	0.000333445	0.000337034	0.000367189	0.000359574	0.000333662	0.00037923	0.000343731	0.000313069	0.000325448	0.000338165	0.000364675	0.000347267	0.00038851	0.000357036	0.000306836	0.000324206	0.000295533	0.000322281
K00134	0.176194	0.00037264	0.000337828	0.000302139	0.000334533	0.000429138	0.000515198	0.000348955	0.000277197	0.000384965	0.000515091	0.000397729	0.000271657	0.000522852	0.000335417	0.000489972	0.000398678	0.000306636	0.000343414	0.000327743	0.000404174	0.000341883	0.000301218	0.000205734	0.000328059	0.000339963	0.000362421	0.000332544	0.000385342	0.000335315	0.000347096	0.000295776	0.000419702	0.00040419	0.000424455	0.00027951	0.000358936	0.000354877	0.00030814	0.000387332	0.00026317
K00135	0.529097	7.48561e-06	3.82145e-05	7.86357e-07	5.84081e-06	2.83791e-05	7.53451e-07	1.25287e-06	1.27232e-05	3.85961e-05	7.15412e-07	3.18415e-05	3.40429e-05	1.31021e-05	6.49107e-06	8.28021e-06	1.13181e-05	2.02784e-05	6.00672e-06	3.90658e-05	1.93691e-06	6.62299e-06	3.90588e-06	4.95028e-06	5.34125e-06	5.83417e-06	1.70971e-05	5.73066e-06	1.37592e-05	4.36926e-05	1.6812e-05	2.16389e-05	1.22105e-05	8.89177e-06	1.49893e-05	3.0246e-06	1.48468e-05	3.94117e-07	3.95985e-06	1.01384e-05	8.37457e-07
K00137	0.000948944	2.16315e-07	2.41368e-07	1.83229e-07	0	6.301e-07	1.84061e-07	1.31533e-06	4.93507e-07	0	1.92828e-07	0	0	0	2.05651e-07	0	0	1.64639e-06	0	0	6.84076e-07	5.64029e-07	1.5315e-07	1.91172e-06	1.72292e-06	1.48727e-06	4.03019e-06	4.22316e-07	9.07868e-07	2.19633e-05	3.21737e-06	1.1518e-05	1.30617e-06	1.16115e-06	1.49819e-07	1.95383e-07	4.52448e-06	2.25886e-08	4.61034e-07	2.42136e-07	1.63016e-07
K00138	0.989332	1.68165e-06	1.28769e-06	8.9314e-08	3.17731e-06	1.37121e-05	2.1372e-07	2.86953e-05	3.12988e-05	1.42693e-05	1.03759e-06	6.23716e-06	3.4786e-06	1.27163e-06	3.94678e-06	2.69456e-07	2.2322e-06	7.87993e-06	5.78092e-06	6.98246e-07	0	9.38929e-07	1.53354e-07	7.94408e-06	2.97941e-06	2.50751e-06	8.17391e-06	1.72234e-06	1.97637e-06	4.1313e-05	9.41444e-06	2.34978e-05	2.94595e-06	2.59734e-06	3.98594e-07	6.63363e-07	1.07257e-05	1.51871e-07	8.72262e-07	3.92103e-07	5.34469e-06
K00140	8.17635e-06	1.32952e-05	1.47331e-05	1.16549e-05	1.46422e-05	1.17173e-05	4.24812e-06	1.48495e-05	1.24492e-05	1.41776e-05	5.19223e-06	2.94523e-05	1.87555e-05	1.70383e-05	1.51547e-05	1.62166e-05	1.52609e-05	1.26511e-05	1.31345e-05	2.12819e-05	4.72864e-06	4.49805e-06	5.78435e-06	2.47369e-06	3.63171e-06	4.53108e-06	9.45626e-06	5.5196e-06	5.48706e-06	5.56682e-06	1.17492e-05	4.04755e-06	7.70101e-06	7.33459e-06	6.25189e-06	6.68417e-06	3.74908e-06	2.05184e-06	1.33793e-05	6.46748e-06	3.75775e-06
K00145	0.0121656	0.000309091	0.000509487	0.000391567	0.000847716	0.000392987	0.000652093	0.000429353	0.000439858	0.000344246	0.000496322	0.000301882	0.000404303	0.000684692	0.000465783	0.000594744	0.00052254	0.000272541	0.000526921	0.00035448	0.000228486	0.000314563	0.000335212	0.000304784	0.000370945	0.000400596	0.000359958	0.000305014	0.000357526	0.00036083	0.000349685	0.000374086	0.000345003	0.000323958	0.000398582	0.000413916	0.000293487	0.000404717	0.000340366	0.000365962	0.000323133
K00146	0.008294	2.34242e-07	0	0	0	2.28703e-07	2.00422e-07	2.03477e-07	6.01206e-07	1.90049e-07	1.04404e-07	1.44824e-06	0	0	9.95108e-07	6.92829e-07	6.55883e-07	6.29609e-07	1.38342e-06	2.49758e-07	6.17306e-08	8.58121e-08	1.94732e-07	9.63157e-07	3.18445e-06	3.52268e-06	2.69461e-06	3.9626e-07	6.9293e-07	2.15802e-05	8.34463e-06	1.30592e-05	1.33274e-06	7.89623e-07	4.61123e-07	2.85492e-07	6.06659e-07	3.95753e-08	9.0522e-07	3.87619e-07	1.40927e-07
K00147	1.32756e-08	0.000427784	0.000618255	0.000526513	0.000964309	0.000574614	0.000939145	0.00046612	0.000478764	0.000473082	0.000378571	0.00048356	0.00072988	0.000965844	0.000542375	0.000655741	0.000721711	0.000418369	0.000588575	0.000884613	0.000499049	0.000356369	0.000391248	0.00039536	0.000385436	0.000395213	0.000386188	0.000383114	0.000334126	0.000353789	0.000374696	0.000388079	0.000375147	0.000387318	0.000362015	0.000474471	0.000298178	0.000394881	0.000383449	0.000373983	0.000383332
K00150	0.228257	3.97931e-07	1.73932e-06	9.22977e-08	3.28105e-07	5.17162e-07	8.30881e-08	5.8382e-07	6.15808e-07	1.32824e-06	1.3315e-06	5.27286e-07	1.77854e-06	1.00221e-07	4.32538e-06	6.63535e-07	1.53225e-06	2.13521e-06	5.31224e-07	3.33987e-06	3.81339e-08	1.81442e-06	0	0	1.28367e-06	1.36472e-07	5.05175e-08	7.45871e-07	0	2.9672e-07	1.69285e-06	2.7487e-08	2.61117e-06	3.60134e-06	1.93596e-06	2.73e-08	0	0	6.88519e-07	4.54349e-06	2.50388e-07
K00151	0.924559	6.90002e-06	6.53427e-08	8.66135e-06	0	3.34983e-06	6.72003e-07	3.4236e-06	6.92264e-06	2.35456e-06	0	2.57186e-07	0	1.23508e-07	3.54727e-06	4.39861e-06	5.43549e-08	3.01249e-06	3.16631e-06	6.20946e-08	2.54137e-06	1.10902e-06	7.53679e-08	3.05736e-06	2.14482e-06	1.91291e-06	4.00243e-06	6.1624e-07	5.01264e-07	2.578e-05	5.06696e-06	1.80938e-05	2.05082e-06	1.86553e-07	1.80537e-07	2.94174e-07	1.31874e-06	9.10474e-08	8.98792e-07	3.13582e-07	1.84949e-07
K00156	0.444964	1.76689e-05	2.66535e-05	6.95951e-06	1.06989e-05	2.00501e-05	2.99235e-06	2.57172e-05	1.54048e-05	3.33253e-05	1.13521e-05	1.25717e-05	6.40447e-05	1.1794e-05	2.72581e-05	1.71886e-05	2.00822e-05	3.10989e-05	9.06556e-06	2.84872e-05	9.42993e-06	1.45319e-05	2.1281e-05	8.77569e-05	5.35474e-06	3.19637e-06	9.85417e-06	1.5209e-05	1.09611e-05	4.79223e-05	8.05375e-06	2.28399e-05	1.1423e-05	1.99454e-05	2.055e-06	3.25749e-05	2.83441e-05	2.63826e-07	1.16941e-05	4.65765e-06	3.91604e-05
K00158	0.00159316	1.24178e-06	1.74507e-06	1.28544e-05	9.976e-07	2.29407e-06	1.40702e-06	5.68222e-06	9.78672e-06	1.36754e-06	7.54175e-07	2.02455e-06	2.11777e-06	3.64848e-07	2.32098e-07	3.71287e-06	2.62745e-06	2.17412e-07	2.22518e-06	3.58051e-06	1.02865e-06	1.66461e-07	7.36303e-08	9.12116e-08	7.58719e-07	9.74175e-07	2.09808e-06	3.90936e-07	2.18641e-06	1.0109e-06	2.08876e-06	1.36129e-06	3.04168e-07	6.87695e-07	1.774e-07	1.12146e-07	3.45986e-06	1.54762e-07	4.1628e-07	4.17111e-07	4.86123e-07
K00161	1.01562e-10	2.03473e-05	2.18401e-05	4.67123e-05	1.48461e-05	1.49851e-05	0.000133209	2.95117e-05	3.06691e-05	2.41482e-05	6.88343e-05	4.45394e-05	4.98971e-05	6.29673e-05	2.71226e-05	5.59855e-05	2.53636e-05	3.78683e-05	8.43373e-05	6.45702e-05	4.24881e-06	1.98662e-06	1.78576e-06	3.64322e-08	2.24748e-06	1.78448e-06	3.35501e-06	6.37839e-06	3.13866e-06	4.3842e-06	3.04708e-06	6.05005e-07	8.69241e-07	1.76675e-06	3.17368e-06	5.43509e-07	1.21298e-05	1.45146e-07	4.39636e-07	6.77249e-07	6.71599e-07
K00162	6.529e-10	2.67744e-05	2.28453e-05	4.0593e-05	2.46039e-05	3.04208e-05	1.01184e-05	3.63953e-05	2.3066e-05	3.06623e-05	4.66468e-05	5.7738e-05	1.63783e-05	7.92972e-06	3.01339e-05	2.83288e-05	4.58333e-05	5.90044e-05	2.66288e-05	2.06946e-05	8.71986e-05	2.45979e-06	7.13074e-07	3.30406e-08	1.17154e-06	1.66102e-06	2.12329e-06	1.51668e-06	2.60829e-06	1.80555e-05	1.59974e-06	1.44274e-05	1.03059e-06	6.84868e-08	3.16701e-06	2.99514e-06	1.12237e-05	5.90031e-07	7.52059e-07	6.6756e-06	3.01769e-08
K00163	0.0429846	5.06335e-06	9.30972e-06	2.76559e-06	1.57814e-06	5.08684e-06	1.13408e-06	2.85731e-06	1.39965e-06	9.94789e-06	7.15594e-06	7.40575e-06	5.14022e-06	1.21891e-06	7.61021e-06	1.13988e-05	4.88385e-06	3.60393e-06	7.71632e-06	5.6224e-06	2.08871e-06	4.22428e-06	1.36132e-05	2.1262e-06	5.25893e-06	4.72043e-06	1.15552e-05	6.29034e-06	4.21124e-06	3.54779e-05	1.14788e-05	2.25503e-05	1.28825e-05	8.90179e-06	2.04226e-06	1.34307e-05	1.62715e-05	1.12726e-06	8.1211e-06	1.09749e-05	1.6637e-06
K00164	1.12609e-06	6.26679e-06	4.2329e-06	1.38233e-06	9.26748e-07	1.25986e-06	3.46009e-07	1.67959e-06	3.45074e-06	3.1704e-07	9.50923e-07	4.81827e-06	3.39962e-06	5.4749e-07	3.02885e-06	1.90075e-06	2.01897e-06	6.26488e-06	1.96605e-06	3.86857e-06	5.77099e-07	1.09484e-05	1.29678e-05	4.52167e-06	5.46375e-06	4.20084e-06	8.17921e-06	9.27664e-06	3.896e-06	4.48406e-05	9.25586e-06	2.57019e-05	4.2927e-06	1.24156e-05	2.57694e-06	8.86892e-06	2.2584e-05	3.41876e-06	1.06258e-05	3.48423e-06	1.321e-05
K00169	2.01674e-09	0.000107587	3.00515e-05	7.13961e-05	5.37454e-05	0.000116718	3.21627e-05	7.05179e-05	7.24389e-05	5.65958e-05	0.000155028	7.00027e-05	9.04739e-05	9.84681e-05	6.20648e-05	0.000110369	3.44594e-05	7.92358e-05	0.000115169	3.31057e-05	8.20669e-05	1.86705e-05	1.92252e-05	1.00648e-05	3.18191e-05	1.1777e-05	3.39859e-05	2.18928e-05	1.58911e-05	2.42792e-05	3.67038e-05	1.02791e-05	2.7953e-05	1.5311e-05	3.12553e-05	2.89091e-05	2.4016e-05	7.00831e-06	2.87237e-05	2.54085e-05	3.19541e-05
K00170	1.01562e-10	7.92753e-05	4.37233e-05	0.000114151	5.14356e-05	6.38237e-05	2.5145e-05	6.62372e-05	6.10391e-05	8.62408e-05	7.25971e-05	9.92886e-05	2.35948e-05	4.13349e-05	5.85643e-05	3.71456e-05	3.38057e-05	5.20678e-05	6.3964e-05	2.92584e-05	4.04727e-05	1.28081e-05	1.58888e-05	7.9564e-06	2.1094e-05	7.47918e-06	2.49411e-05	1.29925e-05	1.1706e-05	1.35666e-05	1.29181e-05	6.68851e-06	1.37159e-05	7.52396e-06	2.85209e-05	1.20835e-05	1.79095e-05	6.93287e-06	9.91379e-06	1.88399e-05	1.60522e-05
K00171	0.583114	2.15684e-05	7.87963e-06	6.13214e-06	3.06275e-06	2.80136e-06	7.96402e-06	4.79421e-06	8.28404e-06	1.56605e-05	5.6985e-06	3.02579e-05	7.97608e-06	2.25114e-06	1.24844e-05	9.98894e-06	8.41389e-06	3.03725e-05	6.34078e-06	4.85209e-06	2.46243e-06	1.06302e-05	2.90828e-06	2.16626e-06	1.34478e-05	6.21688e-06	1.57859e-05	1.29981e-05	8.53077e-06	2.19757e-06	8.82998e-06	3.6166e-06	5.46621e-06	2.98887e-06	1.49724e-05	6.44368e-06	8.33083e-06	2.24522e-06	6.41348e-06	1.42636e-05	2.1844e-06
K00172	0.841013	2.93884e-05	9.64072e-06	2.56639e-05	1.28843e-05	1.68246e-05	7.14206e-06	2.66333e-05	4.24596e-05	1.42362e-05	1.61447e-05	2.85683e-05	1.6054e-05	9.70458e-06	4.0165e-05	1.17228e-05	2.14989e-05	4.56726e-05	4.31308e-06	7.99278e-06	1.53755e-05	1.46074e-05	1.50393e-05	7.8124e-06	2.46596e-05	1.01643e-05	2.25427e-05	2.12273e-05	1.25738e-05	1.96089e-05	3.01777e-05	7.25588e-06	1.88006e-05	1.21212e-05	1.92791e-05	2.4752e-05	1.55594e-05	6.07489e-06	2.10587e-05	2.66016e-05	2.71331e-05
K00174	0.507485	0.000242112	0.000277196	0.00017851	0.000327446	0.000286425	0.000488655	0.000269899	0.00019475	0.000247727	0.000197359	0.000217458	0.000193188	0.000227413	0.000263749	0.000259765	0.00027638	0.000259771	0.000232572	0.000257178	0.000432872	0.000238031	0.000332465	0.000546327	0.000180938	0.000258849	0.000109695	0.000379455	0.000312922	0.000384757	3.71545e-05	0.000481514	0.000243931	0.000474272	0.000308474	0.000383907	0.000269014	0.000209496	0.000149133	0.00015111	0.000329421
K00175	0.00195712	0.000364274	0.000159722	0.000179393	7.42791e-05	0.000161537	8.88051e-05	0.000240241	0.000198138	0.000191738	8.92216e-05	0.000194434	0.00014493	2.03416e-05	0.000136382	0.000178952	0.000103207	0.000166215	0.000123164	0.000135093	8.22744e-05	0.000212305	0.000320871	0.000541464	0.000148768	0.000209595	9.3637e-05	0.000351218	0.0002863	0.000340422	3.38284e-05	0.000392651	0.000219722	0.000414033	0.000238331	0.000309901	0.000229039	0.000201886	0.000127631	0.000124196	0.000331343
K00176	0.00426675	5.02447e-05	2.33035e-05	2.86712e-05	1.69912e-05	1.52395e-05	0.000175677	4.1826e-05	4.11043e-05	2.47475e-05	1.95395e-05	3.68755e-05	2.10442e-05	9.36534e-06	2.98597e-05	1.83618e-05	1.98757e-05	4.30607e-05	1.75265e-05	9.89786e-06	0.000238376	5.44444e-05	3.43852e-05	8.26775e-05	6.36262e-05	0.000118452	3.13949e-05	4.35145e-05	4.41918e-05	4.90584e-05	4.8767e-06	6.23514e-05	4.57692e-05	0.000126892	5.38265e-05	4.39155e-05	2.36451e-05	0.000112249	2.07128e-05	3.23329e-05	6.38443e-05
K00177	0.000227661	8.79599e-05	4.94263e-05	0.000122552	4.41101e-05	8.86643e-05	3.77246e-05	9.85143e-05	6.74988e-05	5.09922e-05	9.64808e-05	4.32016e-05	0.000107804	9.42016e-05	8.94813e-05	7.96171e-05	9.32492e-05	9.44332e-05	8.08632e-05	0.000115744	3.51868e-05	0.000102567	0.000110382	0.000185405	0.000110586	0.000180471	5.89872e-05	0.00012961	0.000180392	0.000201057	1.90523e-05	0.00020412	0.000137163	0.000247214	0.000146324	0.000109643	0.000133463	0.000155836	5.02199e-05	8.58629e-05	0.00013186
K00179	0.000274329	0.000289795	0.00013482	0.000381292	0.000132755	0.000338101	0.000177062	0.000427564	0.000255335	0.000262461	0.000476877	0.00025201	0.000142324	8.94896e-05	0.000306318	0.000205107	0.000166435	0.000299959	0.000204635	0.000172101	0.000204237	0.000123679	0.000177876	0.000262818	7.0835e-05	6.87237e-05	0.000126083	0.000219458	9.87833e-05	0.000186835	6.59243e-05	0.000175572	9.37743e-05	8.5618e-05	0.000164712	0.000182585	0.000123671	1.76293e-05	0.0001049	7.78279e-05	0.00016826
K00180	0.698028	0.000137012	6.34837e-05	7.10376e-05	4.52682e-05	0.000127394	7.18054e-05	0.000170516	0.000131591	0.000139171	4.07096e-05	0.000103808	5.38447e-05	2.49642e-05	9.34622e-05	0.00011507	6.58573e-05	0.000103712	6.02061e-05	8.53528e-05	9.1138e-05	0.000103027	0.000136822	0.000204832	5.52456e-05	5.03586e-05	9.50861e-05	0.000166113	7.31437e-05	0.000125355	4.88071e-05	0.000118992	7.25948e-05	7.29136e-05	0.000109812	0.000117783	8.94611e-05	1.45006e-05	7.561e-05	5.71644e-05	0.000130357
K00184	1.33451e-05	1.67516e-05	1.85327e-05	7.75272e-06	2.15219e-05	1.58932e-05	5.73054e-06	2.16018e-05	2.15905e-05	4.85068e-05	5.75031e-05	2.05665e-05	1.8113e-05	7.04364e-06	1.7932e-05	1.65099e-05	1.2681e-05	8.10557e-06	1.38435e-05	1.1306e-05	2.23291e-05	6.45557e-06	1.1639e-05	6.93223e-06	2.85147e-06	2.16348e-06	1.13797e-05	2.44851e-06	6.93912e-06	1.58376e-05	9.41168e-07	4.61292e-06	6.59855e-06	8.95974e-06	1.93845e-06	9.7876e-06	2.78922e-07	0	5.17689e-06	7.21804e-06	3.27842e-05
K00185	3.45213e-06	3.06774e-05	6.8772e-06	6.2039e-06	5.15844e-06	1.97316e-05	2.24342e-05	2.82777e-05	1.66706e-05	1.65066e-05	3.33375e-06	1.63826e-05	3.63113e-05	5.77837e-05	2.82216e-05	2.06058e-05	8.02536e-06	5.58075e-05	2.23498e-05	4.70362e-06	1.09197e-05	1.72055e-06	5.70982e-06	4.28279e-06	3.58751e-06	6.04718e-06	1.27099e-05	2.50736e-06	4.5341e-06	8.14268e-06	1.42393e-06	6.02331e-07	4.86189e-06	5.05183e-06	1.76859e-06	7.12522e-06	1.96956e-07	2.51751e-08	5.7431e-06	7.00536e-06	4.80129e-06
K00194	4.07134e-07	3.89438e-05	3.5648e-05	3.514e-05	8.40316e-06	2.6596e-05	1.22497e-05	1.50422e-05	2.9878e-05	2.67868e-05	3.83611e-05	2.76532e-05	5.35103e-05	4.02978e-05	3.65056e-05	3.21376e-05	4.19785e-05	6.58698e-05	2.85677e-05	2.60407e-05	1.73314e-05	1.78902e-05	6.90167e-06	2.87806e-06	1.72726e-05	8.7752e-06	4.90335e-06	9.60364e-06	1.0656e-05	7.15829e-06	2.00111e-05	5.83767e-06	9.14333e-06	6.43516e-06	3.10028e-05	9.31802e-06	5.74917e-06	2.93528e-06	7.32377e-06	2.05588e-05	3.5592e-06
K00196	0.301253	2.56464e-05	7.97581e-06	7.32724e-06	1.15145e-05	7.7013e-06	1.80447e-05	2.20697e-05	5.34938e-06	1.28532e-05	2.94399e-06	1.80929e-05	7.47968e-06	4.09534e-06	2.16189e-05	1.1711e-05	9.92004e-06	1.5129e-05	3.9094e-05	1.12912e-05	2.9703e-06	2.17919e-06	1.44076e-06	7.89868e-06	1.31645e-05	1.2928e-05	1.10956e-05	2.63911e-06	6.40872e-06	3.51608e-05	1.25542e-05	1.13064e-05	5.9562e-06	8.62114e-06	2.88463e-05	4.92073e-06	6.01538e-06	2.11067e-06	1.77423e-05	3.77574e-05	4.80046e-06
K00197	2.31707e-08	7.18307e-05	2.23948e-05	9.9036e-05	2.56372e-05	0.000102321	7.88476e-06	7.6606e-05	7.94054e-05	8.42611e-05	0.000114475	3.27788e-05	3.24785e-05	2.25881e-05	4.71629e-05	2.22076e-05	3.78965e-05	4.92932e-05	3.4933e-05	2.30927e-05	2.7279e-05	1.715e-05	7.2763e-06	3.08721e-06	2.10454e-05	9.16657e-06	6.25988e-06	1.14662e-05	1.0484e-05	5.71399e-06	2.03429e-05	5.93406e-06	1.09087e-05	8.66899e-06	2.73262e-05	9.82377e-06	5.21885e-06	3.13823e-06	8.93473e-06	2.21164e-05	2.9239e-06
K00198	1.65445e-06	5.72175e-05	7.81243e-05	7.1284e-05	2.65747e-05	3.60349e-05	0.000166393	2.36212e-05	5.10328e-05	6.22233e-05	3.99844e-05	9.77493e-05	8.66129e-05	9.02491e-05	5.57224e-05	0.000113119	8.889e-05	4.53988e-05	6.31269e-05	0.000115697	3.89483e-05	2.63e-05	1.37719e-05	1.29977e-05	3.6913e-05	1.68772e-05	1.52631e-05	1.53665e-05	1.81437e-05	5.88711e-05	4.70606e-05	2.7712e-05	1.98795e-05	1.45694e-05	3.80394e-05	2.55794e-05	5.12856e-05	5.74853e-06	1.87689e-05	4.26836e-05	1.1808e-05
K00200	0.631091	2.18783e-06	0	0	0	0	0	0	0	0	0	0	3.37651e-07	0	0	3.2002e-07	0	0	7.58221e-07	0	0	0	0	0	0	0	0	2.08193e-08	3.59566e-07	0	0	7.46515e-09	7.09063e-09	0	1.06718e-05	8.12672e-09	0	0	0	0	0
K00201	0.382515	0	1.21807e-06	0	6.35696e-08	0	0	0	7.23045e-07	0	0	0	0	3.48776e-08	2.97541e-08	8.88522e-08	2.28796e-07	4.70638e-08	0	0	0	0	0	0	0	0	9.3538e-09	2.58994e-08	2.88884e-07	0	0	3.71468e-08	8.8208e-09	0	1.04028e-05	0	0	0	0	0	0
K00202	0.00203323	0	3.25846e-06	0	9.76247e-08	2.10033e-07	9.27403e-08	9.4677e-08	0	0	1.45736e-07	2.32936e-06	1.27299e-06	4.85776e-07	2.01052e-06	5.27613e-06	7.02732e-07	1.83241e-05	0	6.8811e-07	0	0	0	0	0	0	1.47034e-08	1.35706e-08	5.27344e-07	0	0	0	0	0	1.14857e-05	1.58916e-08	0	0	0	0	0
K00203	0.725269	0	0	0	0	0	0	0	0	1.16455e-06	0	0	3.60975e-08	0	0	2.32157e-08	0	3.68911e-08	0	0	0	0	0	0	0	0	2.25968e-08	4.17116e-08	9.00493e-08	0	0	2.24347e-08	0	0	7.78997e-06	0	0	0	0	0	0
K00205	0.854393	0	1.05285e-07	0	0	0	2.67626e-08	5.4643e-08	0	0	0	0	1.61144e-07	0	1.27942e-06	0	0	0	0	4.86542e-08	0	0	0	0	0	0	0	1.08268e-08	3.48746e-07	0	0	0	2.38162e-08	0	9.55932e-06	1.36481e-08	4.83594e-08	0	0	0	0
K00208	0.0964996	4.17828e-05	8.75434e-05	3.33183e-05	2.27691e-05	7.85505e-05	9.88094e-06	4.64871e-05	4.69596e-05	0.000105649	0.000175564	9.58437e-05	0.000128065	6.17824e-05	5.39984e-05	2.40289e-05	3.68286e-05	3.74041e-05	1.73408e-05	0.000118548	4.70824e-05	7.62796e-05	7.19608e-05	0.000140595	9.26455e-05	0.000162545	2.61661e-05	8.07473e-05	0.000151635	0.000129632	1.0218e-05	0.000106946	3.87478e-05	8.08419e-05	7.30399e-05	4.34537e-05	0.000119016	0.000232672	3.74454e-05	2.63177e-05	0.000122712
K00209	0.288767	1.46403e-05	4.88997e-06	1.69443e-05	8.80071e-07	9.33722e-06	2.1546e-06	3.56203e-06	1.08712e-05	7.41246e-06	1.31544e-06	7.91888e-06	8.25248e-06	1.93223e-06	7.94794e-06	1.10068e-05	8.5479e-06	9.23383e-06	3.47028e-06	1.12601e-06	5.19753e-06	8.95319e-06	1.99379e-06	4.42156e-06	5.80214e-06	6.49085e-06	3.87394e-06	9.45906e-06	7.72e-06	4.40084e-05	2.01059e-05	2.63515e-05	1.73918e-05	1.36581e-05	3.91857e-06	4.94912e-06	4.37923e-05	2.93923e-06	8.94837e-06	4.24675e-06	2.64491e-06
K00215	0.440728	0.000369721	0.000189311	0.00046362	0.000103521	0.000399019	0.000408299	0.000546182	0.00042856	0.000246696	9.31306e-05	0.000324063	0.00025735	0.000171604	0.000178378	0.000346498	0.000158165	0.000216672	0.00036341	0.00029984	0.002157	0.000291621	0.000340498	0.000327402	0.000359545	0.000399585	0.000358213	0.000312719	0.000350381	0.000352599	0.000309386	0.00039194	0.000312731	0.000326183	0.000273933	0.000347856	0.000370092	0.000402764	0.000314384	0.000263897	0.000325518
K00216	0.000142934	7.83436e-07	6.83842e-07	0	0	0	0	0	0	4.45252e-07	0	1.37724e-08	5.68757e-06	1.82577e-07	1.42529e-06	0	1.45536e-08	4.92737e-07	0	4.68706e-07	0	1.94121e-07	2.20608e-07	3.13945e-06	2.0535e-06	1.49491e-06	6.99301e-06	3.88222e-07	1.10468e-06	3.82572e-05	6.65032e-06	1.88295e-05	1.60421e-06	2.05737e-06	3.16178e-08	5.62346e-07	7.88075e-06	1.70202e-07	7.88358e-07	4.91605e-07	4.80476e-07
K00219	0.15716	3.4203e-06	3.63221e-06	1.66161e-06	1.81637e-06	2.41449e-05	5.3947e-07	4.86369e-06	6.05015e-07	3.62661e-06	1.6909e-06	6.2704e-06	3.41089e-06	9.60888e-07	1.89488e-05	4.29835e-06	2.15443e-06	5.66875e-06	1.1316e-06	8.19236e-06	1.03374e-06	1.55837e-06	1.30427e-06	7.34785e-06	4.06285e-06	3.34985e-06	1.97494e-05	3.5904e-06	7.44291e-06	6.74979e-05	8.09228e-06	3.87923e-05	5.33434e-06	5.52765e-06	4.9973e-07	2.57457e-06	2.49727e-05	2.06974e-06	2.31915e-06	3.69913e-06	3.51732e-06
K00226	0.601662	2.47129e-05	6.50693e-05	4.42875e-06	0.000115493	4.30528e-05	6.61289e-05	3.1964e-05	1.85384e-05	6.2783e-05	7.70816e-05	2.58948e-05	4.86862e-05	5.98771e-05	3.60708e-05	2.06575e-05	8.54817e-05	5.098e-05	2.06032e-05	9.51397e-06	2.93098e-05	6.74217e-05	0.000130078	0.000208758	1.31946e-05	8.22685e-06	4.24136e-06	0.000130798	4.02009e-05	9.87769e-05	1.37934e-05	9.66718e-05	2.90267e-05	6.15314e-05	2.26899e-05	9.61829e-05	5.06028e-05	6.865e-07	4.69094e-05	1.60652e-05	0.000121185
K00228	0.00395944	1.33606e-07	1.19264e-06	0	1.60794e-07	8.21601e-07	5.15371e-08	2.1901e-07	3.38402e-07	1.44533e-07	0	5.47654e-07	9.61574e-07	1.3233e-07	1.15766e-06	7.11689e-07	4.13372e-07	4.43619e-07	1.74381e-07	9.42767e-07	0	4.17789e-08	1.80897e-07	2.31605e-06	1.9773e-06	2.02263e-06	5.35561e-06	1.05601e-06	1.3189e-06	3.15231e-05	4.39356e-06	1.79345e-05	1.10316e-06	1.35496e-06	1.10094e-07	4.22932e-07	5.47324e-06	9.53249e-08	7.20571e-07	5.52162e-07	3.34708e-07
K00230	0.883057	3.71106e-06	6.15657e-06	2.64064e-05	2.55933e-06	4.94679e-06	1.73736e-06	1.52497e-06	7.7593e-07	3.27919e-06	4.54923e-06	4.75021e-06	1.48333e-05	1.32998e-05	4.76656e-06	3.40194e-06	5.13554e-06	2.97166e-06	2.77927e-06	3.13108e-05	2.94919e-07	1.63869e-06	1.31857e-05	7.5397e-06	4.49039e-06	2.53691e-06	6.53483e-06	3.6711e-06	1.14035e-06	4.18447e-05	7.21627e-06	2.21989e-05	2.35265e-06	4.3244e-06	7.29514e-07	2.83559e-06	1.42309e-05	2.08811e-06	1.22017e-06	1.15301e-06	1.84982e-05
K00231	0.0717768	3.99001e-06	5.30108e-06	2.70524e-06	4.3054e-06	2.44302e-06	2.03451e-06	6.33587e-06	1.60939e-06	1.24423e-05	1.64251e-05	7.42504e-06	2.03565e-06	1.17006e-06	4.24479e-06	4.40039e-06	1.24002e-06	1.71758e-06	4.03814e-06	5.60978e-07	5.82769e-07	2.00562e-06	1.60272e-06	7.68e-06	1.93446e-06	5.0629e-07	3.48648e-07	1.58104e-06	3.06621e-06	4.29627e-06	5.28575e-07	6.02478e-06	3.37707e-06	1.24735e-06	1.43857e-06	1.2678e-06	1.69643e-05	3.87919e-08	1.8774e-06	1.87872e-06	8.57712e-07
K00239	0.336893	0.000274443	0.000359682	0.00024519	0.00028899	0.000189811	0.000224704	0.000197707	0.000255214	0.000228483	0.000369196	0.000232389	0.000296942	0.000324441	0.000201856	0.000223272	0.000307768	0.000298492	0.00028086	0.000372381	0.000146352	0.000183619	0.000231519	0.000304426	0.000231463	0.000287994	0.00011832	0.000253227	0.000272349	0.000347502	0.000128227	0.000383958	0.000216754	0.000327035	0.000155663	0.000212486	0.000306653	0.000347135	0.000137654	0.000214414	0.00021211
K00240	0.00561777	3.44688e-05	0.000191836	0.000104337	0.000365414	3.56494e-05	0.000237535	5.34377e-05	4.55017e-05	7.4019e-05	4.37441e-05	7.66767e-05	0.000141234	0.000232933	6.18188e-05	0.000156092	0.000157218	3.45914e-05	6.66118e-05	0.000120757	1.89488e-05	0.000124699	0.000171703	0.000255029	0.000148306	0.000231009	8.61018e-05	0.000187194	0.000220812	0.000236246	5.54248e-05	0.000244077	0.00015259	0.000283784	9.3611e-05	0.000159723	0.000228736	0.000301091	8.76207e-05	9.47401e-05	0.0001693
K00241	1.12609e-06	3.94605e-05	1.90783e-05	2.92336e-05	2.47236e-05	2.35635e-05	3.99342e-06	6.45017e-05	2.94783e-05	3.124e-05	4.93334e-06	3.58915e-05	2.14035e-05	3.15592e-05	2.63329e-05	4.08158e-05	2.21435e-05	1.96117e-05	2.64016e-05	2.68958e-05	4.93731e-06	0.000115408	0.000137571	0.0002547	0.000126929	0.00020955	3.4746e-05	0.000155732	0.000143855	0.000194041	1.58611e-05	0.000212926	6.80221e-05	0.000167622	8.54498e-05	0.000120363	0.000170553	0.000303746	6.31913e-05	2.25277e-05	0.000157767
K00242	0.37931	1.27343e-06	3.76124e-07	1.49108e-06	4.39484e-07	4.72761e-07	2.23085e-07	3.57882e-07	4.69965e-07	6.07755e-07	5.00806e-07	1.97388e-07	4.40824e-07	5.56439e-07	2.21526e-07	4.41017e-07	9.73395e-07	2.00229e-07	2.34644e-06	3.97142e-07	2.7637e-07	5.13962e-07	0	2.14992e-06	1.33254e-06	1.67372e-06	3.9973e-06	4.09924e-07	9.58715e-07	1.9506e-05	3.16271e-06	1.19059e-05	1.1867e-06	7.5365e-07	6.78693e-08	1.60012e-07	3.47125e-06	0	1.98838e-07	1.28917e-07	3.032e-07
K00243	3.89889e-05	0.000118867	0.000102852	0.000160856	9.52207e-05	0.000159623	0.000218286	0.000155826	0.000180775	0.000152174	6.64978e-05	0.000166076	0.000164877	0.000209595	0.000148144	0.000162722	9.31899e-05	0.000184426	0.000155363	0.000110443	8.14555e-05	0.000194178	0.000179323	0.000216914	0.000243588	0.000270919	0.000190884	0.000178955	0.000241645	0.000269218	0.00018764	0.000236292	0.000209181	0.000211369	0.000173514	0.000178923	0.000273678	0.000264403	0.00015059	8.62083e-05	0.000219814
K00244	0.0375192	0.000202248	0.00025119	0.000223354	0.000233954	0.000274025	0.000211495	0.000224245	0.000261775	0.000367704	0.000106467	0.00019655	0.0002078	0.00029565	0.000191567	0.000228317	0.000166461	0.000301944	0.000181543	0.000149285	9.71839e-05	0.000177396	0.000432521	9.12281e-05	0.000186376	0.000134967	0.000105739	0.000168683	0.000121839	0.000229368	0.000208164	0.00014869	0.000195988	0.000172483	0.000137133	0.000117976	0.00010771	0.000102551	0.000214622	0.00024776	0.000470583
K00245	0.0046812	2.86279e-06	1.98358e-06	4.65193e-08	1.06943e-06	2.66623e-07	5.22262e-06	8.52344e-07	1.14659e-06	1.50114e-06	2.26042e-08	1.09348e-06	1.14074e-05	1.86511e-07	1.107e-05	3.04875e-06	1.49485e-06	1.34576e-06	3.22292e-06	1.18364e-05	6.92891e-06	3.0534e-06	1.18087e-05	5.63261e-06	3.58077e-06	3.25546e-06	1.55556e-05	4.83029e-06	6.8852e-06	4.05437e-05	6.1444e-06	2.27983e-05	5.66192e-06	5.92208e-06	1.27283e-06	1.91814e-06	1.28109e-05	1.86934e-06	7.06572e-07	1.8475e-06	1.19519e-05
K00246	0.494523	3.85598e-06	1.28685e-06	1.49255e-07	1.58925e-06	2.01374e-06	1.88061e-05	2.2296e-06	2.04145e-05	5.17514e-06	6.15459e-06	5.83065e-06	2.54199e-06	7.91013e-08	2.11116e-05	2.44643e-06	3.85808e-06	6.1838e-06	7.42689e-07	8.51521e-07	6.96197e-07	2.09868e-06	5.47429e-06	4.95919e-06	3.50027e-06	2.78148e-06	1.08374e-05	3.75463e-06	2.19219e-06	3.80108e-05	7.39629e-06	2.05439e-05	2.72146e-06	5.43972e-06	3.95336e-07	8.30259e-07	9.47425e-06	4.56575e-07	7.98685e-07	1.58173e-06	1.28875e-05
K00247	6.54198e-06	5.38954e-07	0	5.77172e-07	2.2956e-07	4.99594e-08	1.50317e-07	1.95071e-07	2.01515e-07	5.46202e-07	5.525e-07	0	2.97031e-07	0	1.91914e-07	0	4.77585e-08	3.3729e-07	1.86745e-07	0	1.14393e-06	2.92426e-06	3.25002e-07	1.90416e-06	2.83702e-06	1.73089e-06	4.61283e-06	1.40266e-06	1.55024e-06	2.9746e-05	5.37701e-06	1.83833e-05	1.63901e-06	1.90825e-06	8.51912e-08	4.68471e-07	1.06625e-05	2.13637e-07	1.37498e-06	1.32937e-06	7.541e-07
K00248	2.90178e-11	7.89759e-07	5.01465e-06	1.30216e-06	8.91707e-07	1.75155e-06	4.08706e-07	3.22125e-07	1.03268e-07	1.55096e-06	7.73939e-06	7.08376e-07	8.46977e-07	6.89243e-07	2.55395e-07	1.89312e-06	7.28269e-07	3.74682e-06	6.1811e-07	1.99669e-06	1.10427e-06	4.2093e-05	3.13319e-05	7.27161e-06	2.74175e-05	1.37595e-05	2.5959e-05	4.26815e-05	2.21982e-05	1.90499e-05	1.14926e-05	1.04811e-05	1.72949e-05	2.62438e-05	3.10877e-05	1.34263e-05	7.96145e-06	8.25918e-06	1.5197e-05	1.84681e-05	8.62744e-06
K00252	0.00898076	1.13096e-05	3.463e-06	2.22785e-08	5.2228e-06	7.12498e-06	1.34278e-07	1.96941e-05	1.20009e-07	9.4533e-06	7.03366e-07	6.30686e-06	3.1644e-06	1.15662e-05	6.00028e-07	1.48212e-06	1.29875e-05	7.03037e-08	2.83207e-06	3.82075e-06	1.10901e-07	8.25989e-08	0	0	1.05009e-06	3.43891e-07	1.92073e-06	3.21292e-07	2.72379e-06	0	2.13053e-07	1.09496e-05	1.08802e-06	2.19879e-06	5.2075e-07	0	0	1.30182e-07	3.10873e-06	5.36014e-06	6.61112e-08
K00254	0.477691	2.96763e-05	1.90589e-05	1.8455e-05	6.55437e-06	2.84388e-05	3.10668e-06	2.63454e-05	3.03319e-05	1.87641e-05	4.02213e-06	3.20311e-05	2.6997e-05	6.60246e-06	3.33398e-05	1.57901e-05	1.80385e-05	5.71229e-05	1.64122e-05	1.34034e-05	4.00112e-05	4.91094e-05	6.39254e-05	2.09448e-05	9.56523e-06	1.15844e-05	6.25015e-06	4.93472e-05	2.07317e-05	0.000103201	1.3197e-05	0.000107026	1.16301e-05	2.13185e-05	1.8105e-05	4.07931e-05	4.05744e-05	2.27242e-06	3.27466e-05	8.10268e-06	1.93281e-05
K00259	0.0046812	7.65786e-05	3.05928e-05	6.78532e-05	0.000160288	0.000110201	2.20617e-05	5.69443e-05	3.28391e-05	6.99278e-05	9.9447e-05	6.24076e-05	5.29828e-05	1.10216e-05	7.791e-05	0.000230877	2.69939e-05	5.79187e-05	3.78642e-05	7.58582e-05	2.55487e-05	9.56501e-05	0.000110594	0.000191638	9.25576e-05	0.000150129	3.84338e-05	0.000123871	0.000101893	0.000157206	1.86513e-05	0.000160062	0.000123741	0.000276395	9.54736e-05	8.82375e-05	8.52001e-05	0.000175692	4.44883e-05	4.06243e-05	0.000138598
K00260	1.97764e-05	1.60597e-07	1.47838e-07	0	0	1.03956e-07	8.65459e-07	0	1.05795e-06	5.21196e-07	0	5.17229e-07	1.40015e-07	5.3021e-08	7.83648e-07	1.80098e-07	3.45332e-07	4.25701e-07	0	1.13527e-07	0	2.51493e-07	1.71384e-06	9.43009e-06	7.99925e-06	1.4673e-05	3.12626e-08	3.8446e-06	1.12279e-06	5.56055e-06	2.71292e-06	7.77039e-06	5.69867e-06	1.32851e-06	5.76117e-07	1.4304e-06	3.44057e-07	2.64155e-07	9.0493e-07	6.25174e-07	4.9147e-06
K00261	0.1207	1.23772e-05	8.43263e-06	2.1361e-06	3.29909e-06	3.82229e-05	2.69162e-06	9.41644e-06	5.32417e-06	9.39412e-06	2.77478e-05	1.67269e-05	6.567e-06	2.98105e-06	1.66876e-05	1.41447e-05	1.34844e-05	3.70937e-05	3.72551e-06	7.99067e-06	2.36007e-06	1.84257e-05	3.54859e-05	5.27266e-06	1.89932e-05	1.47602e-05	9.17879e-05	1.76123e-05	2.79022e-05	2.8102e-06	8.23129e-06	4.75636e-06	1.69927e-05	2.84995e-06	5.5551e-05	2.67586e-05	2.09443e-05	2.37984e-05	1.17989e-05	4.80389e-06	2.86263e-06
K00262	0.0112068	0.000459379	0.000529541	0.00040025	0.000487917	0.000497319	0.000600806	0.000459931	0.000415042	0.000532165	0.000412915	0.000626337	0.000543036	0.00060576	0.00054015	0.000563499	0.000498953	0.000414682	0.000516546	0.000622715	0.000316284	0.000408932	0.000440064	0.000494921	0.00040513	0.000430452	0.000367824	0.00048117	0.00054243	0.000462212	0.000412768	0.000517788	0.000470931	0.000481108	0.000404404	0.000418092	0.000505631	0.000351839	0.000410907	0.000404527	0.000466974
K00265	0.000667562	6.99898e-05	0.000128882	0.000158828	5.52437e-05	5.69247e-05	8.90426e-05	7.69016e-05	9.96104e-05	0.000114316	7.1275e-05	8.85917e-05	7.49632e-05	0.000128961	0.000100995	9.91048e-05	0.000118331	0.000146206	0.000135545	7.71084e-05	5.95268e-05	0.000105085	0.000169065	0.000289852	0.000191908	0.000322809	0.000145776	0.000139197	0.000188721	0.000369631	2.77486e-05	0.000360399	0.000140209	0.000312475	0.000113832	0.000153627	0.000147279	0.000371615	6.82096e-05	5.56437e-05	0.00018735
K00266	0.00239353	0.000724585	0.000709932	0.000724909	0.000846028	0.000592804	0.000868303	0.000684744	0.00069687	0.000791846	0.00120173	0.000731539	0.000720199	0.000985588	0.000743483	0.000851779	0.000792035	0.000735103	0.000750737	0.000771193	0.00051775	0.000876833	0.000792342	0.000731749	0.000988998	0.00114085	0.000776998	0.000770816	0.000917799	0.000938932	0.000839701	0.00105824	0.000873671	0.00109148	0.000704223	0.00100915	0.000825713	0.000991771	0.000937734	0.000884987	0.000714196
K00275	0.231499	3.17731e-05	2.56541e-06	7.48521e-05	1.80983e-05	6.18977e-05	2.42311e-05	6.24885e-05	3.88331e-05	2.41593e-05	0.000123024	1.87334e-05	9.80595e-06	3.79973e-06	1.14877e-05	1.94987e-05	1.19522e-05	2.53825e-05	2.40181e-05	6.17324e-06	4.20838e-05	1.58536e-05	4.63162e-05	0.000110899	5.15115e-06	6.85842e-06	4.6196e-06	4.77359e-05	1.0598e-05	4.17224e-05	6.02705e-06	1.63412e-05	1.31548e-05	1.64941e-05	4.59822e-06	3.16815e-05	1.73707e-05	9.26564e-07	2.16535e-05	7.23006e-06	8.08609e-05
K00276	6.97223e-05	0	8.29966e-07	0	0	1.80555e-07	0	0	2.12121e-07	0	0	8.16677e-07	0	0	0	4.69202e-07	1.72601e-07	2.4853e-07	0	0	0	3.94882e-07	7.30734e-08	1.02117e-06	1.43453e-06	1.49149e-06	3.09578e-06	5.84205e-07	4.17577e-07	2.13051e-05	3.5823e-06	1.07725e-05	1.00846e-06	3.71236e-07	1.14114e-07	2.08159e-07	2.97596e-07	2.61051e-08	3.87405e-07	2.07464e-07	1.32747e-07
K00278	0.77638	0.000212779	0.000192023	0.000356158	0.000232043	0.000242549	0.000349933	0.000252905	0.000214064	0.000161714	0.000215909	0.000232045	0.000257592	0.000291284	0.000294075	0.000284453	0.000253488	0.000217924	0.000234924	0.000314824	0.000343225	0.000210204	0.000283112	0.000323897	0.000245225	0.000300977	0.000248243	0.000264528	0.000308256	0.000284276	0.000237593	0.000334467	0.000193428	0.000241063	0.000149472	0.000307452	0.000261609	0.00030718	0.000197974	8.75975e-05	0.000327389
K00281	0.529097	6.2654e-05	7.31015e-05	3.31497e-05	0.000158557	5.77926e-05	7.47944e-05	6.08499e-05	6.21068e-05	0.000111528	6.08738e-05	0.000103108	6.35878e-05	2.38468e-05	5.15597e-05	0.000122884	0.000115451	6.52141e-05	4.95114e-05	0.000109862	0.000266172	7.84897e-05	0.000141872	0.000239966	1.6741e-05	1.15313e-05	1.14532e-05	0.000168647	5.54307e-05	0.000153304	2.10013e-05	0.000134335	3.75924e-05	6.44399e-05	3.02065e-05	0.000130707	5.25973e-05	6.95968e-07	8.58996e-05	2.59075e-05	0.000152656
K00282	0.0283084	5.19496e-05	0.000113055	6.9296e-05	4.02622e-05	8.94463e-05	2.14973e-05	4.44707e-05	3.95679e-05	9.49326e-05	0.000105109	8.59298e-05	0.000105998	8.54812e-05	6.72332e-05	0.000131937	0.000100249	6.34757e-05	0.000188437	7.18085e-05	9.69587e-05	3.29825e-05	1.04706e-05	1.35759e-05	4.32306e-05	6.25992e-05	5.68462e-05	2.8868e-05	8.99715e-05	0.000106531	2.16936e-05	0.000101599	9.91598e-05	0.00011267	8.31055e-05	1.85066e-05	0.000130105	6.003e-06	1.8889e-05	3.67828e-05	1.16528e-05
K00283	0.0131944	6.21506e-05	9.40252e-05	0.000442565	7.43196e-05	6.00865e-05	4.96646e-05	0.000126451	0.000142443	0.000105482	2.15713e-05	9.26428e-05	0.00012463	0.000113904	7.79642e-05	0.000107165	7.25722e-05	0.000103342	0.00041611	8.00264e-05	9.19344e-05	4.55222e-05	1.02734e-05	1.39862e-05	5.24241e-05	8.59545e-05	5.63691e-05	2.79387e-05	9.60562e-05	0.00011225	2.01191e-05	0.000106951	9.06097e-05	0.000156141	9.59229e-05	2.09654e-05	0.000126384	6.14114e-05	1.3665e-05	3.56068e-05	9.47207e-06
K00284	6.529e-10	0.000498144	0.000331611	0.000599939	0.000297526	0.000623736	0.000347356	0.000715686	0.000575522	0.000578366	0.000505019	0.00136235	0.000431965	0.000329891	0.000374987	0.000405142	0.000308977	0.000450175	0.000330453	0.000451995	0.000554357	0.000240718	0.00015624	9.08703e-05	0.000243209	0.00017683	0.000260551	0.000182376	0.000201933	0.000102296	0.000332011	0.000137148	0.000248568	0.000171993	0.000202404	0.00028601	0.000222727	0.000109545	0.000322705	0.000216684	0.000180205
K00285	0.000136086	1.07826e-06	3.086e-07	5.32535e-07	5.32034e-06	3.6931e-07	2.21332e-07	5.59012e-06	1.11775e-06	2.53898e-07	1.23531e-07	1.66843e-06	6.6994e-07	6.89751e-07	9.55476e-07	8.30469e-07	1.09412e-06	2.95435e-06	4.0323e-06	6.13148e-07	8.57136e-07	2.49034e-06	1.00083e-05	3.43581e-06	4.7858e-06	4.74683e-06	4.61144e-06	4.92795e-06	8.10028e-07	3.11112e-05	6.00772e-06	1.67782e-05	2.76161e-06	3.08346e-06	1.16869e-06	1.44938e-06	4.62677e-06	8.53303e-07	1.15176e-06	1.5635e-06	9.46177e-06
K00286	2.16591e-05	0.000298943	0.000236534	0.000290205	0.000345143	0.000351243	0.00012541	0.000302499	0.000387888	0.000386589	0.000242825	0.000316095	0.000229136	0.000123625	0.00031816	0.000283467	0.000244009	0.000345546	0.000175583	0.000293703	0.000188515	0.00034404	0.000397529	0.000387921	0.000388708	0.00040908	0.00038626	0.0003593	0.000332191	0.000397369	0.000363322	0.000401637	0.000345432	0.000369332	0.000338352	0.000448087	0.000302745	0.000362204	0.000379487	0.000361668	0.000363387
K00287	0.639514	0.000157958	0.000425992	0.000182003	0.000631416	0.000161847	0.000543502	0.000207254	0.000126236	0.000123828	8.75808e-05	0.00018968	0.000299151	0.000627002	0.000220582	0.000372732	0.000445279	0.000200464	0.000251288	0.000346751	7.58134e-05	0.00020155	0.000223213	0.000213761	0.000213301	0.000229974	0.000170031	0.000205473	0.000247169	0.000254399	0.000212053	0.000201386	0.000194434	0.00017568	0.000233482	0.000202595	0.000245977	0.000216668	0.000164117	0.000103144	0.000232709
K00290	0.000155115	0.000144228	0.000292082	0.000102599	0.000263911	0.000135882	0.000208304	0.000154075	0.000120671	0.000157878	0.000212193	0.000194092	0.000217789	0.000329352	0.000171887	0.000199108	0.000299255	9.41906e-05	0.000126522	0.000263215	8.08679e-05	0.000260452	0.000251888	0.000210083	0.000347444	0.000413564	0.00033074	0.000251787	0.000308948	0.000274602	0.000236128	0.000258591	0.000288809	0.000296484	0.000200915	0.00026922	0.000276028	0.000392083	0.000289666	0.000267288	0.00025648
K00294	0.00671501	5.04215e-06	0.000146675	1.43495e-05	0.000214342	1.67975e-06	0.000134063	2.31763e-05	6.55973e-06	4.20337e-06	7.5232e-06	5.98184e-06	5.44121e-05	0.000124289	6.56421e-05	8.02048e-05	0.000116849	9.7558e-06	6.86221e-05	7.67869e-05	3.45127e-05	6.07222e-06	1.10026e-05	1.17522e-05	7.06822e-06	5.8841e-06	1.34037e-05	6.39028e-06	1.33844e-05	7.36728e-06	9.61189e-06	8.52491e-06	1.07348e-05	6.87181e-06	3.37907e-06	1.15436e-05	1.25758e-05	2.25248e-06	2.79833e-06	6.52847e-06	1.15518e-05
K00297	0.00614496	0.000264746	0.000142276	0.000312454	0.000121001	0.000325891	0.000146532	0.000207482	0.000203808	0.000233109	0.000169635	0.000251864	0.000202977	0.000106158	0.000236708	0.000224574	0.000218642	0.000183621	0.000161723	0.000122602	0.000327705	0.000216208	0.000338474	0.000353426	0.000265447	0.000303242	0.000220137	0.000297582	0.000316749	0.000276926	0.000230664	0.000255721	0.000260676	0.000238	0.000197086	0.000291058	0.000269336	0.000230881	0.000253463	0.000137429	0.000289836
K00299	0.0281878	2.40896e-08	1.64499e-07	0	2.1367e-06	1.01395e-07	2.04977e-08	2.17252e-06	9.61045e-06	8.05218e-07	0	3.87288e-07	7.78733e-08	0	7.07986e-07	3.33889e-08	7.36947e-07	0	0	2.68269e-07	0.000190402	9.70371e-08	1.44703e-07	2.10113e-06	2.11885e-06	2.7135e-06	4.07415e-06	4.92955e-07	8.17071e-07	2.33581e-05	3.568e-06	1.33662e-05	1.06182e-06	1.46937e-06	1.64017e-07	2.52087e-07	5.69711e-06	0	3.84942e-07	5.49628e-07	2.35521e-07
K00302	0.805076	1.70769e-06	3.28701e-06	0	0	0	0	0	9.12522e-07	0	0	0	1.12792e-05	2.28293e-05	8.82708e-06	1.30105e-05	3.88595e-06	8.73884e-07	4.28202e-06	0	2.10816e-07	6.09618e-07	0	0	2.11843e-07	7.07458e-08	2.70025e-08	2.4922e-07	1.6738e-06	2.45783e-08	1.40104e-06	7.43822e-07	5.48026e-08	2.39058e-08	1.95172e-06	3.16015e-07	0	4.30166e-07	3.14006e-07	4.58836e-06	6.32007e-08
K00303	0.00396454	1.36417e-05	3.83781e-06	3.85722e-06	3.98198e-06	5.47446e-06	1.75213e-06	5.33886e-06	4.60966e-06	8.86412e-06	1.30386e-06	1.51219e-05	2.14226e-06	9.20081e-07	5.47363e-06	7.60847e-06	5.4385e-06	1.80256e-05	6.37005e-06	3.17501e-06	7.76304e-07	1.04749e-05	7.98089e-05	1.63235e-06	2.18197e-05	1.74611e-05	2.66828e-05	3.80656e-05	1.6503e-05	1.60422e-06	9.54057e-06	8.13897e-06	5.02243e-05	6.65452e-06	5.77418e-06	8.39828e-05	2.33325e-05	2.4241e-06	3.77649e-05	6.44464e-06	2.03251e-06
K00311	0.564731	2.72812e-06	0	0	0	0	0	1.94248e-07	3.06099e-07	3.99144e-07	0	0	1.28672e-06	0	7.55778e-07	1.88077e-07	8.30232e-08	1.19546e-07	1.00692e-06	4.74225e-08	0	2.86633e-07	2.83499e-08	1.6927e-07	1.41551e-07	0	4.95391e-07	6.09631e-08	1.64513e-07	1.50305e-07	2.85061e-08	0	9.03182e-07	1.46193e-07	0	1.78475e-07	6.12677e-07	3.80531e-08	7.60393e-08	1.15033e-07	3.47847e-07
K00313	0.00291451	2.92141e-05	3.33684e-05	1.04382e-05	1.64401e-05	1.74432e-05	3.76708e-06	3.26928e-05	2.12825e-05	8.29984e-05	3.31005e-05	3.71209e-05	1.83599e-05	1.1664e-05	3.50277e-05	1.92443e-05	1.85867e-05	1.76655e-05	1.27581e-05	3.08104e-05	6.50306e-06	3.72379e-07	5.70511e-07	7.16488e-06	4.12307e-06	9.25487e-07	1.65954e-05	1.35029e-05	4.57662e-06	7.76447e-05	2.74743e-05	6.10047e-05	1.73089e-05	5.71587e-06	2.61576e-06	3.84186e-06	3.96525e-05	2.5761e-07	2.61246e-06	2.82792e-06	5.85811e-07
K00318	0.0143593	9.54274e-07	5.01118e-07	2.74444e-07	1.33618e-06	5.37984e-07	1.91893e-07	2.28194e-07	2.55458e-07	7.52412e-06	0	3.96175e-07	2.07056e-06	0	1.667e-06	2.40292e-08	1.55638e-06	3.45166e-06	2.98662e-07	1.96317e-07	3.35311e-07	1.59217e-06	1.60077e-06	1.08731e-05	1.0756e-06	1.42291e-07	2.07155e-07	1.81806e-06	6.02106e-06	4.06034e-06	4.22399e-07	4.19259e-06	4.32324e-06	1.50228e-06	1.28953e-06	3.35611e-06	6.82379e-07	4.99688e-08	1.58349e-06	1.5292e-06	7.32099e-06
K00320	0.00479231	1.80022e-06	1.58539e-07	0	1.51861e-07	0	4.32912e-06	6.01546e-06	3.68425e-06	0	0	7.03431e-07	8.78181e-07	2.79951e-07	1.10068e-06	2.20563e-06	2.36681e-07	3.27616e-06	1.45589e-06	4.31352e-07	0	2.4544e-07	0	0	1.1019e-08	7.82507e-08	1.33335e-08	4.83406e-08	2.5239e-07	0	0	1.32379e-08	2.51475e-08	0	1.33523e-05	0	0	0	0	2.35061e-07	0
K00322	0.000472877	0	1.88368e-06	0	0	0	2.35483e-08	0	2.30303e-07	1.91901e-06	0	0	6.1526e-07	4.99912e-08	4.78929e-08	3.33711e-06	1.45231e-06	0	3.45855e-07	0	6.01227e-06	1.06187e-06	1.73621e-07	2.93866e-06	3.19636e-06	2.33587e-06	6.06855e-06	6.55092e-07	1.48379e-06	3.42091e-05	4.67454e-06	2.10801e-05	3.08607e-06	3.33078e-06	1.90444e-07	1.13386e-06	7.74941e-06	1.63452e-07	1.22627e-06	6.79672e-07	2.56715e-07
K00324	0.477691	1.40071e-05	3.43819e-06	1.46705e-05	1.2076e-05	1.2217e-05	2.94849e-06	2.7469e-05	1.27936e-05	2.00007e-05	2.35454e-05	1.69392e-05	2.56631e-06	2.71638e-06	1.21993e-05	1.18632e-05	7.31088e-06	2.62361e-05	5.47434e-05	2.98157e-06	5.03009e-06	4.50729e-06	2.27705e-05	2.70485e-06	6.25632e-06	4.7496e-06	1.03332e-05	7.77869e-06	4.85982e-06	2.94969e-05	1.98164e-05	1.50303e-05	1.91846e-05	1.57298e-05	1.095e-05	1.10882e-07	2.19393e-05	2.06358e-06	9.02468e-06	1.58866e-05	1.67644e-06
K00325	0.564832	6.74207e-06	1.52403e-05	7.71018e-06	4.63619e-06	2.6783e-06	1.54027e-06	3.82697e-06	5.48554e-06	3.03758e-06	9.26602e-07	2.86728e-05	7.13665e-05	8.01371e-05	1.26014e-05	3.0614e-05	3.44924e-05	3.39629e-05	2.71903e-06	1.25451e-05	7.03365e-07	7.75933e-06	2.65783e-05	1.34878e-05	6.44359e-06	5.8886e-06	9.68977e-06	6.33738e-06	5.43603e-06	3.5973e-05	1.02691e-05	3.14667e-05	7.91997e-06	6.74645e-06	3.02077e-06	2.02174e-05	2.11167e-05	1.72551e-06	1.14424e-05	1.86386e-05	9.89913e-06
K00330	2.01674e-09	6.66579e-06	9.45702e-06	1.21124e-06	4.67701e-06	1.30006e-05	1.81714e-06	3.13225e-06	9.07694e-06	1.11549e-05	3.63044e-06	9.48528e-06	1.01363e-05	1.42736e-06	1.47811e-05	5.48895e-06	2.51099e-05	3.81793e-05	3.60745e-06	7.05475e-06	1.31705e-06	6.90932e-05	8.03401e-05	0.000146276	6.44313e-05	0.000121943	2.52228e-05	9.28621e-05	0.000105573	0.000100679	1.22746e-05	9.61885e-05	2.5536e-05	6.48752e-05	5.64037e-05	4.46853e-05	9.7084e-05	0.000127524	3.76723e-05	1.39716e-05	9.07201e-05
K00331	8.34116e-08	4.61666e-05	9.67056e-06	3.00478e-05	4.44244e-06	1.11089e-05	9.91611e-06	2.70723e-05	4.17896e-05	3.80695e-05	9.09484e-06	6.84794e-05	1.84248e-05	4.9358e-06	2.49241e-05	2.68313e-05	1.77253e-05	4.49474e-05	1.02688e-05	1.46162e-05	2.14543e-05	9.08368e-05	0.000132289	0.000220101	9.85503e-05	0.000175671	5.10288e-05	0.000136417	0.00015191	0.000130909	1.77966e-05	0.000141462	3.71496e-05	9.545e-05	7.30426e-05	0.0001151	0.000125563	0.0001971	6.17993e-05	3.31804e-05	0.000140756
K00332	1.0146e-07	5.70997e-06	2.64309e-06	4.65306e-06	2.64708e-06	1.0817e-05	4.14534e-06	2.09931e-06	1.49054e-06	6.96669e-06	1.74052e-05	7.14632e-06	1.42065e-05	1.76172e-06	8.92537e-06	3.87899e-06	8.8021e-06	1.25251e-05	1.45122e-05	4.1651e-06	1.07264e-06	1.1767e-07	0	0	0	4.91273e-08	2.25968e-07	0	8.07046e-08	5.13427e-07	2.51215e-07	1.2064e-07	4.26184e-07	6.7336e-07	2.22397e-08	0	1.08488e-07	0	1.87679e-06	4.08385e-07	6.61112e-08
K00333	0.946059	3.00045e-06	0	6.72023e-07	4.5831e-07	0	2.97033e-07	2.72142e-07	1.34807e-06	8.87433e-07	2.95267e-07	3.34495e-07	2.60285e-06	1.9441e-07	4.32026e-07	3.40245e-07	2.17199e-07	5.61002e-07	7.21468e-07	6.73002e-08	2.06912e-07	9.39158e-07	0	3.21666e-08	7.55119e-07	5.33516e-08	6.13083e-07	5.48777e-07	1.35578e-07	3.95906e-07	6.07699e-07	1.97009e-07	9.63026e-07	3.95218e-07	1.53755e-06	4.52935e-07	1.03884e-07	0	2.57582e-06	1.18428e-06	9.60536e-08
K00334	0.210964	0.000101522	5.45558e-05	3.83453e-05	2.4405e-05	5.93617e-05	2.0086e-05	5.14996e-05	7.08305e-05	5.08381e-05	0.000170842	6.67059e-05	5.31829e-05	2.24009e-05	6.92317e-05	5.26437e-05	4.69644e-05	7.98326e-05	4.20404e-05	5.79268e-05	0.000284708	3.18278e-05	1.85677e-05	2.30547e-05	5.40316e-05	5.04898e-05	6.80068e-05	3.57028e-05	4.17074e-05	0.000106573	5.11083e-05	8.06207e-05	7.56257e-05	9.78568e-05	6.88498e-05	3.39581e-05	5.94668e-05	1.47232e-05	2.01435e-05	4.63974e-05	1.3927e-05
K00335	1.83063e-05	0.000164798	0.000247618	0.000240997	9.21005e-05	0.000174872	6.54568e-05	0.000187799	0.00019024	0.000269297	0.000207499	0.000219497	0.000246659	0.000175348	0.000223466	0.000144556	0.000181087	0.000142785	0.000382532	0.000200788	0.000163244	6.7433e-05	6.21906e-05	2.92417e-05	8.62938e-05	6.71531e-05	0.000141295	7.89494e-05	9.63389e-05	0.000190142	7.68123e-05	0.000139057	0.000194947	0.000224633	0.000140205	5.4408e-05	8.98467e-05	2.95808e-05	4.86258e-05	8.86404e-05	2.31286e-05
K00336	3.93771e-08	0.000364446	0.000281239	0.000380854	0.000329615	0.000369477	0.000226407	0.000345906	0.000295514	0.000262504	0.000115776	0.000304096	0.000300521	0.000215849	0.000353725	0.000387336	0.000291458	0.000307271	0.000292198	0.000267219	0.00013908	0.000117844	6.45246e-05	5.20122e-05	0.000126271	9.46814e-05	0.000148847	0.00010234	0.000128824	0.000235826	0.000112851	0.000145894	0.00015401	0.000193041	0.000181995	0.000105958	0.000172208	4.47767e-05	9.76348e-05	0.000131745	5.29369e-05
K00337	0.000227661	5.15498e-05	4.11434e-05	7.00523e-05	3.44492e-05	0.000121705	2.87365e-05	6.89365e-05	4.61095e-05	4.67706e-05	0.000119341	3.45999e-05	2.0123e-05	6.51935e-06	4.16898e-05	2.99071e-05	2.60155e-05	4.53385e-05	2.31963e-05	1.34442e-05	4.38751e-05	0.000102675	0.000120244	0.000216228	0.000110745	0.000197097	4.24224e-05	0.000135371	0.000156081	0.000155485	2.27689e-05	0.000151259	4.1154e-05	9.92047e-05	8.45886e-05	0.000106157	0.000147006	0.000194886	6.04259e-05	2.00513e-05	0.000129139
K00338	4.07134e-07	1.23129e-05	2.04397e-05	8.8206e-06	7.71034e-06	1.88049e-05	1.28819e-06	1.27815e-05	1.89203e-05	6.04063e-05	9.40656e-06	5.06754e-05	2.50631e-05	2.17839e-06	1.65093e-05	9.05971e-06	1.908e-05	1.72628e-05	5.27026e-06	3.32574e-05	0.000143872	9.22191e-05	9.81774e-05	0.000177715	8.74259e-05	0.000150896	3.88104e-05	0.000120157	0.000133534	0.000118385	2.75582e-05	0.000128957	4.30799e-05	8.62971e-05	7.0203e-05	8.76399e-05	0.000107095	0.000176748	5.29239e-05	1.91532e-05	0.00011006
K00339	0.00291451	3.14857e-05	9.6112e-05	2.85343e-05	0.000273358	1.93545e-05	9.28732e-06	1.87629e-05	3.2119e-05	1.5013e-05	3.27452e-05	6.12742e-05	6.25379e-05	6.62862e-05	3.50343e-05	3.23054e-05	8.3301e-05	3.81361e-05	4.53543e-05	5.97167e-05	9.78907e-06	8.74649e-05	8.76312e-05	0.000177248	8.10436e-05	0.000143719	3.46273e-05	0.000104882	0.000127688	0.000105162	1.26198e-05	0.00010085	2.99694e-05	7.74896e-05	6.69142e-05	6.75184e-05	9.93439e-05	0.000128868	4.45035e-05	1.64204e-05	0.000124647
K00340	0.24227	3.81832e-05	0.000170208	1.66254e-05	7.16597e-05	3.5367e-05	0.000104474	4.70288e-06	1.67943e-05	3.96518e-05	4.80747e-06	4.08157e-05	7.25738e-05	8.11634e-05	3.49558e-05	4.13616e-05	9.589e-05	2.67346e-05	2.85607e-05	0.000297485	1.81755e-05	6.27833e-05	8.45096e-05	0.000141064	4.02134e-05	6.67315e-05	2.97744e-05	8.9363e-05	9.33669e-05	9.67663e-05	9.73052e-06	9.17382e-05	1.93898e-05	5.83626e-05	4.88917e-05	6.55159e-05	8.86077e-05	4.88374e-05	3.0076e-05	1.25465e-05	9.68857e-05
K00341	0.0214842	7.97272e-05	0.000198696	8.47608e-05	5.07908e-05	9.47325e-05	2.42945e-05	9.13082e-05	8.44372e-05	8.14707e-05	6.4897e-05	7.25248e-05	0.000110162	0.000169576	8.60606e-05	4.71012e-05	0.000114053	7.81261e-05	0.000108601	6.78295e-05	6.81125e-05	0.000114137	0.00017834	0.000301244	0.000117707	0.000211068	5.59845e-05	0.000192663	0.0001763	0.000150557	2.72834e-05	0.000171605	4.15924e-05	0.000123366	9.34628e-05	0.000137681	0.000167912	0.000249392	6.74436e-05	2.26982e-05	0.000192392
K00342	0.000227661	0.000107209	2.18075e-05	9.37133e-05	1.55968e-05	7.54227e-05	3.36222e-05	4.14531e-05	7.79524e-05	5.17684e-05	4.16567e-05	0.000125842	2.54017e-05	6.74447e-06	5.78013e-05	5.25518e-05	2.79089e-05	6.24029e-05	4.44194e-05	3.34123e-05	1.3647e-05	0.000107101	0.00013678	0.000230221	9.88204e-05	0.000171178	4.90886e-05	0.0001507	0.000155229	0.000135149	1.73399e-05	0.000156696	3.93474e-05	0.000102579	8.14628e-05	0.000110093	0.000130061	0.000223631	6.55944e-05	2.2554e-05	0.000143588
K00343	1.80581e-05	6.20371e-05	3.77021e-05	5.25001e-05	1.42712e-05	5.70382e-05	1.18246e-05	2.72828e-05	3.76992e-05	1.76863e-05	2.38352e-05	3.84346e-05	2.36091e-05	6.74066e-06	4.22429e-05	2.41028e-05	2.5628e-05	3.7368e-05	2.42181e-05	1.75873e-05	4.10689e-05	9.79983e-05	0.000110362	0.0002004	8.80599e-05	0.000161016	4.79732e-05	0.000131286	0.000149566	0.0001385	1.7242e-05	0.000157711	3.63961e-05	8.92674e-05	7.8967e-05	8.4201e-05	0.000128231	0.000146207	6.1927e-05	2.51411e-05	0.00013278
K00344	1.0606e-07	1.66741e-07	8.94365e-07	4.0171e-08	2.35435e-07	0	8.07069e-08	5.14952e-07	2.44302e-07	1.92388e-08	1.47964e-07	3.02706e-07	5.59166e-07	1.40915e-07	3.60643e-07	1.73574e-06	1.99486e-07	3.16917e-08	6.42223e-08	1.00574e-07	2.92454e-06	1.83202e-06	9.15488e-07	3.19698e-06	3.73216e-06	2.86735e-06	1.03741e-05	1.31658e-06	2.75175e-06	3.85692e-05	7.36098e-06	2.05276e-05	3.42511e-06	3.79375e-06	1.25429e-06	1.1509e-06	7.41587e-06	3.18797e-07	1.29678e-06	6.20529e-07	1.3783e-06
K00346	0.620465	6.19498e-05	0.000150123	4.2235e-05	0.000213344	6.24743e-05	0.000161174	8.59336e-05	6.84568e-05	3.78132e-05	3.78034e-05	3.55946e-05	9.83967e-05	0.000135387	8.95972e-05	0.000110979	0.000174605	4.85854e-05	9.65535e-05	9.62035e-05	0.000164388	9.96183e-05	0.00012501	0.000229624	9.94568e-05	0.000179688	3.14812e-05	0.000130792	0.000160444	0.000105534	1.42435e-05	0.000109274	4.04354e-05	9.21461e-05	7.45286e-05	0.000127026	0.000121028	0.000146556	5.50087e-05	1.95012e-05	0.000144651
K00347	1.99673e-06	4.85555e-05	1.33038e-05	4.58042e-06	1.13609e-05	1.78916e-05	3.87677e-05	5.00751e-05	1.20086e-05	2.02779e-05	2.11541e-05	3.49933e-05	2.37871e-05	1.84281e-05	2.75721e-05	3.09589e-05	1.90428e-05	4.13329e-05	2.67014e-05	1.9278e-05	4.11043e-06	9.92887e-05	0.000119034	0.000221706	0.000111677	0.0002005	2.75374e-05	0.000131504	0.000139669	8.42792e-05	1.32588e-05	9.9669e-05	3.67958e-05	8.61778e-05	7.38862e-05	0.000110057	0.000113635	0.000172707	4.86664e-05	2.06159e-05	0.000137851
K00348	5.20821e-05	2.44228e-05	1.04902e-05	1.71422e-05	2.56583e-05	3.289e-05	4.10069e-05	4.04539e-05	2.2222e-05	3.29723e-05	1.51901e-05	2.00055e-05	1.95165e-05	5.59054e-05	5.95534e-05	7.60127e-05	2.62386e-05	3.53538e-05	2.35013e-05	1.25475e-05	1.85236e-06	8.86679e-05	8.36109e-05	0.000159093	9.4532e-05	0.000174017	2.77493e-05	9.25456e-05	0.000132677	7.46009e-05	1.15888e-05	7.50311e-05	3.53844e-05	7.37663e-05	6.82927e-05	4.92467e-05	0.000107751	0.000162409	3.70641e-05	1.74692e-05	0.000109973
K00349	0.00291451	5.30781e-05	2.1161e-05	3.58314e-05	0.000176602	3.21593e-05	6.13343e-05	5.70038e-05	3.89769e-05	2.55937e-05	9.88592e-06	4.99658e-05	5.01379e-05	3.70042e-05	2.64957e-05	2.97755e-05	2.83797e-05	3.32045e-05	5.3951e-05	6.65244e-05	7.70997e-06	8.41061e-05	9.52114e-05	0.000172285	8.69721e-05	0.00015733	2.1833e-05	9.95728e-05	8.86004e-05	7.04876e-05	9.59199e-06	7.67807e-05	2.98308e-05	7.274e-05	6.68994e-05	7.17942e-05	7.9403e-05	0.000203601	3.321e-05	1.77055e-05	0.000109201
K00350	2.01674e-09	3.14518e-05	7.64177e-05	1.11826e-05	3.41271e-05	1.92878e-05	5.41548e-06	2.60553e-05	2.1991e-05	6.12571e-05	4.1762e-05	4.15245e-05	6.7225e-05	6.41997e-05	3.89566e-05	1.92103e-05	7.15832e-05	2.3191e-05	1.16065e-05	7.27974e-05	5.46856e-05	0.000124188	0.000109681	0.000193511	0.000144805	0.000220228	4.02378e-05	0.000155109	0.000152293	7.4469e-05	8.3239e-05	9.56022e-05	8.12545e-05	0.000118801	8.98693e-05	9.26447e-05	0.000115389	0.000223358	8.57377e-05	9.18194e-05	0.000112759
K00351	0.24227	3.93799e-05	6.42627e-05	8.93834e-05	4.03871e-05	8.9681e-05	0.000111457	6.49952e-05	2.66621e-05	4.96086e-05	1.51129e-05	4.56783e-05	0.000145017	0.000127145	7.55516e-05	4.31753e-05	5.72156e-05	8.78306e-05	2.38867e-05	0.000117048	0.000179394	8.93859e-05	0.000103184	0.000199459	9.48719e-05	0.000173957	3.00393e-05	0.000117767	0.000138833	8.44421e-05	1.18259e-05	8.24895e-05	3.59451e-05	7.97464e-05	7.32331e-05	8.59563e-05	0.000109664	0.000196205	4.91014e-05	1.80515e-05	0.000137373
K00354	4.09704e-05	4.97554e-06	1.48712e-06	3.04093e-06	5.43523e-06	5.63891e-06	2.69794e-06	6.80588e-06	3.59636e-06	6.09268e-06	2.71374e-06	5.29492e-06	4.27517e-06	2.1467e-06	4.1374e-06	8.99915e-06	4.84991e-06	5.51826e-06	2.37091e-06	2.8956e-06	1.324e-05	0	0	1.56566e-06	8.13548e-06	5.56776e-07	8.38592e-06	1.73798e-07	1.37575e-06	0	1.2136e-06	4.9855e-08	1.32591e-06	0	3.74075e-06	1.35683e-08	2.45827e-06	4.91798e-07	1.11762e-06	1.16967e-06	0
K00355	6.00377e-05	5.99252e-06	5.83949e-06	6.46642e-06	5.12741e-06	8.58423e-06	3.26773e-06	5.91723e-06	3.21907e-06	2.66223e-05	1.99687e-06	3.51498e-06	3.0626e-06	3.07584e-06	1.18738e-05	9.4399e-06	6.33406e-06	6.76648e-06	2.18804e-06	5.86558e-06	3.56631e-06	1.68172e-06	6.91761e-06	1.26466e-07	3.26906e-06	3.68632e-06	1.4418e-06	9.60654e-07	8.52863e-07	1.32899e-06	4.78338e-06	2.33481e-06	7.11873e-07	1.92268e-06	1.34249e-06	7.30709e-07	1.39359e-05	1.76644e-06	8.52008e-07	4.48868e-07	6.7921e-07
K00362	0.00143495	1.85479e-05	6.24465e-06	0.000128205	1.29067e-05	6.4564e-06	6.8254e-06	2.46892e-05	3.13537e-05	7.9494e-06	1.46471e-05	2.50657e-05	1.81995e-05	2.8721e-06	1.98288e-05	2.61922e-05	5.17256e-06	1.26201e-05	2.04219e-05	8.87144e-06	8.36779e-05	6.34976e-06	4.30485e-06	4.65083e-06	7.06462e-06	5.11396e-06	8.654e-06	2.44512e-06	3.95249e-06	3.80214e-05	1.86367e-05	2.61522e-05	6.97447e-06	2.55116e-06	8.33597e-06	3.94183e-06	1.05256e-05	5.36946e-07	4.52526e-06	3.06158e-06	1.09654e-06
K00363	0.00977274	5.3469e-07	2.8076e-07	5.32833e-08	2.72408e-07	6.41318e-07	1.22985e-07	1.88518e-06	1.7939e-07	2.3395e-07	1.96261e-06	1.54708e-06	4.89804e-08	9.93995e-08	1.59454e-07	7.8753e-08	3.79517e-07	1.09101e-07	0	1.66753e-07	0	6.68717e-08	2.01388e-07	2.34849e-06	1.24188e-06	1.19738e-06	5.95913e-06	3.47597e-07	1.0165e-06	2.4972e-05	4.7833e-06	1.56909e-05	1.63533e-06	1.50499e-06	1.0359e-07	2.03524e-07	5.28059e-06	0	6.51795e-07	2.01281e-07	3.96667e-07
K00364	0.00176678	1.8331e-06	2.08682e-06	6.14939e-07	1.86134e-06	6.37438e-07	3.9907e-08	2.00658e-06	3.42841e-06	6.75039e-06	2.51775e-07	2.50367e-06	2.1704e-06	2.89131e-07	3.24455e-06	5.31348e-07	5.76583e-06	9.72215e-06	6.07342e-06	9.29785e-07	4.65214e-07	2.55385e-06	1.28946e-05	4.46091e-06	4.48763e-06	2.37759e-06	6.99953e-06	3.19077e-06	5.54718e-06	3.97631e-05	6.13939e-06	2.08691e-05	2.86263e-06	4.36328e-06	1.78352e-06	2.21915e-06	2.29724e-05	2.14849e-06	2.57472e-06	1.90709e-06	1.09093e-05
K00366	0.946695	3.30604e-05	1.46743e-05	4.05577e-05	6.0901e-06	1.66746e-05	1.60056e-05	1.93689e-05	2.96807e-05	3.95842e-05	1.39829e-05	2.28077e-05	3.23263e-05	4.90587e-05	3.90323e-05	2.96388e-05	2.55995e-05	4.26406e-05	2.10562e-05	2.82268e-05	2.96035e-05	1.52567e-05	1.26466e-05	1.71086e-05	4.02294e-05	3.61e-05	3.33465e-05	3.01553e-05	1.86083e-05	5.04267e-05	6.74641e-05	1.89735e-05	5.807e-05	2.74726e-05	1.68791e-05	3.18688e-05	5.01401e-05	8.40416e-06	1.39162e-05	2.87348e-05	1.84468e-05
K00368	0.0350107	9.63655e-07	7.88512e-07	2.98269e-06	9.04846e-07	4.37082e-07	3.46467e-07	4.74907e-07	1.03215e-06	1.63907e-06	5.65781e-07	1.46232e-07	3.56057e-07	4.63934e-07	6.11325e-07	8.49544e-07	1.01306e-06	2.2931e-07	5.2739e-07	3.58775e-06	4.90641e-07	1.92383e-07	5.26566e-08	0	4.71415e-07	5.23627e-07	3.13125e-07	7.39106e-07	4.08975e-07	1.09369e-06	2.18163e-07	1.1085e-06	1.21462e-07	3.54853e-07	1.00521e-07	1.24738e-07	4.30067e-06	6.37575e-07	4.53433e-08	4.11807e-07	1.2486e-06
K00370	0.000372206	3.2611e-05	7.02725e-06	8.88914e-05	2.15022e-05	8.18917e-05	2.36228e-05	6.07088e-05	3.17279e-05	3.01063e-05	0.000109778	2.63022e-05	1.39131e-05	5.5299e-06	2.71592e-05	2.34885e-05	2.43875e-05	5.7726e-05	3.92747e-05	1.65235e-05	5.1017e-05	1.24406e-05	1.42426e-05	7.08471e-06	8.81472e-06	4.98027e-06	2.18327e-05	3.89396e-06	5.20956e-06	7.40888e-05	1.25896e-05	4.06475e-05	8.09909e-06	9.44268e-06	2.89768e-06	4.10441e-06	8.75806e-05	1.90362e-06	6.25144e-06	2.87328e-06	1.52167e-05
K00371	0.000472032	2.49337e-05	8.87421e-05	3.1653e-05	8.44197e-06	3.25892e-05	4.65041e-06	2.25772e-05	9.03605e-06	6.68516e-06	5.11977e-06	1.46955e-05	7.66084e-05	0.000100164	2.44899e-05	6.46181e-05	9.05882e-05	1.09266e-05	9.15599e-05	4.20085e-05	2.55785e-05	6.33923e-06	1.62448e-05	6.1412e-06	6.73169e-06	4.93265e-06	1.40048e-05	1.87027e-06	3.13676e-06	5.8344e-05	1.01456e-05	3.14517e-05	7.04732e-06	6.55457e-06	2.0414e-06	3.43343e-06	3.22099e-05	2.43505e-06	2.75675e-06	2.86613e-06	1.47895e-05
K00372	3.2946e-06	1.22892e-07	0	1.3587e-06	0	2.0232e-07	2.61948e-07	9.22592e-07	1.02033e-07	0	7.97346e-08	3.53549e-06	0	2.12621e-06	0	5.03065e-07	1.94563e-07	4.10615e-08	2.62675e-07	0	0	6.07835e-06	7.89129e-06	4.64132e-06	1.99904e-06	1.5161e-06	6.63524e-06	2.4194e-06	1.26058e-06	3.46745e-06	5.17356e-06	9.33454e-06	1.26105e-06	7.50304e-07	4.80884e-07	6.46412e-06	3.0155e-06	9.13351e-07	1.36381e-06	8.07605e-06	4.6008e-06
K00373	0.00353377	7.13571e-06	3.05499e-06	1.74059e-06	5.63094e-07	1.42982e-06	3.92615e-07	1.46901e-06	5.23758e-06	9.5229e-07	1.67231e-08	7.55487e-07	2.58946e-06	3.66109e-07	6.5129e-06	1.88435e-06	3.40501e-06	1.94748e-05	6.16352e-07	1.38718e-06	8.01701e-07	2.20592e-06	8.83252e-06	5.73797e-06	4.05868e-06	3.96578e-06	1.30864e-05	1.49117e-06	2.49465e-06	5.28988e-05	7.13937e-06	2.51463e-05	4.92681e-06	5.44525e-06	1.08121e-06	2.04281e-06	2.18478e-05	1.64415e-06	1.63806e-06	1.03663e-06	1.16129e-05
K00374	0.173829	2.13321e-06	1.16031e-06	9.5853e-08	4.17711e-06	2.1074e-05	3.08901e-06	1.79551e-05	4.00623e-07	1.26394e-06	3.76318e-07	6.02151e-06	4.86509e-06	1.63099e-06	2.15206e-05	7.2754e-06	1.49745e-06	4.78707e-06	4.35579e-06	5.20469e-06	4.68551e-07	2.70643e-06	1.08541e-05	7.52553e-06	4.69698e-06	3.12301e-06	1.07073e-05	2.11847e-06	3.87659e-06	4.6668e-05	6.15768e-06	2.39146e-05	4.42662e-06	5.91277e-06	1.07112e-06	2.70079e-06	2.4649e-05	1.3165e-06	1.63336e-06	8.69453e-07	1.10059e-05
K00375	0.173829	0.000351181	0.000348166	0.000247634	0.000137372	0.000381958	0.000139856	0.000337883	0.000325598	0.000434887	0.000270442	0.000400872	0.000314644	0.000332341	0.000286854	0.000253812	0.000354714	0.000323581	0.000278819	0.000328597	0.00013565	0.000296207	0.000236736	0.000103523	0.000344449	0.000269797	0.000360286	0.00023723	0.000237853	0.000161542	0.000423652	0.000186382	0.000324092	0.000237701	0.000300577	0.000274615	0.000205965	0.000170766	0.000385072	0.000377876	0.000211198
K00376	9.92408e-09	1.57671e-05	2.5202e-05	3.7038e-06	6.2536e-06	5.59083e-06	3.92616e-06	5.12694e-06	3.05129e-06	4.92971e-06	2.113e-06	5.14521e-07	1.69016e-05	3.33308e-06	1.22934e-05	3.67368e-06	1.72834e-06	2.28219e-06	2.55206e-06	3.22568e-05	2.55597e-07	1.26942e-06	1.11035e-07	2.75917e-07	6.01227e-07	8.65278e-09	9.94992e-09	1.83666e-08	1.63376e-07	3.57654e-07	7.54885e-07	1.00652e-06	2.99907e-07	2.19977e-07	0	1.02113e-06	1.63885e-07	2.29289e-08	6.10192e-08	3.20253e-07	3.72182e-07
K00380	0.0230675	1.16984e-05	1.37911e-05	2.63481e-05	2.17626e-06	2.66147e-06	9.11998e-07	2.0108e-06	9.39429e-06	3.46008e-06	5.17806e-07	1.27658e-05	6.82117e-06	2.7446e-06	1.93044e-05	2.45846e-05	2.48984e-06	1.28379e-05	1.72541e-05	3.69758e-05	8.95904e-06	1.3596e-06	2.65285e-07	3.32745e-06	2.27327e-06	1.92907e-06	8.74457e-06	5.23738e-06	1.87064e-06	5.01032e-05	6.71993e-06	2.65082e-05	2.78158e-06	2.6606e-06	1.90577e-07	8.12406e-07	1.15769e-05	1.88972e-07	3.99209e-06	9.68795e-07	4.2032e-07
K00381	0.0809763	2.39912e-06	3.33824e-07	4.9329e-06	1.02078e-06	1.9123e-06	4.24297e-07	4.25083e-06	3.7993e-06	4.64413e-06	6.2601e-07	5.38165e-07	9.42226e-07	1.73523e-07	7.28537e-07	6.38742e-07	1.40401e-06	1.20237e-06	2.85928e-06	6.34979e-08	9.64659e-07	1.39807e-06	3.20013e-07	3.04055e-06	2.78695e-06	1.49594e-06	7.33013e-06	5.10029e-06	2.11637e-06	4.41683e-05	6.92464e-06	2.898e-05	2.49724e-06	3.10879e-06	2.93501e-06	4.65943e-07	1.28202e-05	1.22992e-07	8.16336e-07	1.14703e-06	2.62653e-07
K00382	0.134419	0.000203568	0.000236968	0.000176689	0.000331004	0.000271443	0.000325923	0.000240956	0.000213253	0.000204453	0.000240385	0.000252211	0.000232177	0.000286633	0.000234631	0.000226084	0.000378084	0.000222822	0.000215593	0.000177983	9.37538e-05	0.000158345	0.000249574	0.000395615	0.000101817	0.000106786	0.000111169	0.000280416	0.00020377	0.000285227	0.000137546	0.000277753	0.000177176	0.00021787	0.000169233	0.000231606	0.00028383	2.17998e-05	0.000107208	0.000124033	0.000274424
K00383	0.0429846	3.22881e-06	3.50987e-06	5.70046e-08	1.99545e-06	1.28088e-06	2.02082e-07	5.13719e-07	2.5698e-06	2.87898e-06	2.2928e-06	6.82788e-06	6.14654e-06	4.80025e-07	3.48246e-06	7.97122e-07	4.94435e-06	1.24893e-06	2.7362e-06	6.84606e-07	3.85566e-07	1.80847e-06	2.91768e-06	4.02025e-06	5.64167e-06	4.80897e-06	1.12291e-05	2.62994e-06	4.35869e-06	4.34339e-05	9.91578e-06	3.35429e-05	2.57724e-06	2.41676e-06	8.10685e-07	7.32018e-07	3.19017e-05	1.05359e-06	1.63961e-06	1.24509e-06	2.63534e-06
K00384	0.210964	0.000539384	0.000831039	0.000525604	0.000816274	0.000563079	0.000850766	0.000569854	0.0005597	0.00070691	0.000395446	0.000559317	0.000752336	0.000716699	0.000669316	0.000672163	0.000693872	0.000500756	0.000479432	0.000908057	0.000409565	0.000533278	0.000587913	0.000478384	0.000623858	0.000584344	0.000726684	0.000566476	0.000619302	0.000488874	0.000669756	0.000464108	0.000594371	0.000542547	0.000591015	0.000599235	0.000465366	0.000402046	0.00061336	0.00067046	0.000556085
K00385	0.000595492	3.70884e-07	6.56628e-07	2.78827e-08	1.49116e-06	2.00175e-07	6.26455e-07	1.90402e-06	1.18004e-05	1.67295e-06	2.34747e-07	1.47646e-06	3.03703e-06	1.50066e-06	1.53034e-06	4.32381e-07	3.04053e-06	4.8449e-06	3.33861e-07	1.60595e-06	0.000201559	3.47484e-06	5.68659e-06	5.19621e-06	5.72512e-06	2.29136e-06	1.28139e-06	1.23962e-05	2.00188e-06	1.18216e-05	2.40738e-05	4.56957e-06	1.33447e-05	6.60761e-06	7.99116e-07	8.48373e-06	1.69376e-06	2.33534e-06	2.2597e-06	5.03191e-06	2.26985e-06
K00389	1.69351e-06	5.66815e-08	4.78827e-07	0	0	5.50355e-08	1.27799e-07	5.5915e-08	2.44755e-07	0	0	1.88464e-08	5.61192e-08	2.12513e-08	4.78929e-08	3.60925e-08	1.99155e-07	4.91595e-06	0	0	0	1.2849e-07	2.85943e-07	4.96851e-06	2.42109e-06	1.76924e-06	6.58814e-06	4.09924e-07	1.65931e-06	2.64806e-05	5.46149e-06	1.69492e-05	1.00612e-06	1.12495e-06	5.42954e-07	5.60043e-07	6.38635e-06	1.77757e-07	9.51431e-07	2.57833e-07	6.24616e-07
K00390	0.0964996	3.05736e-05	6.15878e-05	1.34213e-05	5.39299e-05	6.63636e-05	0.000103416	3.41088e-05	3.50152e-05	6.33046e-05	5.77586e-05	3.73158e-05	4.50171e-05	0.000105112	6.5807e-05	5.52051e-05	5.96e-05	5.1538e-05	7.05466e-05	4.38597e-05	1.24888e-05	2.22966e-05	1.42107e-05	1.16593e-05	9.63443e-05	0.000102301	0.000118395	9.90459e-05	2.10476e-05	5.55337e-05	2.55095e-05	2.79115e-05	3.80497e-05	1.75596e-05	4.6143e-05	9.84233e-06	2.02571e-05	3.81028e-05	2.61911e-05	1.24574e-05	6.76244e-05
K00392	0.487927	6.95045e-08	0	6.4761e-07	0	0	0	0	0	2.81958e-07	0	0	0	0	0	0	0	0	0	0	4.76237e-07	2.17908e-08	0	1.84448e-07	6.05211e-06	1.20875e-05	5.02151e-07	0	0	0	0	0	0	0	0	1.08546e-08	0	0	0	0	0
K00394	0.0195368	5.14351e-05	7.54506e-05	2.87394e-05	9.53198e-06	6.07715e-05	1.04759e-05	2.42887e-05	2.43135e-05	5.54698e-05	1.30115e-05	5.70885e-05	5.31796e-05	5.15181e-05	3.93419e-05	3.26093e-05	5.8192e-05	3.78212e-05	1.96783e-05	6.70439e-05	1.77038e-05	5.38831e-05	0.000103705	8.97926e-06	8.93408e-05	4.9122e-05	9.58126e-05	7.48321e-05	8.40124e-05	1.19961e-05	0.000128808	3.78688e-05	0.000118989	4.59252e-05	2.65527e-05	0.000200407	5.73794e-05	3.28033e-05	0.000137348	2.61343e-05	0.000109916
K00395	2.31707e-08	6.59514e-06	3.5552e-06	2.49782e-07	1.36974e-06	2.95314e-06	2.50293e-07	4.74041e-06	6.25821e-06	3.11964e-06	4.22815e-06	9.72969e-06	6.76693e-06	1.35925e-06	1.28999e-05	1.21192e-05	1.64652e-05	1.75021e-05	2.89427e-06	3.46084e-06	1.31928e-06	3.61129e-05	6.36955e-05	5.00092e-06	5.36427e-05	2.61216e-05	5.62676e-05	4.41092e-05	4.87974e-05	6.1882e-06	8.27253e-05	2.27044e-05	7.03358e-05	2.92275e-05	1.9254e-05	8.14853e-05	1.854e-05	2.06614e-05	8.20425e-05	1.55575e-05	6.88647e-05
K00399	0.181102	0	3.08799e-08	0	0	1.61227e-07	0	1.4424e-07	1.19962e-06	0	0	4.86168e-08	2.17151e-07	0	1.40302e-07	1.39658e-07	1.02749e-07	3.69875e-08	0	0	0	0	0	0	0	0	3.08877e-08	1.4254e-08	5.23128e-07	0	0	3.06662e-08	1.45638e-08	0	1.19084e-05	8.34596e-09	0	0	0	0	0
K00400	3.11656e-05	9.27187e-07	8.6998e-07	1.57246e-06	0	1.79067e-06	0	1.14412e-06	3.12489e-07	1.80572e-05	4.70268e-08	3.61064e-06	7.83133e-08	2.44769e-07	4.06634e-06	5.97848e-06	5.92894e-07	1.83881e-06	0	2.23442e-08	3.10985e-07	0	0	0	0	0	0	0	1.42829e-07	0	0	1.49828e-08	0	0	5.18168e-06	8.15528e-09	0	0	0	0	0
K00401	0.642578	0	0	0	0	2.48991e-07	0	0	1.95015e-07	0	0	0	9.05977e-08	0	8.27526e-07	1.67752e-07	2.64469e-07	0	0	0	0	0	0	0	0	0	9.6698e-09	0	5.58752e-07	0	0	0	9.1188e-09	0	1.12064e-05	1.04512e-08	0	0	0	0	0
K00404	0.00603085	2.27945e-07	3.67503e-07	2.14026e-07	5.33526e-07	2.18889e-05	0	3.19571e-07	2.96944e-07	5.44176e-07	8.83042e-08	2.93683e-07	3.69092e-07	2.34318e-07	1.62608e-07	3.97171e-07	9.94251e-07	1.25736e-07	1.761e-07	9.90231e-08	2.08846e-07	1.90855e-06	7.41593e-06	2.91759e-06	2.69293e-07	0	0	9.22997e-06	5.47351e-07	4.04635e-06	4.97119e-07	2.79141e-07	1.67875e-06	1.55254e-06	7.20077e-07	2.43336e-06	2.16957e-06	6.77659e-08	5.38953e-06	2.73555e-06	3.37006e-06
K00405	0.205882	0	6.97485e-07	0	7.15306e-07	2.98169e-06	5.05738e-07	3.68926e-06	2.25998e-07	5.62599e-07	0	8.70105e-08	5.65774e-08	1.96227e-07	2.9244e-07	1.29089e-06	1.82729e-06	2.31285e-07	0	1.7385e-07	0	1.92883e-06	6.07714e-06	1.32192e-05	6.26962e-07	0	0	4.25769e-06	1.00108e-06	6.36827e-06	3.94234e-08	1.17902e-06	1.07967e-07	0	5.09579e-07	8.88579e-07	2.95297e-06	0	6.73895e-07	5.78022e-07	6.69927e-08
K00412	0.694619	1.39789e-05	1.25819e-07	9.55131e-08	9.1601e-07	0	1.91893e-07	1.93906e-06	3.65558e-06	4.17875e-07	1.08242e-07	8.84651e-06	4.24461e-06	7.81777e-07	2.08471e-06	0	1.54641e-06	6.23375e-08	0	3.58696e-07	0	7.37866e-08	0	2.17872e-07	1.45377e-07	3.88116e-08	2.45005e-06	6.15912e-07	9.72287e-07	1.08339e-06	4.31146e-06	9.14975e-07	1.86307e-06	1.25535e-06	1.2019e-06	2.85312e-07	1.4415e-05	4.89793e-07	9.42492e-08	4.77125e-07	1.70133e-07
K00425	0.000419438	4.51501e-05	3.35929e-05	4.75055e-05	5.79502e-05	6.13552e-05	1.26714e-05	0.000112659	8.6187e-05	0.000119464	8.51644e-05	3.79339e-05	4.01293e-05	1.65321e-05	5.45682e-05	6.03398e-05	2.95231e-05	6.28456e-05	8.21276e-05	4.50796e-05	0.000294169	0.000129444	0.000143102	0.000244612	0.000159671	0.000275743	5.72293e-05	0.000144785	0.000192189	0.000275332	2.41628e-05	0.000283895	7.77347e-05	0.000141182	9.10155e-05	0.000127095	0.000216836	0.000214398	7.16966e-05	3.1745e-05	0.000146923
K00426	0.0167424	0.000139929	4.90014e-05	0.000109742	3.9123e-05	0.000120439	5.02944e-05	0.000151225	0.000121373	0.000166377	8.86866e-05	0.000132253	9.3582e-05	2.85322e-05	7.83753e-05	6.89746e-05	5.40081e-05	7.67292e-05	0.000102217	9.7747e-05	0.00010145	0.000130214	0.000145013	0.000203078	0.000160073	0.000290259	5.71031e-05	0.000135339	0.00018402	0.000207943	2.19274e-05	0.000204974	8.29335e-05	0.000136399	0.000123506	9.94215e-05	0.000183507	0.000241759	6.02164e-05	2.57194e-05	0.00013176
K00427	0.925426	2.93001e-06	3.9137e-07	3.06776e-05	6.60024e-07	4.45236e-06	1.20931e-06	5.71795e-06	1.66792e-05	5.18971e-06	3.58579e-08	1.4762e-06	8.13647e-07	5.96719e-07	4.21185e-06	1.23922e-05	7.79285e-07	5.75832e-07	9.98827e-06	7.13595e-08	1.2226e-05	1.33157e-06	3.13801e-07	4.40715e-06	3.07998e-06	3.24602e-06	9.92226e-06	1.31069e-06	2.45865e-06	6.15015e-05	7.86667e-06	2.64229e-05	2.86965e-06	2.75486e-06	9.00008e-07	6.72532e-07	1.59033e-05	4.51172e-08	1.12342e-06	7.86626e-07	4.12356e-07
K00428	0.182631	1.52553e-05	0.000100198	2.46699e-05	0.000152485	8.45626e-06	0.000131773	1.35848e-05	1.30117e-05	5.5728e-06	3.70005e-05	6.31362e-06	3.98286e-05	7.42469e-05	2.80775e-05	8.12223e-05	6.96802e-05	1.52727e-05	6.84119e-05	6.9878e-05	8.823e-06	2.80883e-05	2.39185e-05	5.61957e-05	5.09458e-06	2.20888e-06	1.29688e-05	1.98471e-05	2.83198e-05	0.000158057	5.30058e-06	0.000165733	1.44015e-05	1.55649e-05	5.06285e-06	5.52512e-05	5.72606e-05	5.98686e-07	1.87739e-05	8.26631e-06	3.18181e-05
K00432	7.57117e-07	1.44797e-05	1.75338e-05	1.99554e-05	1.27637e-05	2.07741e-05	8.72707e-06	1.37024e-05	1.47771e-05	1.64433e-05	1.76381e-05	7.6834e-06	1.08986e-05	1.50761e-05	1.12275e-05	1.3113e-05	9.62017e-06	1.06336e-05	7.57333e-06	1.69293e-05	7.0633e-06	5.05723e-05	5.06803e-05	7.27271e-05	6.47719e-05	9.98131e-05	4.44589e-05	3.64855e-05	8.48999e-05	4.91977e-05	4.71979e-05	3.8156e-05	3.52736e-05	4.87193e-05	5.69698e-05	4.77772e-05	8.64209e-05	0.000139091	8.10382e-06	9.32261e-06	5.4684e-05
K00437	0.465154	5.68887e-06	0	4.35127e-07	1.80462e-07	1.22728e-07	6.04771e-07	4.07821e-07	1.40363e-06	9.667e-07	4.88577e-06	1.02358e-06	1.06395e-06	2.34566e-06	7.42174e-07	2.1262e-07	6.70408e-07	4.58531e-07	1.2373e-07	1.1488e-07	3.99724e-07	1.12308e-06	7.81969e-07	9.62187e-07	7.95261e-07	1.07301e-06	4.60601e-06	5.32608e-07	3.26339e-06	7.38123e-07	1.99237e-07	7.63907e-08	1.70797e-06	1.72855e-06	1.05818e-07	3.08349e-06	4.75794e-08	0	1.61762e-07	1.60799e-06	1.4407e-06
K00441	0.578218	4.27176e-07	0	1.17107e-07	6.3165e-07	4.98676e-07	0	1.61532e-06	1.03013e-06	2.87376e-07	2.07136e-07	1.32054e-06	1.57316e-06	1.49974e-06	0	7.82004e-08	1.15101e-06	4.49721e-07	2.55708e-07	8.91994e-08	2.27423e-06	4.10981e-08	1.46778e-06	0	7.71757e-07	6.33999e-07	1.41667e-07	6.2575e-07	5.2306e-07	5.26671e-07	0	8.00941e-06	1.9216e-08	1.92825e-06	3.18298e-06	4.89445e-08	1.82847e-08	0	6.50671e-08	1.26204e-06	0
K00443	0.0765069	1.16335e-06	0	0	0	1.25508e-07	1.33353e-07	0	0	2.0975e-07	1.15226e-07	3.01407e-07	0	0	0	4.61909e-08	0	2.202e-07	3.41572e-07	0	0	0	0	0	0	0	0	1.43054e-08	2.00742e-07	0	0	0	0	0	7.73073e-06	3.35044e-08	0	0	0	0	0
K00455	2.18565e-07	0	0	0	0	0	0	1.07062e-07	0	0	0	3.789e-07	0	0	0	1.55491e-07	0	8.23616e-08	6.03236e-08	0	0	8.84533e-07	3.19862e-07	2.64367e-06	1.99762e-06	2.50793e-06	3.91014e-06	5.07708e-07	4.35396e-07	2.59324e-05	4.52539e-06	1.95506e-05	1.51121e-06	1.48603e-07	9.70244e-08	1.71663e-07	8.14473e-07	6.53738e-08	7.01367e-07	4.69233e-07	1.13469e-07
K00457	0.406702	7.20629e-07	1.36687e-06	8.2876e-08	1.76626e-07	0	7.18744e-06	7.36587e-07	2.23217e-07	2.62209e-06	0	7.54943e-06	4.56062e-07	3.2302e-07	0	1.35584e-06	6.0543e-08	0	2.87598e-07	0	0	1.2059e-08	1.13444e-07	1.92196e-07	1.11404e-06	1.55295e-06	1.38945e-08	3.84719e-08	0	2.06808e-07	3.53231e-06	6.72654e-07	2.20811e-07	1.41462e-07	5.09569e-08	0	1.432e-08	0	2.18724e-07	6.65444e-08	1.38213e-07
K00459	0.00213823	2.63762e-06	1.99861e-06	2.10536e-05	1.71708e-06	3.48817e-06	3.93596e-06	4.5917e-06	1.13355e-05	7.13822e-06	2.21982e-06	4.3106e-06	2.38196e-06	2.13373e-06	7.24075e-06	3.15049e-06	3.35788e-06	1.19273e-05	3.60001e-06	7.39559e-06	7.33798e-07	8.9348e-06	1.41646e-05	8.78339e-06	1.41624e-05	9.16031e-06	1.67587e-05	6.97803e-06	4.47734e-06	3.01512e-05	2.01193e-05	4.152e-06	2.50419e-05	3.35014e-05	2.30272e-06	1.99275e-05	5.65131e-06	3.41238e-06	2.33102e-06	1.12224e-05	1.33766e-05
K00481	5.29616e-05	0	0	0	0	0	0	0	0	0	0	0	0	0	1.60812e-07	0	0	0	0	3.10473e-08	0	1.13202e-07	7.46429e-08	8.35635e-08	1.32306e-06	2.39144e-06	4.34774e-08	2.00638e-08	0	1.28616e-07	4.92543e-06	3.56116e-07	3.28e-07	3.84913e-08	0	0	0	0	3.50358e-07	9.46477e-08	3.81604e-08
K00483	0.0564702	2.68789e-06	5.65886e-08	0	6.86643e-08	1.37878e-06	0	4.80191e-06	1.88017e-06	4.52618e-07	1.13021e-07	4.05369e-06	6.63227e-08	5.02304e-08	4.0709e-07	2.13274e-06	2.18889e-06	1.35562e-07	2.01059e-06	1.88215e-07	0	1.02582e-06	1.87839e-07	2.87514e-06	2.66571e-06	2.31481e-06	5.97118e-06	4.96084e-07	7.81525e-07	3.57481e-05	6.77838e-06	2.5072e-05	1.73393e-06	2.72249e-07	1.5948e-07	1.93894e-07	8.59852e-07	1.42978e-07	1.11874e-06	6.85838e-07	9.36645e-08
K00484	0.00368379	0	4.70891e-05	0	0	0	0	0	0	0	0	0	1.23213e-05	8.35964e-06	0	0	4.79766e-05	0	0	9.08843e-06	0	5.12318e-07	1.1478e-07	1.72708e-06	1.16221e-06	1.57207e-06	1.69856e-06	1.58902e-07	6.49775e-07	2.15375e-05	3.099e-06	1.2108e-05	1.39826e-06	4.44563e-08	8.40497e-08	8.14097e-08	4.47321e-07	5.78586e-08	7.48078e-07	1.74904e-07	2.93828e-08
K00507	0.363959	6.92896e-07	1.25375e-07	1.67192e-08	0	5.17456e-07	0	3.42918e-08	0	0	2.28736e-07	0	2.23057e-07	0	1.01269e-06	1.66012e-08	7.3283e-07	0	5.79646e-08	1.39e-07	8.32271e-08	0	0	0	0	0	0	1.34326e-07	0	2.64945e-07	5.65291e-07	0	6.86229e-08	2.57696e-07	2.00157e-07	2.3595e-07	0	0	0	1.90097e-07	8.51602e-08
K00520	0.217973	4.43093e-07	1.49495e-06	0	7.99838e-07	1.55992e-06	3.0625e-07	6.47501e-07	6.84624e-07	7.19994e-07	0	5.9738e-06	7.23905e-07	6.85075e-07	3.71304e-06	1.2934e-06	2.56038e-06	1.32657e-06	7.38831e-08	1.65414e-06	3.55836e-08	1.76792e-07	0	1.33248e-06	2.73278e-07	0	7.83466e-08	3.02117e-07	4.90227e-06	8.80018e-06	8.10072e-07	4.61698e-07	2.86637e-08	3.6356e-07	2.03391e-07	0	7.17832e-06	1.63895e-07	6.49467e-07	2.47588e-08	1.86346e-05
K00523	0.238087	1.1727e-06	2.80811e-07	1.91026e-08	2.50754e-07	3.50354e-07	0	9.99094e-07	1.02901e-06	3.29351e-07	4.02066e-08	5.33376e-06	4.54132e-07	2.23365e-08	6.45195e-07	7.77678e-07	1.23668e-06	1.25365e-07	8.60959e-07	1.47287e-07	0	1.91162e-06	1.32526e-05	2.26141e-06	8.12174e-07	0	0	1.43493e-07	0	8.46696e-06	2.21242e-08	1.70249e-06	1.19732e-06	1.93221e-06	1.08553e-06	1.48018e-06	1.84921e-07	1.86026e-06	0	0	1.03189e-05
K00525	0.000530525	0.000171696	0.000361797	0.000194203	0.000414072	0.000155467	0.000504058	0.000209212	0.000185963	0.000144536	0.000118056	0.000151327	0.000256708	0.000430657	0.000252555	0.000345971	0.00032176	0.000185476	0.000244624	0.00025123	9.98146e-05	0.000359684	0.000473209	0.000473824	0.000317923	0.000330087	0.000299669	0.000467577	0.000426658	0.000320626	0.000373423	0.000419529	0.000260507	0.000410297	0.000337816	0.00031922	0.000359369	0.000323077	0.000346164	0.000515088	0.000302598
K00526	9.64754e-06	0.00013922	2.77814e-05	0.000116083	0.000223073	0.000132212	2.65497e-05	0.000106832	7.73554e-05	8.65365e-05	0.000105013	7.33051e-05	3.09546e-05	1.28674e-05	6.64621e-05	6.12488e-05	4.30869e-05	6.18859e-05	8.31296e-05	1.62369e-05	6.16836e-05	0.000143704	0.00017459	0.000102881	0.000147893	0.00010978	0.00014183	0.000161977	0.000144641	0.000160211	0.000221157	0.000163771	0.000114408	0.000180219	0.00014556	0.000100161	0.00015069	9.05442e-05	0.000174962	0.000299921	7.76939e-05
K00528	0.244745	0.000302256	0.000239872	0.000292975	0.000210588	0.00042012	0.000181048	0.000349951	0.000281037	0.000225737	0.000234989	0.000275541	0.000244958	0.000219271	0.000286707	0.00024374	0.000179293	0.000320239	0.00023248	0.0002249	0.000199319	0.000230196	0.000233896	8.80979e-05	0.000223827	0.000163629	0.000234977	0.000223599	0.000212755	0.000230504	0.000300848	0.000232766	0.000279281	0.00024993	0.000254642	0.000267122	0.000211774	9.70328e-05	0.0002982	0.000307064	0.000189156
K00529	2.43217e-06	1.13975e-07	0	0	0	1.4782e-07	0	0	0	1.22853e-07	6.82206e-08	0	0	0	0	0	0	0	0	8.02795e-08	5.64713e-07	4.79063e-07	6.43353e-08	1.48722e-06	1.05137e-06	1.86218e-08	4.91438e-06	5.14252e-07	7.89335e-07	2.71612e-05	3.97752e-07	1.4532e-05	1.70106e-06	5.50824e-07	1.80495e-07	1.1572e-07	3.97469e-07	6.16821e-08	8.45955e-07	2.52289e-07	2.38066e-07
K00537	1.3412e-07	0.000131289	0.000239395	0.000113233	0.00030871	0.000182909	0.000281761	0.000177331	0.000103925	6.77358e-05	0.000143654	7.99738e-05	0.00020046	0.000227532	0.000130565	0.000165401	0.000184474	0.000125006	0.000123778	0.000233007	7.88675e-05	7.6144e-05	4.98267e-05	7.98945e-05	5.98454e-05	3.45979e-05	8.24656e-05	7.67424e-05	6.48371e-05	0.000126828	0.00011257	7.45759e-05	6.09131e-05	7.12233e-05	6.70817e-05	7.7161e-05	9.05176e-05	2.65353e-05	7.00917e-05	6.02871e-05	6.59144e-05
K00547	0.00426675	9.82342e-05	3.8626e-05	0.000106198	3.42392e-05	0.000129268	2.96949e-05	0.000140111	7.46613e-05	7.54878e-05	0.000104535	9.61342e-05	5.12522e-05	1.67529e-05	6.746e-05	4.55242e-05	4.6405e-05	6.68794e-05	3.93019e-05	4.64183e-05	6.6063e-05	0.000126309	0.000121411	4.27897e-05	0.000128687	0.000115495	9.27616e-05	8.96687e-05	9.53726e-05	4.30661e-05	0.000145141	7.12116e-05	0.00011691	0.000100827	0.000101663	0.000143391	0.000133314	8.17879e-05	0.000167665	0.000190763	4.19207e-05
K00548	0.0133162	0.000631407	0.000643039	0.000578867	0.000488759	0.000667599	0.000950215	0.000549798	0.000628409	0.000573006	0.000773925	0.000480892	0.00121988	0.000767083	0.000531062	0.000505068	0.000489785	0.00057651	0.000556724	0.000717582	0.000580809	0.000479906	0.000539028	0.000554745	0.000557763	0.000674634	0.000456899	0.000505441	0.000624022	0.000602328	0.000440196	0.000666353	0.000494046	0.000556527	0.000427473	0.000619243	0.00060006	0.000469948	0.000512749	0.000465791	0.000479934
K00549	0.000227661	0.000130334	9.63661e-05	8.60744e-05	5.53825e-05	0.000107451	0.000107767	4.87726e-05	6.88711e-05	0.00013344	8.05484e-05	0.000131388	0.00011092	7.01269e-05	0.000113325	9.67022e-05	6.35499e-05	0.000137778	0.000137058	0.000132862	0.000304937	5.8361e-05	0.000114811	6.3793e-05	7.17082e-05	8.99834e-05	5.00595e-05	8.08591e-05	2.92054e-05	7.14596e-05	6.40895e-05	5.6361e-05	7.02672e-05	2.20038e-05	5.36902e-05	5.30788e-05	0.000115483	3.20458e-05	3.37476e-05	2.37142e-05	5.96796e-05
K00554	0.221065	0.000345873	0.000391399	0.000221031	0.000471292	0.000316633	0.000260935	0.000349762	0.000279893	0.000252006	0.000296205	0.000331349	0.000322843	0.000206236	0.000301806	0.00032877	0.000360604	0.00032674	0.00026823	0.00026691	0.000164748	0.000314108	0.000329497	0.000213831	0.000363033	0.00036468	0.000381863	0.000308252	0.000349032	0.000270515	0.00034119	0.000295768	0.000356736	0.000282901	0.000345774	0.000365858	0.000327853	0.000258595	0.000344191	0.000326409	0.000290512
K00555	0.00410365	5.85604e-08	0	7.94533e-08	1.76192e-08	2.73229e-07	0	0	1.06999e-07	3.04415e-07	0	6.59124e-07	0	9.2904e-08	7.46295e-07	2.76123e-07	0	5.64141e-07	7.45213e-07	0	4.94391e-08	0	0	0	0	0	0	4.07466e-08	1.20953e-07	0	0	0	0	0	8.10558e-06	1.19289e-08	0	0	0	0	0
K00556	3.89889e-05	7.9912e-06	1.3203e-06	1.80163e-05	6.3419e-06	4.25466e-06	5.34325e-07	2.20528e-06	6.85636e-06	1.61712e-06	1.5197e-06	1.52212e-06	5.82415e-06	2.17203e-07	4.97869e-06	4.33915e-06	4.28194e-06	1.10961e-05	6.27785e-07	1.38453e-06	1.24645e-06	2.80794e-05	2.96084e-05	3.38255e-06	7.78343e-06	9.04278e-06	1.14708e-05	3.4277e-05	1.33827e-05	4.05094e-05	7.31884e-06	2.68696e-05	8.86152e-06	1.8231e-05	1.75945e-05	1.03499e-05	7.13196e-06	1.6713e-07	1.86734e-05	8.01947e-06	5.32524e-06
K00557	9.64754e-06	3.86392e-07	1.43165e-06	1.69442e-06	1.99317e-07	4.11665e-07	2.22451e-07	3.5257e-07	4.64069e-07	6.75525e-07	2.9804e-07	9.17899e-07	3.05767e-07	3.85961e-08	6.55952e-07	3.80974e-07	2.94729e-07	8.97858e-07	8.15005e-07	1.67216e-06	0	1.25324e-06	7.35367e-07	2.63893e-06	3.45209e-06	2.72752e-06	7.43297e-06	1.67149e-06	1.96037e-06	3.70032e-05	7.91571e-06	2.35228e-05	2.704e-06	1.71689e-06	6.70034e-07	3.79321e-07	1.3271e-05	5.71018e-07	1.35434e-06	8.36879e-07	1.68373e-06
K00558	0.00216555	0.000884937	0.00197047	0.00140837	0.00118531	0.000897508	0.00115744	0.000934412	0.00152095	0.000965832	0.0012009	0.000944704	0.00090797	0.00130743	0.000903506	0.00173448	0.00115861	0.00098103	0.00140203	0.00083226	0.000781155	0.000961979	0.000582019	0.000441701	0.000993553	0.00101625	0.00143916	0.000708082	0.000721707	0.000405971	0.00101658	0.00064687	0.000749257	0.000673331	0.00126964	0.000870109	0.000494332	0.000529687	0.000902942	0.00122346	0.000544518
K00560	0.946695	0.000160902	0.000360072	0.000236868	0.000194118	0.000140134	0.000337459	0.000140368	0.000192767	0.000218597	0.000107135	0.000223238	0.000254253	0.000297367	0.000146984	0.000151076	0.000257543	0.00022185	0.000170735	0.000401218	0.00013482	0.000206798	0.000283486	0.000231636	0.000200835	0.000225382	0.000189903	0.000260004	0.000233315	0.000217813	0.000173158	0.000213157	0.000182868	0.000138927	0.000281306	0.000220652	0.000284522	8.43274e-05	0.000220601	9.90815e-05	0.000222119
K00561	1.45089e-11	4.58495e-06	2.60427e-06	4.91561e-06	1.81304e-06	1.7197e-06	1.48466e-06	3.27476e-06	2.60166e-06	1.12637e-05	7.67414e-06	2.73451e-05	6.92076e-06	1.41802e-06	1.94596e-06	7.81423e-06	8.05524e-06	2.15685e-06	6.77177e-06	4.72028e-06	4.56937e-07	0.000107579	4.26437e-05	0.000138256	4.27824e-05	4.92158e-05	0.000161165	8.93328e-05	0.000217875	9.25718e-05	7.84953e-05	0.000144897	8.49305e-05	0.000150317	0.000399143	5.12901e-05	0.000400781	0.000212242	6.26017e-05	4.64949e-05	9.15401e-05
K00563	1.0606e-07	0.000199391	0.000229886	0.000294017	0.000248419	0.000238594	0.00027439	0.000248468	0.000176915	0.00018439	0.000297645	0.000177127	0.000225951	0.00032631	0.000152297	0.000208856	0.00020752	0.000141422	0.000173968	0.000228619	0.000181795	0.000117715	9.31113e-05	4.09406e-05	0.000119996	0.000114455	0.00015374	0.000111262	0.00010723	5.58777e-05	0.000155125	0.000102688	0.000135735	0.000110034	0.000136153	0.000150158	8.5093e-05	6.70977e-05	0.000161442	0.000285928	3.19429e-05
K00564	0.658798	2.89909e-05	1.51494e-06	4.0343e-06	1.52452e-06	1.32566e-05	3.75417e-06	4.31727e-06	1.44936e-05	5.31553e-06	1.00666e-05	1.03213e-05	5.07364e-06	4.73599e-06	1.17489e-05	2.33442e-05	9.19022e-06	1.78494e-05	3.44246e-06	2.18966e-05	4.67473e-06	5.05924e-06	1.47772e-06	5.86782e-06	7.34884e-06	7.79321e-06	1.44188e-05	1.86975e-06	6.96232e-06	3.70146e-05	1.72091e-05	2.38684e-05	3.43123e-06	3.29803e-06	8.45528e-06	3.01402e-06	1.95792e-05	3.44143e-06	1.50234e-05	5.39615e-06	2.25557e-06
K00566	0.0514511	0.000462786	0.000428756	0.00066274	0.000365411	0.00054716	0.000393577	0.000464428	0.000545018	0.000524784	0.000627923	0.000531112	0.00055326	0.000443055	0.000441007	0.000402911	0.000472262	0.000876736	0.000446911	0.00037019	0.000332442	0.000527433	0.000623146	0.000793962	0.000490981	0.000501048	0.00047414	0.000687797	0.000512512	0.000577769	0.000420663	0.000659225	0.000491268	0.000513571	0.000477395	0.000668501	0.000488028	0.000336449	0.000593122	0.000524771	0.000663
K00567	0.440728	0.000316482	0.000267861	0.000238341	0.000166104	0.000335874	0.000150491	0.000279346	0.000173287	0.000280374	0.000214284	0.000300283	0.000156534	0.000135805	0.000245285	0.00020161	0.000212896	0.000227539	0.000186221	0.000158112	0.000154859	0.000204361	0.000245913	0.000229827	0.00021807	0.000220601	0.000188963	0.000259069	0.000281672	0.000262626	0.0002234	0.000224752	0.000196034	0.000224972	0.00025524	0.000239092	0.000200617	0.000228365	0.000200585	0.000263763	0.000203029
K00568	0.0634324	1.17605e-06	1.00339e-06	1.77435e-08	1.00775e-06	2.65686e-06	1.78241e-08	1.66366e-07	7.48574e-07	6.5051e-07	0	3.00417e-06	8.02258e-07	2.7225e-07	1.74882e-06	1.29032e-06	1.14922e-06	8.31605e-07	4.07802e-07	9.80399e-07	9.91384e-08	5.58238e-07	8.97189e-06	2.38684e-06	1.18826e-06	1.26485e-06	4.47163e-06	6.64896e-07	9.9839e-07	3.42688e-05	4.39673e-06	1.77304e-05	1.02724e-06	1.22966e-06	1.18609e-07	1.61399e-07	5.4557e-06	5.52442e-07	1.03658e-06	5.03716e-07	3.54742e-07
K00571	1.40736e-09	0.000256837	0.00019062	0.000221997	9.80524e-05	0.000215598	0.000116453	0.000191418	0.000234088	0.00027507	0.000261045	0.000256445	0.000212436	0.000132147	0.000218277	0.00019331	0.000195523	0.000206623	0.000206302	0.000157285	0.000428884	7.06199e-05	1.78716e-05	1.37606e-05	5.07545e-05	2.86558e-05	0.000137059	0.000101177	4.56772e-05	2.32521e-05	7.37365e-05	7.74238e-05	3.72457e-05	0.000103758	7.10368e-05	6.51329e-05	8.04273e-05	1.60723e-05	0.000136726	0.000104293	9.45773e-05
K00573	0.327262	5.93561e-06	7.16201e-07	2.32878e-05	1.23858e-06	4.28156e-06	1.92427e-07	3.18592e-06	1.54118e-06	5.53459e-06	1.17967e-05	5.28525e-06	7.67367e-07	4.87488e-07	3.39764e-06	5.11064e-06	4.28775e-06	2.01251e-06	9.9355e-06	5.16409e-07	7.70594e-06	2.58663e-06	4.89102e-07	2.62521e-06	1.81451e-06	1.96854e-06	9.14668e-06	6.13695e-07	4.90182e-06	3.00011e-05	3.30681e-06	1.54398e-05	2.11942e-06	2.06818e-06	3.29407e-08	1.99771e-06	5.51989e-06	4.73388e-08	6.4435e-07	1.34571e-06	9.88173e-07
K00574	0.429082	3.6295e-05	4.19332e-05	8.49939e-05	1.22257e-05	2.16009e-05	1.6898e-05	3.58294e-05	4.42322e-05	4.69998e-05	3.10584e-05	3.78769e-05	2.6879e-05	7.68912e-06	4.49276e-05	3.86321e-05	2.605e-05	5.08448e-05	7.20187e-05	1.38757e-05	2.81736e-05	1.67017e-05	3.44546e-05	1.35196e-05	2.19805e-05	1.08677e-05	1.35351e-05	2.6368e-05	3.09063e-05	5.68333e-05	5.62018e-05	5.4148e-05	5.54258e-05	7.29822e-05	3.41857e-05	3.44961e-05	5.70083e-05	2.3867e-05	5.68754e-06	1.33158e-05	5.40556e-06
K00575	0.327262	6.04404e-05	1.46052e-05	9.15907e-06	3.29234e-05	3.06943e-05	1.72659e-05	5.27458e-05	4.75258e-05	3.56051e-05	3.44697e-05	3.49925e-05	1.07924e-05	8.31499e-06	5.76243e-05	1.90198e-05	3.23069e-05	4.06984e-05	1.43618e-05	2.07959e-05	0.000185709	3.44872e-05	2.71827e-05	1.51668e-05	4.25829e-05	2.6844e-05	6.85982e-05	1.6827e-05	2.59839e-05	5.15081e-05	5.17704e-05	3.61184e-05	3.56594e-05	3.34737e-05	5.36195e-05	2.37309e-05	4.37749e-05	2.40841e-05	6.1009e-05	8.10253e-06	8.83021e-05
K00579	0.222312	0	1.56649e-07	0	0	0	0	0	3.20289e-07	0	0	0	3.67191e-07	0	4.74489e-07	2.36155e-07	4.56078e-07	7.41146e-06	0	0	0	0	0	0	0	0	0	0	2.2097e-07	0	0	1.57292e-08	1.494e-08	0	1.0531e-05	0	0	0	0	0	0
K00595	0.0523995	0.000218489	0.000143253	0.000142549	0.000181351	0.000135052	0.000226661	0.000147353	0.000168366	0.00013741	0.000149928	0.000179337	0.000212829	0.000171992	0.000210612	0.000193554	0.000193258	0.000294631	0.000259145	0.000193103	8.11826e-05	0.000201105	0.000265603	0.000238761	0.000242597	0.00016928	0.000242235	0.000263622	0.000166491	0.000131674	0.000292335	0.000152211	0.00027005	0.000213967	0.00017738	0.000279783	0.000125407	9.95941e-05	0.000302157	0.000319983	0.000275
K00598	0.00426675	3.11289e-06	0.000167369	1.47315e-05	0.000175916	1.04315e-05	0.000120463	1.50806e-06	3.82224e-06	8.34811e-06	3.29161e-07	1.56495e-05	0.00011889	0.000155343	3.05852e-05	8.28242e-05	0.000137583	5.34718e-06	6.45116e-05	0.000119447	9.56698e-07	1.28039e-06	5.01777e-06	3.43705e-06	8.92318e-06	2.87364e-06	1.80896e-05	2.55209e-06	1.05401e-05	1.99566e-05	7.39381e-06	1.31078e-05	5.16895e-06	6.64041e-06	4.9378e-06	1.48065e-06	2.94144e-06	5.61308e-07	1.23079e-06	1.79054e-06	1.72629e-06
K00600	0.00143495	0.000309754	0.000178381	0.000403876	0.000422746	0.000388065	0.000135702	0.000263345	0.000325848	0.000345471	0.000435661	0.000308217	0.000237524	0.000228867	0.00034278	0.000338212	0.000200971	0.000394377	0.000280522	0.000245448	0.000198781	0.000341578	0.000379736	0.00026082	0.000371375	0.000395048	0.000405687	0.000330085	0.000408438	0.000447666	0.000299602	0.00051238	0.000441205	0.000466118	0.000347275	0.000516168	0.000452835	0.000327636	0.000362816	0.000328956	0.000397677
K00602	0.00195712	0.000431517	0.000364172	0.000641036	0.000237282	0.000442006	0.000287294	0.000506491	0.00137952	0.000290114	0.000434785	0.00035957	0.000432345	0.000329106	0.00038182	0.000379199	0.000408579	0.000505863	0.000374069	0.000339414	0.000312246	0.000417015	0.000549877	0.000511481	0.00050663	0.00058961	0.000448819	0.000474245	0.000562336	0.00055242	0.00037157	0.000553784	0.000487004	0.000698827	0.000416273	0.000504526	0.000564224	0.000503631	0.000406541	0.000383602	0.000440659
K00603	0.0595638	5.1446e-05	1.16778e-05	4.3269e-06	1.486e-05	1.46101e-05	6.06459e-06	3.08916e-05	6.16357e-05	4.23736e-05	3.32647e-06	2.59243e-05	1.66934e-05	1.02992e-05	2.59131e-05	3.4119e-05	2.08151e-05	2.80103e-05	1.66306e-05	1.39359e-05	4.48132e-06	3.55488e-05	0.000102415	0.000201519	1.44582e-05	5.46368e-06	8.02032e-06	0.000113811	3.73181e-05	4.30174e-05	6.5061e-06	2.01609e-05	2.73279e-05	3.79926e-05	5.13821e-05	8.09533e-05	1.80554e-05	1.22567e-06	3.48413e-05	2.52188e-05	0.000151262
K00604	0.0699181	0.000326998	0.000413141	0.000225129	0.00028156	0.000211148	0.000318078	0.000311098	0.000361276	0.000367137	0.000134427	0.000339197	0.000391149	0.000329169	0.000363943	0.000316295	0.000333527	0.00042828	0.000295736	0.000367922	0.00032734	0.000339224	0.000353108	0.000317269	0.000356286	0.000386679	0.00037821	0.000347833	0.00038392	0.000371999	0.000329344	0.000368684	0.000351755	0.000337789	0.000353209	0.00040377	0.000377769	0.000288522	0.000366474	0.00034028	0.000325745
K00605	0.799407	0.000109258	6.9905e-05	6.47885e-05	0.000203488	9.47768e-05	0.000170106	0.000118216	9.13131e-05	6.77054e-05	8.82601e-05	9.53025e-05	8.97725e-05	0.000106036	0.000105307	8.06678e-05	7.8736e-05	0.000159668	3.22443e-05	6.38023e-05	3.73354e-05	9.22485e-05	0.000118491	0.000160924	4.79853e-05	6.1024e-05	5.63025e-05	0.00013434	0.000132488	0.000223728	3.31799e-05	0.000201958	8.4954e-05	0.000113926	0.000133911	8.04736e-05	0.000182717	2.10415e-05	6.14634e-05	6.27912e-05	0.000102786
K00606	5.83283e-06	0.000103068	6.05873e-05	7.24164e-05	4.96034e-05	0.000155616	4.53456e-05	0.000153851	0.000131872	9.31321e-05	0.000236111	0.000133359	7.42461e-05	5.50069e-05	7.26798e-05	5.56424e-05	6.81119e-05	0.000124107	7.0682e-05	0.000100244	7.63294e-05	0.00014582	0.000189554	0.000234876	0.00022451	0.000287791	0.000163584	0.000200611	0.000203377	0.000281422	0.000116082	0.000243219	0.000178222	0.000180918	0.000105501	0.000307739	0.000203691	0.000241157	0.000171139	5.22969e-05	0.000234557
K00609	0.778804	0.000429318	0.000326275	0.000301117	0.000358605	0.000394911	0.000120777	0.000292736	0.000299309	0.000462031	0.000502751	0.000408792	0.000359704	0.000429725	0.000347141	0.000336971	0.000330522	0.000742183	0.000724387	0.000221338	0.000416647	0.000368743	0.000368291	0.000285921	0.000403778	0.000434383	0.000364022	0.00035853	0.000422344	0.000312292	0.00042047	0.000329944	0.000372215	0.000434974	0.000401172	0.000362304	0.000361988	0.000330277	0.000447085	0.000406259	0.000312952
K00610	0.00159316	0.000134974	0.000200282	9.09568e-05	0.000169491	0.000167376	0.000316497	0.000157181	0.000187577	0.000183403	8.35949e-05	0.000125467	0.000145179	0.000159538	0.000166656	0.000123286	0.000135727	0.000150625	9.42651e-05	0.000189483	8.85944e-05	0.000192372	0.000164945	0.000178547	0.000196586	0.000214378	0.000154251	0.000159025	0.00019077	0.000167695	0.000212037	0.000182581	0.000180524	0.000204423	0.000151454	0.000139201	0.000218985	0.000188655	0.000242738	0.000202432	0.000203646
K00611	0.00264263	0.000251007	0.000266059	0.000198673	0.000146968	0.00032007	0.000255953	0.000271438	0.000246015	0.000375204	0.000377101	0.000388655	0.000315086	0.000210192	0.000322998	0.000264929	0.00025909	0.000251437	0.000280876	0.000391647	0.000125111	0.000344786	0.000357189	0.000132132	0.000388948	0.000309284	0.000450322	0.000323884	0.000335694	0.000324886	0.000524607	0.000358415	0.00048586	0.000435224	0.000359983	0.000350115	0.000341032	0.000202957	0.000484733	0.000565482	0.000259663
K00612	4.51018e-05	8.26324e-06	4.61059e-05	1.60779e-06	0.000152095	2.68787e-06	0.000182123	3.01889e-07	1.30034e-06	1.3881e-05	3.60404e-06	5.18949e-06	5.85202e-05	8.09524e-05	2.63263e-05	9.13537e-05	6.70575e-05	3.67721e-06	9.51495e-05	5.33918e-05	1.49475e-05	1.76464e-06	1.46273e-05	8.39639e-07	1.73409e-06	1.48806e-06	5.00567e-07	7.32729e-07	1.86219e-06	5.39913e-06	1.32962e-05	3.38518e-06	3.275e-06	4.40118e-06	9.2171e-07	7.09842e-07	9.50209e-07	6.50909e-08	8.62919e-07	5.50503e-07	1.32222e-07
K00613	2.64352e-07	2.22616e-06	2.8047e-06	4.81668e-06	3.51616e-06	8.4104e-06	1.34779e-06	3.45466e-06	8.10664e-07	6.25434e-06	1.31179e-06	2.95174e-06	1.25071e-06	8.47829e-07	4.5994e-06	3.34035e-06	1.38403e-06	3.09187e-06	1.99593e-06	9.29564e-07	6.55302e-07	1.17054e-07	2.36704e-07	3.22808e-07	2.72624e-07	4.74113e-08	9.11278e-07	2.05717e-07	1.18156e-07	4.72633e-07	1.55217e-07	4.46346e-08	6.98503e-07	1.5958e-07	7.35676e-07	1.52025e-06	0	2.502e-07	1.2844e-06	2.62952e-06	3.61129e-07
K00615	0.102161	0.000988301	0.000801444	0.00100908	0.00107112	0.000968819	0.000898385	0.00114437	0.000972127	0.000767583	0.000873702	0.000911377	0.000834337	0.000889308	0.00103376	0.00106001	0.000951299	0.000888985	0.00104601	0.000850986	0.00133901	0.000726277	0.00106347	0.000718471	0.000963455	0.00082301	0.00112409	0.000908111	0.000811904	0.000796131	0.0010068	0.000765841	0.00110707	0.000870214	0.000882593	0.00108301	0.000833315	0.000715264	0.00104408	0.000853881	0.000827171
K00616	0.167704	0.000172963	0.000151667	0.000133308	0.000134537	0.000259175	0.000195719	0.000194448	0.000117693	0.000297583	0.000422978	0.000224301	0.000186202	0.00019101	0.000222102	0.000218183	0.000187867	0.000210237	0.000190542	0.00014418	9.24981e-05	0.000149433	0.000263238	0.000232634	0.000137268	8.15531e-05	0.000167426	0.000190848	0.000133734	0.000224342	0.000157107	0.000130717	0.000155697	0.000158189	0.000119571	0.000197541	0.000170872	7.90738e-05	0.000188904	9.26817e-05	0.000277915
K00619	0.00733082	5.15093e-06	3.26859e-06	5.93466e-06	6.7686e-07	1.24107e-06	1.57125e-07	1.45683e-06	4.88692e-06	1.29972e-06	1.26415e-07	7.98221e-06	1.33399e-06	2.56052e-07	1.33542e-06	8.8846e-07	2.54351e-07	9.81337e-06	0	8.37939e-07	2.07521e-06	1.19673e-06	1.59058e-06	1.1096e-05	1.9197e-06	1.83992e-06	9.56962e-06	4.23493e-06	3.3902e-06	3.60453e-05	2.30788e-06	2.34338e-05	2.28345e-05	1.42947e-05	8.07924e-07	5.19185e-06	1.72555e-05	4.58047e-07	1.0732e-06	1.68644e-06	8.54691e-06
K00620	0.665144	0.000341387	0.000150742	0.000293731	0.000186872	0.000300623	0.000258851	0.000376182	0.000255039	0.000277107	0.000272285	0.000237067	0.000258504	0.00018814	0.000229819	0.000285809	0.000279509	0.000225782	0.000330455	0.000202517	0.000182536	0.000229315	0.000228474	9.54354e-05	0.000290058	0.000227103	0.000321801	0.000218786	0.000246995	0.000264615	0.000378749	0.000266268	0.000387777	0.000349675	0.000243247	0.000310555	0.000247297	0.000121863	0.000339612	0.0003707	0.000186876
K00625	2.51195e-06	0.00024392	0.000169902	0.000212752	0.000140487	0.000177652	0.00024569	0.000180624	0.000220643	0.00018777	0.000185564	0.000221999	0.000172956	0.000218828	0.000237524	0.000209164	0.000209348	0.000334634	0.000208835	0.000185945	0.000146454	0.000263862	0.000263935	0.000309753	0.000303499	0.000319517	0.000259704	0.000293654	0.000313045	0.00022045	0.000290751	0.000251604	0.000268058	0.000248959	0.000243944	0.000295187	0.000300749	0.000335687	0.000274358	0.000252076	0.000315088
K00626	0.797188	0.000197172	0.000242848	0.0001819	0.000335947	0.000235324	0.000133617	0.000182457	0.000222374	0.00015357	0.000187761	0.000181942	0.000215442	0.000192757	0.000220103	0.000225462	0.000225907	0.000222321	0.000255963	0.000164981	7.58037e-05	0.000189049	0.000191852	7.74476e-05	0.000236104	0.00017853	0.000288276	0.000193956	0.000177605	0.00014339	0.000278031	0.000168497	0.000245098	0.00018519	0.000222974	0.000220839	0.000149617	0.000114483	0.00026054	0.000245951	0.000168309
K00627	0.00799538	4.2088e-05	4.88174e-05	5.35516e-05	2.39145e-05	2.79153e-05	1.43015e-05	6.16258e-05	5.98619e-05	5.02174e-05	8.36877e-05	7.01436e-05	6.60483e-05	3.75615e-05	6.73886e-05	5.61072e-05	4.24781e-05	5.55149e-05	4.22971e-05	9.04753e-05	2.52803e-05	1.36503e-05	2.36599e-05	8.10124e-06	2.3536e-05	3.34417e-05	6.90095e-05	2.90254e-05	2.17797e-05	8.32852e-05	2.38129e-05	5.61273e-05	5.03397e-05	4.58366e-05	5.1916e-05	1.42565e-05	5.31175e-05	3.56651e-06	1.82811e-05	2.91113e-05	1.04299e-05
K00631	0.477691	2.6439e-06	1.0828e-06	1.93052e-05	1.61251e-06	2.8578e-06	4.65716e-07	1.00544e-06	6.59665e-07	2.22928e-06	8.59818e-07	2.87374e-06	2.88482e-06	1.0805e-06	1.35867e-05	1.0243e-06	2.06782e-06	2.64109e-06	3.13117e-06	1.22252e-06	2.18721e-06	1.20136e-06	3.12048e-07	3.22016e-06	3.61504e-06	3.34623e-06	8.2694e-06	2.85061e-06	2.15139e-06	4.72825e-05	7.76015e-06	2.89517e-05	2.03728e-06	2.73032e-06	2.20743e-07	8.04056e-07	1.90227e-05	5.62919e-07	1.2141e-06	6.8914e-07	2.47306e-06
K00632	0.182631	1.43377e-05	7.28523e-06	4.56258e-05	8.1264e-06	1.24202e-05	2.55793e-06	7.13219e-06	1.72165e-05	1.71117e-05	1.42567e-06	2.19021e-05	5.11392e-06	3.515e-06	9.85043e-06	1.70869e-05	1.23966e-05	1.19237e-05	9.52706e-06	6.79816e-06	6.5095e-05	3.21679e-06	3.57646e-06	9.49981e-06	6.18207e-06	4.62394e-06	1.89301e-05	4.15794e-06	6.23866e-06	9.20975e-05	1.49876e-05	5.13704e-05	8.3536e-06	1.36584e-05	2.37924e-06	8.33846e-06	1.85334e-05	1.23925e-06	2.87144e-06	3.26565e-06	3.07544e-06
K00634	1.0606e-07	8.82589e-05	0.000209496	0.000111954	4.12124e-05	0.000119558	8.99287e-05	0.000100369	9.96432e-05	0.000150259	5.80769e-05	7.08953e-05	5.0401e-05	5.62019e-05	7.46082e-05	9.25939e-05	7.33308e-05	4.03321e-05	5.42721e-05	0.000144622	9.62855e-05	5.7183e-05	3.56024e-05	6.95646e-06	2.16333e-05	1.83163e-05	2.81721e-05	4.514e-05	6.52247e-05	2.32523e-05	1.08874e-05	1.56606e-05	2.45727e-05	4.4909e-05	6.95662e-05	2.05164e-05	1.73075e-05	3.49201e-05	5.24627e-05	2.65298e-05	7.03497e-06
K00639	0.658798	5.58527e-05	0.000134703	4.33195e-05	0.000126841	4.99448e-05	0.000293908	4.53337e-05	6.02471e-05	4.74127e-05	2.46602e-05	5.81457e-05	0.000182113	0.00030057	0.000100054	0.000115166	0.000137842	8.23891e-05	0.00010196	0.000115357	5.25724e-05	0.000115072	0.000182743	0.000251954	5.04465e-05	7.22435e-05	5.01302e-05	0.000193614	0.000158705	0.000161596	3.5178e-05	0.000134511	6.30888e-05	9.5328e-05	6.62636e-05	0.000113387	0.000133037	5.39309e-06	7.75074e-05	4.08582e-05	0.000156347
K00640	0.0762662	0.000356832	0.000302478	0.000422668	0.000408475	0.000326725	0.000347389	0.000503505	0.000317149	0.000301121	0.000274454	0.000304518	0.000272649	0.000391562	0.000428266	0.000395143	0.000376222	0.000279697	0.000281515	0.000338953	0.000488786	0.000371795	0.000346343	0.000379551	0.000420219	0.000476187	0.000354598	0.000340688	0.000410118	0.000426491	0.000363188	0.000464634	0.00037707	0.000410635	0.000303169	0.000430721	0.000323274	0.000410855	0.000366085	0.000378438	0.000349513
K00641	0.564832	1.63677e-05	1.73255e-05	1.14637e-06	1.64827e-06	1.13453e-05	9.56845e-07	1.07728e-05	4.66404e-06	3.91769e-05	2.24982e-06	3.25128e-05	1.10941e-05	3.39197e-06	9.60587e-06	1.12208e-05	8.35413e-06	1.45501e-05	1.4163e-06	2.81893e-05	1.4281e-06	2.2804e-05	2.62622e-05	6.69781e-07	5.55758e-06	7.60437e-06	5.28006e-07	3.20171e-05	8.17387e-06	3.95764e-06	2.38483e-06	4.30753e-06	5.2888e-06	1.43734e-05	2.6284e-05	7.87316e-06	3.57145e-06	4.59642e-07	1.37733e-05	5.67271e-06	2.62191e-06
K00645	1.06311e-07	0.0002265	0.000147245	0.000203895	8.61751e-05	0.000197839	0.000107668	0.000217489	0.000313252	0.00022612	0.000260945	0.0002909	0.000195101	0.000108525	0.000233172	0.000204483	0.000170205	0.000194303	0.000142173	0.000194308	0.000124361	0.000328546	0.00037085	0.000311754	0.000394052	0.000388088	0.000332652	0.0003547	0.000388955	0.000367197	0.000369274	0.000356972	0.000373411	0.000388903	0.000291366	0.000489423	0.000349239	0.000310932	0.000397274	0.000373754	0.000332047
K00647	0.989208	7.16498e-05	3.0814e-05	0.000162346	2.96222e-05	0.000117936	3.81249e-05	9.76462e-05	4.92656e-05	7.31759e-05	0.000165264	6.42101e-05	2.74769e-05	6.47644e-06	4.21608e-05	3.05348e-05	2.34872e-05	6.48419e-05	3.66832e-05	4.12819e-05	0.000305669	3.48953e-05	0.000195834	0.000293253	9.8521e-05	0.000160351	7.69551e-06	0.000139855	3.22115e-05	9.84305e-05	1.59543e-05	4.34239e-05	1.8729e-05	7.76068e-05	1.10532e-05	9.85245e-05	4.83399e-05	3.51552e-05	3.33525e-05	8.13616e-06	0.000129259
K00648	2.01674e-09	0.00025956	0.00018884	0.000184895	0.000133501	0.000259969	0.000180593	0.000234113	0.000304132	0.000172122	0.000125245	0.000313635	0.000226465	0.000273899	0.000309133	0.000193253	0.00022064	0.000217476	0.000148655	0.000224978	0.000325357	0.000333049	0.000358435	0.000309534	0.000390173	0.000388349	0.000327275	0.000418966	0.000367929	0.000391969	0.000340231	0.000351523	0.000381654	0.000420185	0.000250242	0.000349856	0.000378056	0.000314875	0.000408548	0.00036632	0.000369251
K00651	0.00671501	0.000304807	0.000690968	0.000468702	0.000824591	0.000317537	0.000843507	0.00022054	0.000231525	0.000230256	0.00027614	0.000242075	0.000429981	0.000903359	0.00037277	0.00056984	0.000637651	0.000394665	0.000586435	0.000602052	0.00037187	0.000261188	0.000301069	0.000263514	0.000309243	0.000293551	0.000289242	0.000272714	0.000320644	0.000273662	0.00032518	0.000297988	0.000295194	0.000300882	0.000278304	0.000299087	0.000315343	0.000261955	0.000266912	0.000309627	0.000284523
K00652	2.01674e-09	3.76112e-05	5.3845e-06	1.73274e-05	5.21167e-06	2.03454e-05	3.51975e-06	2.93023e-05	2.06887e-05	1.57516e-05	7.40475e-06	2.39614e-05	2.26764e-05	4.04928e-06	2.56048e-05	1.37444e-05	1.47715e-05	1.81281e-05	1.24021e-05	9.78531e-06	5.03007e-05	0.000112125	0.000154127	0.000347417	9.64439e-05	0.000153103	4.1235e-05	0.000184596	0.000165606	0.000240261	2.05388e-05	0.000223278	5.49367e-05	0.000105588	7.2066e-05	0.000160957	0.000150892	0.000176153	8.6243e-05	3.41782e-05	0.000226158
K00655	0.00291451	0.000278388	0.000434082	0.000197813	0.000383219	0.000321236	0.000300969	0.000243763	0.000347052	0.000376367	0.000406409	0.000452991	0.000411615	0.000533817	0.000404746	0.000321318	0.000434165	0.000350813	0.000259408	0.000517629	0.00018363	0.000429387	0.000448557	0.000280073	0.000484284	0.000456213	0.000442671	0.000400533	0.000459344	0.00040978	0.000549405	0.00040019	0.000467975	0.000388488	0.000425091	0.000463701	0.000455177	0.000362575	0.000477628	0.000529126	0.000409481
K00656	6.78604e-08	0.000799877	0.000778892	0.000730265	0.00103751	0.00075435	0.00109337	0.000738022	0.000771567	0.000780304	0.000712388	0.000738223	0.000822947	0.000896504	0.000847592	0.000793237	0.000806012	0.000712353	0.000808096	0.000909145	0.000935728	0.000373158	0.000484912	0.000478313	0.00044623	0.000412055	0.000469372	0.000438392	0.000469906	0.00063315	0.00057325	0.000536812	0.000449495	0.000461712	0.000388648	0.000487057	0.000614035	0.00035953	0.000417453	0.000529783	0.000419238
K00657	0.0131944	7.81607e-05	4.28122e-05	3.28644e-05	3.35872e-05	8.03142e-05	1.33702e-05	7.97863e-05	6.94023e-05	0.000122259	5.67787e-05	7.43415e-05	6.1984e-05	3.26567e-05	0.000132643	7.23492e-05	4.76583e-05	8.80575e-05	5.63583e-05	2.92392e-05	6.23876e-05	8.79282e-05	9.98238e-05	0.000176479	7.82555e-05	0.000131949	3.19538e-05	0.000116738	0.00011731	0.00011163	3.85563e-05	0.000110125	5.68533e-05	8.42633e-05	7.65371e-05	0.000108628	0.000101188	0.000130114	5.35173e-05	3.14392e-05	0.000125174
K00658	0.0675011	2.12798e-05	3.45218e-05	5.20292e-06	6.7308e-06	9.33342e-06	3.039e-05	6.47382e-06	2.53037e-05	2.46169e-05	5.13326e-06	8.11926e-06	3.82842e-05	3.16278e-05	1.58416e-05	1.98891e-05	4.94258e-05	1.72064e-05	4.12341e-06	1.78756e-05	4.54721e-06	2.65019e-05	3.5889e-05	7.64268e-05	1.55904e-05	6.39947e-06	1.69029e-05	1.88628e-05	1.82684e-05	0.00010236	1.82505e-05	3.32239e-05	3.8973e-05	2.37054e-05	1.80017e-05	4.39594e-05	3.12119e-05	3.34694e-06	3.2367e-05	1.7596e-05	4.92884e-05
K00661	0.00388501	0.000224536	0.000170993	0.000200975	0.000156064	0.000201197	0.000100116	0.000148543	0.000223842	0.00017912	0.000181686	0.000217928	0.000803303	6.81547e-05	0.00020236	0.00015071	0.000152508	0.000180807	0.000160808	0.000148561	0.00017862	0.000214793	0.000358004	0.000335542	0.000203771	0.000153576	0.000183103	0.000258947	0.000183342	0.000394254	0.000264585	0.000327853	0.000300837	0.000259574	0.000158845	0.000343485	0.00027438	0.000124802	0.000254871	0.000149945	0.000500592
K00662	0.141705	4.30734e-05	5.11951e-06	7.37857e-05	9.84728e-06	3.66977e-05	5.51419e-05	5.83482e-05	4.5948e-05	4.39037e-05	2.61817e-05	2.83331e-05	1.35995e-05	3.11551e-05	1.33964e-05	2.77338e-05	1.58881e-05	9.43133e-06	5.20633e-05	2.06385e-05	1.89327e-05	4.29493e-05	1.01527e-05	9.32261e-07	2.67195e-05	3.00304e-05	1.18487e-05	3.45815e-05	2.00232e-05	3.99706e-06	1.20427e-05	8.90825e-06	3.0977e-05	2.72427e-05	1.9733e-05	7.28006e-06	5.41638e-05	3.30113e-05	1.80605e-05	8.68541e-05	4.05003e-06
K00666	0.0964996	4.96142e-05	0.000126992	0.000120575	0.000108839	6.53252e-05	0.000124943	8.73971e-05	8.51086e-05	0.000113957	2.50124e-05	9.91822e-05	0.000102263	8.77889e-05	9.40004e-05	9.51809e-05	9.98099e-05	7.68009e-05	5.9206e-05	0.000126354	6.57138e-05	5.40964e-05	9.91264e-05	0.000244185	1.94126e-05	1.02814e-05	1.92236e-05	0.000117397	5.3093e-05	0.000158616	1.79704e-05	0.00013127	3.25408e-05	6.35116e-05	4.55754e-05	0.000122728	5.86306e-05	4.11851e-06	5.4254e-05	2.61134e-05	0.000152947
K00672	0.000562291	1.25067e-07	1.04664e-07	1.21656e-07	2.82219e-08	9.10764e-08	0	3.25924e-07	1.03433e-06	2.96392e-06	4.11959e-07	1.23586e-06	0	3.0968e-08	7.39727e-07	9.11859e-07	0	8.77552e-07	0	3.31538e-08	9.08394e-08	0	0	0	0	0	1.4123e-08	0	4.93784e-07	0	0	0	2.72643e-08	0	1.40735e-05	4.61527e-08	0	0	0	0	0
K00673	0.925426	3.35601e-06	5.48818e-08	1.7616e-05	7.10327e-07	4.88112e-07	1.25554e-07	1.0895e-06	8.61232e-06	1.88297e-06	1.70857e-05	1.05348e-05	4.63594e-08	5.57375e-07	1.28833e-06	2.25298e-06	0	1.64995e-06	2.4375e-06	2.08615e-07	3.49974e-06	4.55333e-07	2.56835e-07	2.18394e-06	1.69935e-06	2.40352e-06	5.26387e-06	5.97535e-07	1.19192e-06	2.68528e-05	5.76801e-06	1.40517e-05	1.59444e-06	1.56662e-06	1.69696e-07	2.88637e-07	5.43274e-06	5.73555e-08	7.08879e-07	4.57895e-07	1.31244e-07
K00674	0.221065	2.15742e-05	1.21223e-05	1.6883e-05	1.85188e-05	1.73872e-05	2.25499e-05	3.60961e-05	1.40211e-05	1.91623e-05	4.57431e-05	2.58259e-05	1.43487e-05	8.83804e-06	2.5592e-05	2.06953e-05	1.54387e-05	2.78602e-05	1.86434e-05	1.91927e-05	1.28438e-05	2.86972e-05	5.1166e-05	5.74915e-06	1.00978e-05	1.13033e-05	8.65172e-06	3.93867e-05	1.46333e-05	4.32125e-05	1.48899e-05	2.85515e-05	1.17907e-05	2.29162e-05	1.60391e-05	8.69469e-06	2.06534e-05	1.32273e-05	1.67297e-05	6.89702e-06	1.44776e-05
K00675	0.0375192	2.62001e-06	2.18036e-06	2.20568e-06	4.01842e-06	6.73653e-06	2.22408e-06	2.57636e-06	2.50808e-06	5.46825e-06	2.13074e-06	6.9178e-06	2.32768e-06	2.07116e-06	4.99824e-06	3.58246e-06	6.01776e-06	1.64319e-05	1.76826e-06	5.70378e-06	1.89431e-06	1.82045e-06	2.6669e-06	1.43272e-05	1.31171e-05	1.86756e-05	9.54656e-06	1.30812e-05	4.13797e-06	2.93837e-05	2.53161e-05	2.41119e-05	2.05121e-05	4.47221e-06	1.64138e-06	6.66831e-06	5.01158e-06	1.17712e-06	1.82961e-06	3.81084e-06	7.64617e-06
K00677	6.5319e-08	6.49066e-05	5.20774e-05	3.45957e-05	3.31065e-05	3.24583e-05	1.25526e-05	3.79161e-05	4.83376e-05	6.92463e-05	2.83561e-05	5.45101e-05	2.97288e-05	1.11012e-05	6.02901e-05	4.15044e-05	3.45935e-05	8.0752e-05	1.52145e-05	2.62291e-05	2.30872e-05	0.000150102	0.000235696	0.000397968	0.000215508	0.000351051	0.000101567	0.000226985	0.000256217	0.000301525	4.54575e-05	0.000250001	0.000126258	0.000198733	0.000207327	0.00014543	0.00027737	0.000363581	6.46507e-05	3.28206e-05	0.00023782
K00681	1.56463e-05	6.25732e-05	8.96686e-05	4.26414e-05	7.26316e-05	8.82396e-05	7.47479e-05	8.25401e-05	0.000121722	6.18562e-05	3.22946e-05	6.24951e-05	0.000202956	9.02221e-05	6.71039e-05	6.31753e-05	6.06768e-05	7.07798e-05	9.63248e-05	0.000128085	3.2106e-05	2.96931e-05	5.06743e-05	1.55145e-05	4.09376e-05	3.76196e-05	5.11576e-05	3.44811e-05	4.48798e-05	6.39366e-05	4.52152e-05	4.09975e-05	3.98125e-05	2.31562e-05	9.11773e-05	1.70881e-05	2.58359e-05	3.54803e-05	1.4196e-05	1.59684e-05	3.27238e-05
K00684	1.01562e-10	1.08715e-05	1.78008e-06	2.66739e-06	2.12435e-06	2.52413e-06	2.04602e-07	2.38981e-06	5.23296e-06	2.60139e-06	1.41332e-06	2.92869e-06	7.64007e-06	1.51389e-06	8.62336e-06	5.76303e-06	2.06886e-06	8.4335e-06	1.80812e-06	4.68282e-06	2.8374e-06	6.42683e-05	7.07209e-05	9.79753e-05	9.57255e-05	0.000180645	2.16864e-05	6.37939e-05	0.000110735	8.9872e-05	7.75669e-06	0.000108164	2.24152e-05	7.39666e-05	4.16854e-05	5.57298e-05	0.00011063	0.000187008	2.78493e-05	1.24433e-05	3.95003e-05
K00688	7.40064e-05	0.000785832	0.000540924	0.000705224	0.000548498	0.000632916	0.000618084	0.000635895	0.000651458	0.000650622	0.000672117	0.000783583	0.000765007	0.000705161	0.000731792	0.000727903	0.000645649	0.000651079	0.000689041	0.000761125	0.00125079	0.000507955	0.000516084	0.000482861	0.00060657	0.000558433	0.000536255	0.000545933	0.000546871	0.0005727	0.000723772	0.000544069	0.000641464	0.000553844	0.000586758	0.000464227	0.000663809	0.000498879	0.000676187	0.000620224	0.000512418
K00690	0.745471	9.54902e-05	6.7135e-05	3.3354e-05	3.74106e-05	7.47991e-05	9.86e-05	6.43705e-05	5.77256e-05	9.18701e-05	2.5604e-05	7.59301e-05	6.5637e-05	5.66352e-05	8.34631e-05	0.000110786	8.29117e-05	0.000109056	6.9124e-05	8.49359e-05	1.23418e-05	6.38422e-05	8.71347e-05	2.41183e-05	8.49413e-05	5.07598e-05	0.000121828	5.55649e-05	3.9634e-05	7.18436e-05	9.78731e-05	6.17261e-05	0.000120273	8.57813e-05	5.94219e-05	0.000121157	4.58266e-05	2.69866e-05	0.000106922	6.2754e-05	0.000113929
K00691	0.409334	1.20492e-05	8.22901e-06	1.44527e-05	4.40852e-06	1.16036e-05	2.81899e-06	1.02129e-05	1.12001e-05	8.97212e-06	4.92534e-06	1.07853e-05	9.85359e-06	3.54418e-06	1.31352e-05	1.12056e-05	1.00466e-05	2.35981e-05	4.20613e-06	4.77693e-06	9.02149e-06	1.89221e-05	2.34118e-05	0.000103403	2.99422e-06	1.51433e-06	9.30063e-07	4.5965e-05	9.47525e-06	1.22548e-05	1.66438e-06	5.8043e-06	1.14061e-05	5.73197e-06	2.45014e-05	2.34098e-05	4.77906e-06	1.26388e-06	5.22292e-05	1.15104e-05	9.06546e-05
K00692	0.913833	7.62549e-08	2.08828e-07	2.28745e-07	4.8993e-07	6.37575e-07	7.41117e-07	1.0584e-06	0	4.39841e-06	3.32941e-07	6.40346e-07	5.5893e-08	2.1792e-07	7.72052e-07	4.0033e-07	2.58719e-07	6.79434e-08	1.45125e-06	1.07809e-07	1.60339e-07	3.48019e-07	8.14052e-07	9.49833e-08	2.20876e-06	2.25154e-06	2.5523e-06	8.1535e-08	6.49363e-07	6.66245e-07	1.47919e-06	8.12251e-08	4.65416e-08	1.96036e-07	1.79773e-07	0	6.03146e-06	5.42899e-07	2.34054e-07	5.97009e-08	4.13535e-08
K00694	0.820148	1.50588e-05	3.48619e-06	2.68611e-06	9.55439e-06	9.12376e-06	8.00624e-07	9.24146e-06	4.58888e-06	6.54919e-06	7.43129e-06	1.38598e-05	4.51169e-06	5.13666e-06	2.16329e-05	1.05834e-05	7.88914e-06	1.56926e-05	9.35562e-06	9.03578e-06	1.33846e-07	4.44082e-06	7.67706e-06	6.02499e-06	8.72192e-06	9.12862e-06	1.27916e-05	3.41677e-06	5.89056e-06	6.58415e-05	1.33875e-05	3.51664e-05	4.94001e-06	5.20448e-06	1.0773e-06	7.15836e-06	1.69284e-05	9.248e-07	2.60456e-06	2.59315e-06	1.71907e-05
K00697	0.000374039	7.12386e-07	3.3182e-07	0	7.79407e-08	6.28817e-08	1.80741e-08	3.75044e-07	1.97001e-07	1.92662e-07	0	2.02567e-07	8.00414e-07	0	1.13071e-06	6.68715e-08	3.18667e-07	5.77035e-08	4.86029e-07	2.25233e-08	1.1378e-07	5.28707e-07	2.71237e-07	1.18271e-06	1.58e-06	1.52019e-06	4.2482e-06	3.05445e-07	6.12335e-07	2.4292e-05	4.1774e-06	1.46749e-05	1.72601e-06	1.30381e-06	9.94464e-08	2.44229e-07	4.62292e-06	2.08291e-08	7.15327e-07	2.43563e-07	3.38002e-07
K00700	2.75669e-10	0.000695923	0.000742865	0.000600226	0.000736435	0.00063045	0.000765527	0.00076894	0.00195802	0.000855876	0.000803119	0.000843963	0.000750996	0.000738574	0.000748727	0.00068009	0.000775302	0.000840217	0.000677825	0.000744508	0.000616001	0.000517374	0.000495489	0.000327443	0.000594274	0.000522977	0.000523804	0.000485218	0.000537545	0.000507625	0.000625159	0.000495055	0.000576501	0.000499837	0.000500499	0.000566954	0.000575312	0.00036564	0.000561741	0.000632009	0.000375668
K00702	0.00513072	0.000160971	0.000226638	0.00012704	0.000193877	0.000113419	0.00010416	0.000114564	0.000126681	0.000152699	0.000187092	0.000256163	0.000172248	9.52465e-05	0.00015533	0.000146832	0.000129636	0.000202578	0.000190389	0.000229087	9.62933e-05	0.000275336	0.000200684	4.43535e-05	0.00035168	0.000410793	0.00023371	0.00021251	0.000204131	3.82784e-05	0.000231323	0.00015773	0.000216685	0.000219019	0.000263784	0.000174618	9.04364e-05	0.000346669	0.000363063	0.000311437	0.00019434
K00703	6.60523e-05	0.000405203	0.000709355	0.00038735	0.000946048	0.000316672	0.000856118	0.000486689	0.000472507	0.000420534	0.000275785	0.000428755	0.000650762	0.001203	0.000567088	0.0007095	0.000820863	0.000521791	0.000660745	0.000801126	0.000354821	0.000336872	0.000334902	0.000263555	0.000370999	0.000361647	0.000385511	0.000325711	0.000354458	0.000323046	0.000441447	0.000328334	0.000390668	0.000323869	0.000361619	0.000339707	0.000348999	0.000279167	0.000388885	0.000361793	0.000382382
K00705	0.0809763	0.000589814	0.000869915	0.000569618	0.000882259	0.000533672	0.000772386	0.000703629	0.000614328	0.000478709	0.000606024	0.000556491	0.000637757	0.000870665	0.000577113	0.000716746	0.000789604	0.000561467	0.000739572	0.000567261	0.00119933	0.000524691	0.000581775	0.000434974	0.000694444	0.000715228	0.000621957	0.000525658	0.000574115	0.000510369	0.000730199	0.000634006	0.00070814	0.000543981	0.000501706	0.000597815	0.000618074	0.000533148	0.00072706	0.000779767	0.000495902
K00720	0.00226315	6.03314e-06	5.26974e-07	2.08191e-07	7.41645e-08	5.27242e-07	6.99147e-08	0	5.73778e-07	1.08924e-06	0	7.21715e-08	3.76086e-07	5.71083e-06	1.28438e-06	1.8025e-06	4.57261e-07	9.33432e-07	4.82589e-07	2.61375e-07	0	1.45178e-07	7.07548e-08	0	4.57185e-08	9.59245e-08	1.09092e-07	0	1.65442e-07	1.00402e-07	2.61561e-07	0	0	4.82907e-08	0	0	8.02026e-07	0	4.18624e-08	7.28295e-08	2.18455e-07
K00721	0.00513072	7.22666e-05	7.40077e-05	4.38573e-05	5.87816e-05	5.35482e-05	2.43049e-05	5.81517e-05	5.28705e-05	7.43284e-05	0.000102076	5.93274e-05	6.80247e-05	0.00010829	5.75337e-05	7.94412e-05	7.90393e-05	4.42333e-05	3.15095e-05	7.56238e-05	3.44801e-05	9.7035e-05	9.54394e-05	0.000180707	9.03335e-05	0.000156029	3.93123e-05	0.000118229	0.000159696	8.82929e-05	9.78685e-06	0.000104736	4.42208e-05	9.90899e-05	9.78447e-05	6.70031e-05	0.000158947	0.000150761	7.65592e-05	3.21372e-05	0.000107819
K00737	0.0194379	9.90047e-07	0	0	1.02323e-07	1.10071e-07	0	1.62482e-06	1.93972e-07	2.06945e-07	1.26317e-07	2.2404e-07	0	1.16648e-07	1.07759e-06	1.43019e-07	8.19563e-07	0	2.49682e-07	0	0	1.22032e-06	0	0	1.28746e-06	3.26293e-07	1.41503e-06	2.70485e-07	3.44505e-07	0	8.72697e-07	3.32661e-07	1.31358e-06	0	1.66472e-05	4.09654e-07	3.0204e-08	1.29663e-06	9.22161e-07	1.6163e-05	7.88822e-07
K00748	2.40285e-06	8.39081e-05	3.18556e-05	7.27329e-05	3.80907e-05	8.98894e-05	1.50463e-05	7.74408e-05	5.24731e-05	8.26613e-05	1.77637e-05	9.58756e-05	3.76025e-05	6.12522e-05	5.98934e-05	4.78368e-05	4.2211e-05	7.40897e-05	2.72639e-05	4.68654e-05	4.99345e-05	0.000117752	0.00018332	0.000274758	0.000163052	0.000257862	0.000118685	0.000191213	0.000202876	0.000198215	4.51982e-05	0.000207168	0.000103918	0.000164932	0.000121663	0.000126984	0.000195837	0.000202674	5.59344e-05	2.79082e-05	0.000184143
K00752	0.00272725	1.91019e-06	1.98365e-06	5.36512e-06	1.86453e-06	3.04348e-06	8.96133e-07	1.56812e-06	3.80353e-07	4.23259e-06	2.86791e-06	4.41312e-06	1.25642e-06	1.6302e-06	2.82769e-06	3.40771e-06	1.64622e-06	4.23689e-06	1.91425e-05	1.85084e-06	2.89409e-06	1.49288e-07	0	1.36944e-06	5.89797e-09	0	2.96766e-05	1.11736e-05	5.74369e-08	3.97683e-06	0	1.06934e-06	1.34621e-05	0	6.09152e-08	5.83747e-08	2.79392e-06	0	0	7.78161e-07	0
K00756	0.273263	0.000168644	0.000152633	0.000168353	0.000237901	0.000161623	0.000232289	0.000103559	0.000181528	0.00012237	3.89896e-05	0.000130681	0.000147113	0.000199029	0.00018259	0.000223139	0.000175715	0.000147108	0.000147014	0.000141277	0.000150514	0.000128694	0.00010903	3.90408e-05	0.000126667	0.000119468	0.000171183	0.000102499	0.000104584	0.000153456	0.000178115	0.000166673	0.000226551	0.000249893	0.000147934	9.89384e-05	0.000177764	6.00682e-05	0.000179245	0.000282024	4.51212e-05
K00757	0.71795	0.000263309	0.000146974	0.000241784	0.000198569	0.000255151	0.000287722	0.000245908	0.000511526	0.000328255	0.000272423	0.000296419	0.000167715	9.85916e-05	0.000234752	0.00019001	0.000198775	0.000210652	0.00020332	0.000212134	0.000221856	0.000200008	0.00023989	0.000264212	0.000296273	0.000322577	0.000298247	0.000222977	0.00027737	0.000249552	0.000174671	0.000215326	0.000183379	0.000187059	0.000252608	0.000333208	0.000202482	0.000212587	0.000210904	0.000118404	0.000286672
K00758	0.000556187	1.32084e-07	2.50018e-07	0	6.54388e-07	1.08613e-06	0	4.16622e-08	7.1372e-06	1.49677e-06	0	0	5.64494e-07	1.06042e-07	1.38678e-06	7.49612e-07	7.84245e-07	1.55824e-06	6.58772e-07	1.13527e-07	0	1.42161e-06	2.95536e-07	4.25801e-06	2.60719e-06	1.72865e-06	1.10507e-05	1.5569e-06	3.1385e-06	5.80118e-05	8.51274e-06	3.76889e-05	2.95863e-06	2.08386e-06	4.37308e-07	8.70274e-07	1.11295e-05	1.31472e-07	1.36799e-06	5.64448e-07	5.31333e-07
K00759	0.000179238	0.000197762	0.000175613	0.000179993	0.000136591	0.000312889	0.000145031	0.000223688	0.000186801	0.000202717	0.000240335	0.000236339	0.000156482	0.000153548	0.000242956	0.000215257	0.000186819	0.000205839	0.00014792	0.000169388	0.000374582	0.000238768	0.000283016	0.000245411	0.000283138	0.000303237	0.000229616	0.000237164	0.000299317	0.000222564	0.000228534	0.000262679	0.000229167	0.000215352	0.000280273	0.000300388	0.000263447	0.000279143	0.0002632	0.000257398	0.000247644
K00760	0.0304113	0.000326533	0.000222081	0.000226746	0.000121708	0.000256614	0.000127902	0.000239893	0.000273433	0.000320594	0.000215001	0.000324886	0.00026115	0.000184293	0.000277014	0.00021846	0.000220673	0.000227781	0.000184481	0.000316751	0.000175342	0.000267705	0.000261503	0.000227156	0.000297929	0.000310556	0.000300589	0.000247785	0.000311832	0.000284544	0.00029729	0.000271293	0.00029549	0.000263205	0.000320495	0.000206398	0.000306448	0.000276135	0.000239671	0.000263514	0.000248365
K00761	0.0274544	0.000304202	0.000320342	0.000212774	0.000319316	0.000213885	0.000368802	0.000218662	0.000231348	0.000311109	0.000364176	0.000311955	0.000364103	0.000313982	0.000274517	0.000333999	0.000379909	0.000192956	0.000275528	0.000331622	0.000123219	0.000310556	0.000348556	0.000309263	0.000340208	0.000352691	0.000334343	0.000330286	0.000392156	0.000345883	0.000308753	0.000348562	0.000315467	0.000296974	0.000358426	0.000366326	0.000348636	0.000303589	0.000332924	0.000351987	0.000359788
K00762	1.3745e-06	0.00036275	0.000314739	0.000264193	0.000159302	0.00035832	0.000210536	0.000283374	0.000239948	0.000238951	0.000506903	0.000274698	0.000330552	0.000266222	0.00030285	0.000272653	0.00033663	0.000333959	0.000264384	0.000249432	0.000164203	0.000422956	0.000484372	0.000321788	0.000490147	0.00050934	0.000469328	0.000444111	0.00046946	0.000363839	0.00052191	0.000435914	0.000513157	0.000471296	0.000416588	0.000444261	0.000423298	0.000372027	0.000491512	0.000521902	0.000420054
K00763	2.90178e-11	0.00041807	0.000428573	0.000443816	0.00117449	0.000469784	0.00247376	0.000484043	0.000566145	0.000423132	0.000494125	0.000368217	0.000804632	0.000663477	0.000542837	0.00062969	0.000436095	0.000450527	0.00181501	0.000571983	0.000745905	0.000248465	0.000325502	0.000148662	0.000268855	0.000187554	0.000351733	0.00024225	0.000252375	0.000306241	0.000382042	0.000302734	0.000335753	0.000267667	0.000310309	0.000343191	0.00030187	0.000134805	0.000348375	0.000331427	0.000218938
K00764	7.57117e-07	0.000704705	0.000613124	0.000919304	0.000632705	0.000620113	0.000591635	0.000700613	0.000800217	0.000739032	0.00074978	0.000611841	0.000592294	0.000529009	0.000640172	0.000650431	0.000563801	0.000792166	0.000845683	0.000570409	0.000837566	0.000522723	0.000558045	0.000519541	0.000564314	0.000595939	0.00051278	0.000519019	0.000682127	0.000506047	0.00050153	0.000482084	0.000462299	0.000464871	0.000560008	0.00065411	0.000557079	0.000510882	0.000501272	0.000446583	0.000530045
K00765	0.250252	0.000279867	0.000173662	0.000296844	0.000234298	0.000262643	0.00021272	0.000270115	0.000232447	0.000225675	0.000398711	0.00017629	0.000159536	0.000187639	0.000265301	0.000233668	0.000200738	0.000265295	0.000268548	0.000177408	0.000133651	0.000253603	0.000221738	0.000181445	0.000274322	0.000268435	0.000303411	0.000253365	0.000255109	0.000252286	0.000280683	0.000258972	0.000259359	0.000236774	0.000238364	0.000226837	0.000196725	0.000259434	0.00028937	0.000241693	0.000224346
K00766	0.77638	0.000151703	0.000473605	0.000113992	0.000675179	0.000162539	0.000575892	0.000122613	8.22179e-05	0.000231213	0.000186806	0.000225923	0.000256621	0.000546552	0.000207489	0.000350363	0.000496188	0.00014712	0.000290047	0.000307697	0.000130319	0.00019617	0.000259211	0.000259183	0.000233636	0.000225717	0.00019251	0.000221186	0.000197595	0.000301666	0.000205318	0.000302668	0.000211025	0.000185026	0.000166201	0.000313992	0.000226242	0.000237246	0.000219722	7.64089e-05	0.000247461
K00767	0.288767	0.000218373	0.000176054	0.000220374	0.000101876	0.000265878	0.000198106	0.000190027	0.000217114	0.000231022	0.000377268	0.000249581	0.000149714	0.00016916	0.000261872	0.000201454	0.000267942	0.000134399	0.000341933	0.000171606	0.000653345	0.000159383	0.000190702	0.000192098	0.000183459	0.0002007	0.000221938	0.000201385	0.000234272	0.000213141	0.000213005	0.000257588	0.000175662	0.000258149	0.0001259	0.000237054	0.000189448	0.000184826	0.000183718	7.95274e-05	0.000237874
K00768	0.946695	0.000305956	0.000293665	0.000257806	0.000676838	0.000297701	0.000339854	0.00024389	0.000284191	0.000258089	0.000358787	0.000305764	0.000325872	0.000303718	0.000322213	0.000344062	0.000343811	0.000250978	0.000381418	0.000306562	0.000159166	0.000271856	0.000309212	0.000233931	0.000297097	0.000221585	0.000353027	0.000310968	0.000229576	0.000340735	0.000313878	0.000358366	0.000379149	0.000374203	0.000242512	0.000423412	0.000268559	0.000143832	0.000377005	0.000384726	0.000267172
K00769	5.20821e-05	9.70706e-07	8.70999e-07	3.20079e-08	2.44686e-08	1.60321e-07	6.91994e-08	4.41707e-07	1.92512e-06	6.40668e-07	1.49384e-07	7.18407e-07	8.46853e-07	8.05485e-08	2.1943e-06	7.88924e-08	4.45161e-07	1.35927e-06	4.02821e-07	6.58368e-07	2.42228e-06	1.37527e-06	9.88644e-07	2.70372e-06	3.072e-06	3.03583e-06	9.37845e-06	1.77627e-06	2.55482e-06	2.6902e-05	4.92344e-06	1.50228e-05	2.77791e-06	3.07256e-06	1.34726e-07	9.26277e-07	9.23817e-06	4.59298e-07	6.02121e-07	6.882e-07	2.75476e-06
K00772	0.000530525	1.3931e-05	7.20382e-06	2.5102e-06	5.3261e-06	9.26604e-06	2.46838e-06	3.94042e-06	8.21953e-06	3.36752e-05	7.26869e-05	9.68299e-06	6.8589e-06	2.45006e-06	7.93322e-06	4.62207e-06	4.50941e-06	2.26579e-05	1.3713e-06	3.03341e-06	1.1641e-05	1.17997e-05	2.42339e-05	8.45473e-06	1.38808e-05	1.46319e-05	2.87185e-05	1.76944e-05	3.1897e-05	8.04915e-05	2.03087e-05	5.91551e-05	6.6076e-05	0.000123232	3.87259e-05	2.97463e-05	4.23124e-05	1.75774e-05	1.17019e-06	4.35168e-06	1.40469e-05
K00773	2.90178e-11	0.0004484	0.000547563	0.000417668	0.000606552	0.000441949	0.000543801	0.000449063	0.00042756	0.000560783	0.000569481	0.000600717	0.000588054	0.000936762	0.000456187	0.000623251	0.000623022	0.000394215	0.000659821	0.000546579	0.000389753	0.00031843	0.000366233	0.000266915	0.000339681	0.000355761	0.00034767	0.000324941	0.000371087	0.000326316	0.000326636	0.000313033	0.000343258	0.000311264	0.000339529	0.000390167	0.000355999	0.000276783	0.000335537	0.000321842	0.000296966
K00782	6.17847e-07	1.63041e-05	2.25116e-05	4.57074e-06	4.55682e-06	1.51335e-05	6.13686e-06	3.51978e-05	0.000122516	1.4588e-05	9.49556e-06	8.62065e-06	1.49408e-05	1.9988e-06	5.14536e-05	3.28465e-05	1.35254e-05	7.7227e-06	4.96315e-06	1.70925e-05	4.42972e-06	8.11327e-05	6.94886e-05	9.35632e-05	8.47854e-05	0.000150839	3.28975e-05	6.65095e-05	0.000137419	0.00014566	2.64959e-05	0.000146305	3.68315e-05	8.46152e-05	4.21596e-05	6.56119e-05	0.000117895	0.000171194	3.00298e-05	1.60433e-05	4.65015e-05
K00783	0.0046812	0.000211901	0.000389571	0.000110662	7.98366e-05	0.000162904	0.000133178	0.000182908	0.000210319	0.000195644	0.000216107	0.000258262	0.000375633	0.000667323	0.000248199	0.000219328	0.000454542	0.000163857	0.000196403	0.000218522	0.000120081	0.000256695	0.000260256	0.000188152	0.00027346	0.000296736	0.000274284	0.000250348	0.000283378	0.000282893	0.000285951	0.000273377	0.000293242	0.000288014	0.000293675	0.000259145	0.000266864	0.000238199	0.000247911	0.000280286	0.000228938
K00784	3.94642e-09	0.000256835	0.000297018	0.00021848	0.000119371	0.000283911	0.000207092	0.000265661	0.000203332	0.000278096	0.00023741	0.00031059	0.000306357	0.000212763	0.000208883	0.000204578	0.000199067	0.000231581	0.000172038	0.000258167	0.000136775	0.000345172	0.000291406	0.00029049	0.00041925	0.000443908	0.00034149	0.000320236	0.000420107	0.000397378	0.000385316	0.000458554	0.000342168	0.000393106	0.000260458	0.000382939	0.00045447	0.000345135	0.000379494	0.000346585	0.000318121
K00788	1.3745e-06	0.000364544	0.000356612	0.000373832	0.000278725	0.000309978	0.000341646	0.000326685	0.000313064	0.000295653	0.000358291	0.000319213	0.000307217	0.000349494	0.000327092	0.000341561	0.000337505	0.000433751	0.000372973	0.000238981	0.000334047	0.000398253	0.000502836	0.000433287	0.000483777	0.000490226	0.00052353	0.000498331	0.000499393	0.000460596	0.000450554	0.000467543	0.000504713	0.000420173	0.000310878	0.000645332	0.000492685	0.00045642	0.000563902	0.000367436	0.000510183
K00789	0.678306	0.000503253	0.000731836	0.000498459	0.000372246	0.00048756	0.000604271	0.000452041	0.000451216	0.000514925	0.000410905	0.000457053	0.0006095	0.000551113	0.000600626	0.000580391	0.00043208	0.000819586	0.000522345	0.000619096	0.000384884	0.000482116	0.000504509	0.000404298	0.00048835	0.000455988	0.000591766	0.000561505	0.000543622	0.000459551	0.000487222	0.000486621	0.000437732	0.000545428	0.000540004	0.000530039	0.0005066	0.000419353	0.000583919	0.000534353	0.00054467
K00790	0.323459	0.000617838	0.000513055	0.000626211	0.000299803	0.00061779	0.000320386	0.000631735	0.000594807	0.000646585	0.000585425	0.00057274	0.00064029	0.00062851	0.000584739	0.000441576	0.000529688	0.00066076	0.000473587	0.000557593	0.000298575	0.000548686	0.000588149	0.000458755	0.000618936	0.000624274	0.00063653	0.000553729	0.000620189	0.000552189	0.000597524	0.000563017	0.000679239	0.000675633	0.000623978	0.000744307	0.000547227	0.000407919	0.000619947	0.000739317	0.000457797
K00791	0.0033347	0.000443363	0.000423904	0.000531949	0.000446516	0.000441486	0.000518869	0.000427306	0.000409994	0.000371172	0.000443015	0.000311479	0.000393205	0.000440229	0.000463132	0.000374993	0.000439408	0.000520313	0.000397638	0.000434464	0.000476128	0.000372101	0.000385669	0.000456653	0.000393015	0.000485196	0.000328672	0.000388774	0.000448048	0.000372094	0.000307515	0.000364954	0.000327365	0.000327913	0.000400811	0.000338281	0.000432304	0.000411608	0.000327615	0.000335617	0.000405679
K00793	7.88701e-08	0.000110418	4.38357e-05	0.00013051	5.06883e-05	0.000114935	5.62898e-05	0.000146282	0.000147007	9.62087e-05	5.3013e-05	0.000126329	0.000102312	4.78397e-05	0.000170581	9.74535e-05	0.000112708	0.00010651	6.67577e-05	7.53241e-05	0.000109457	0.000192966	0.000276997	0.000262462	0.00027757	0.000283422	0.000245314	0.000277198	0.000240316	0.000209966	0.000266553	0.000254618	0.000181985	0.000223496	0.00016899	0.000240254	0.000265009	0.000306157	0.000225573	0.00025211	0.000253086
K00794	1.0606e-07	0.000106159	9.92141e-05	0.000118301	0.000252501	7.015e-05	4.5022e-05	0.000167291	6.59626e-05	9.84941e-05	0.000196758	0.00011246	9.19086e-05	2.93374e-05	0.0001503	0.000112123	7.97532e-05	0.000122584	4.81478e-05	8.18917e-05	4.49443e-05	0.000182177	0.000254662	0.00019736	0.000247628	0.00022823	0.000217355	0.000249748	0.000223566	0.000228527	0.000270647	0.000236903	0.000179375	0.000195792	0.000160276	0.000203482	0.000248825	0.000232772	0.000203187	0.000242517	0.000196056
K00795	0.429082	4.08599e-06	3.41749e-06	7.26812e-07	2.92372e-06	4.77071e-07	1.2614e-07	2.66525e-06	3.33317e-06	3.2208e-06	1.30229e-07	7.99638e-06	2.61015e-06	3.67447e-07	6.14339e-06	9.16389e-06	3.34151e-06	4.25385e-06	1.34797e-06	1.85243e-06	5.6349e-06	2.37325e-06	1.26701e-05	3.17057e-06	3.4118e-06	1.9218e-06	6.12569e-06	2.53391e-06	8.79385e-07	3.78752e-05	4.98988e-06	1.86424e-05	2.47716e-06	3.42415e-06	1.19186e-06	1.48487e-06	1.11072e-05	1.85097e-06	5.52306e-07	1.58101e-06	1.05494e-05
K00796	0.861987	0.000206368	0.00024259	0.00011554	0.000325804	0.000192408	0.000268699	0.000159798	0.000170198	0.000151828	0.000235686	0.00011978	0.000145508	0.000301024	0.000175162	0.000274124	0.000213643	0.000167855	0.000176169	0.000181772	0.000108896	0.00016936	0.000209296	0.000274875	0.0002005	0.000292754	0.00015987	0.000196113	0.000220484	0.000217426	0.00012919	0.000243891	0.000145573	0.000189231	0.00017795	0.000155335	0.000242088	0.000224772	0.000112062	0.000114627	0.000208604
K00797	2.75669e-10	4.33362e-05	6.13255e-05	7.47182e-05	3.76488e-05	8.2657e-05	1.94043e-05	4.69909e-05	8.25519e-05	6.37871e-05	5.30915e-05	7.12215e-05	8.68449e-05	3.32304e-05	6.1428e-05	5.01521e-05	4.10922e-05	4.89356e-05	3.85681e-05	4.3087e-05	2.46237e-05	0.000144254	0.000159397	6.5065e-05	0.000199083	0.000144871	0.000203306	0.000130413	0.000134017	0.00021108	0.000233224	0.000170888	0.000232342	0.000172398	0.000125397	0.000206621	0.000159771	0.000112374	0.000218741	0.000224005	0.000146465
K00798	0.00176678	4.80312e-05	1.14137e-05	1.67658e-05	2.13217e-05	3.4345e-05	1.5768e-05	2.30529e-05	3.57492e-05	3.98662e-05	3.31529e-05	1.01843e-05	2.79431e-05	4.77276e-05	2.13018e-05	5.29744e-05	5.07616e-05	2.06868e-05	9.94518e-06	1.31714e-05	0.000272145	7.19355e-05	0.000132015	0.000228421	4.53398e-05	6.32449e-05	6.81913e-06	0.00013474	0.000143765	0.000190995	1.55645e-05	0.000145108	5.30768e-05	7.65109e-05	7.54897e-05	0.000103925	0.00015811	2.0866e-05	4.60848e-05	2.05587e-05	0.000131029
K00799	0.0180936	2.74338e-06	1.70067e-06	0	4.85554e-07	5.49251e-07	2.1845e-07	8.8512e-07	1.47674e-07	3.55427e-06	7.10417e-08	1.05792e-05	2.49008e-07	4.08611e-06	1.39291e-06	5.51956e-06	1.03279e-06	1.46375e-06	6.32786e-07	3.82334e-07	1.24606e-06	5.35256e-07	4.38732e-07	5.13753e-06	7.69983e-06	8.88756e-06	1.24068e-05	1.49529e-06	2.84045e-06	6.83284e-05	2.25664e-05	3.92101e-05	3.79826e-06	3.47828e-06	6.59602e-07	7.10675e-07	1.41029e-05	1.29388e-07	2.51948e-06	1.03923e-06	8.20438e-07
K00800	0.00733082	0.000515946	0.000490356	0.000309447	0.000515533	0.000458581	0.00030284	0.000466469	0.000391636	0.00047586	0.000504681	0.000527342	0.000451178	0.0004594	0.000526544	0.000531546	0.000453501	0.0003987	0.000406165	0.000447121	0.000223075	0.000403075	0.000418251	0.000304077	0.000436406	0.000461062	0.000425191	0.000399354	0.000436564	0.000351324	0.000389466	0.000391944	0.000376507	0.000342714	0.000421696	0.000449439	0.000423095	0.000400001	0.000411809	0.000429706	0.000348894
K00803	0.00104122	1.78054e-05	8.88242e-06	8.35946e-06	1.94396e-05	2.06248e-05	5.86614e-06	4.12443e-05	1.35139e-05	2.29054e-05	9.35501e-06	1.52905e-05	9.29284e-06	1.03874e-05	1.43024e-05	8.14282e-06	2.02399e-05	1.80723e-05	3.0329e-06	1.72263e-05	1.59654e-06	5.16967e-06	6.95858e-07	9.21521e-07	2.0757e-06	2.77047e-06	7.61591e-05	1.7074e-06	1.23675e-05	6.69468e-07	1.28171e-06	1.16214e-06	2.62996e-05	1.1706e-06	4.55535e-05	7.81588e-06	3.06221e-08	2.10507e-08	1.07858e-06	9.28626e-06	5.11614e-07
K00805	0.127419	0.000157838	0.000512564	8.25978e-05	0.000671993	0.000102831	0.000754332	0.000121494	0.000167718	0.000181433	0.000125851	0.000211525	0.000314862	0.000654593	0.000237397	0.000396858	0.000456819	0.000159287	0.000274832	0.000432522	6.47121e-05	0.000158311	0.000148533	6.06426e-05	0.000172448	0.000128315	0.000178856	0.000158201	0.000132712	0.000176945	0.000260113	0.000177135	0.000250874	0.000203616	0.000201394	0.000168624	0.000195401	8.4638e-05	0.000219538	0.000227846	0.000127483
K00806	0.645607	0.000403131	0.000257326	0.000350668	0.000373477	0.000282756	0.000367701	0.000301253	0.000614542	0.000361734	0.000476349	0.000303884	0.000196429	0.000303674	0.000317925	0.000273321	0.000331337	0.000292505	0.000294788	0.000251816	0.000162515	0.000294841	0.000335468	0.000274171	0.000310241	0.000330963	0.000352313	0.000321231	0.000362682	0.000324945	0.00030012	0.000308754	0.000308147	0.000310713	0.000329455	0.000331097	0.000317425	0.000327048	0.000308856	0.000313842	0.000283799
K00809	0.0143455	1.27278e-06	2.32606e-06	2.06736e-07	2.91585e-07	1.61024e-06	1.61146e-06	2.15528e-06	5.46374e-07	1.61783e-06	5.10472e-06	2.21298e-05	8.72399e-07	8.4323e-07	9.17553e-07	3.35758e-06	7.38462e-07	7.27816e-07	2.85809e-07	3.77437e-06	2.16536e-07	1.08948e-06	9.71209e-07	6.23799e-07	2.9261e-07	3.56398e-07	0	9.84526e-07	1.02108e-06	9.28103e-08	0	2.30762e-07	1.23337e-06	4.32197e-07	1.60449e-06	7.21479e-07	2.59524e-08	0	5.43042e-07	1.07845e-06	1.18831e-06
K00812	0.288767	0.00024665	0.000152197	0.00024932	0.000100894	0.000322198	0.000127641	0.000284902	0.000240617	0.000221417	0.000226014	0.00024637	0.000157997	5.04954e-05	0.000255226	0.000193679	0.000143949	0.00025146	0.000162555	0.000146019	0.000566214	0.000260618	0.000207872	0.000443478	0.000229192	0.000380664	0.000153743	0.000248291	0.000386577	0.000239241	4.23436e-05	0.000268456	0.00014484	0.000189927	0.000236631	0.000259744	0.000276073	0.000350703	0.000135827	0.0001079	0.00028114
K00813	0.946695	5.53661e-06	9.00115e-07	3.96098e-07	5.78888e-07	4.21141e-07	1.23415e-05	1.44191e-05	2.61611e-06	2.66885e-06	4.79291e-07	9.75446e-06	2.9796e-06	2.08753e-06	1.65769e-06	8.08118e-07	3.65473e-06	4.31825e-07	2.37611e-07	1.6848e-06	0	1.25647e-06	2.76939e-07	1.77044e-06	1.71427e-06	2.45643e-06	4.27008e-06	9.85959e-07	1.76328e-06	2.48518e-05	3.68433e-06	1.54661e-05	1.84166e-06	1.65546e-06	2.77632e-07	6.95197e-07	1.12939e-05	2.14737e-07	7.31545e-07	3.91118e-07	1.406e-06
K00817	0.0375192	0.000311989	0.000379889	0.000365077	0.000263892	0.000369657	0.000397459	0.000404487	0.000350711	0.000461407	0.000312251	0.000320914	0.000502046	0.000434965	0.000335317	0.00035833	0.000355645	0.000307337	0.000244433	0.000389266	0.000416559	0.00031922	0.000286677	0.000238707	0.000346857	0.000349406	0.000353451	0.000310351	0.000366971	0.000340198	0.000401701	0.000324973	0.000352098	0.000319832	0.00031209	0.000337352	0.000383221	0.000289396	0.000356166	0.000302484	0.000301056
K00819	0.354652	1.5167e-05	5.94851e-06	2.29817e-06	7.67246e-06	8.31503e-06	1.51492e-06	1.65326e-05	5.26883e-06	2.4882e-05	4.09811e-05	6.07523e-06	9.03188e-06	1.02039e-05	1.01457e-05	9.34712e-06	7.56002e-06	2.18615e-06	6.68641e-06	4.66382e-06	6.01411e-06	1.13978e-05	6.17991e-05	0.00010073	6.65317e-06	5.03195e-07	2.14633e-07	4.84813e-05	1.56538e-05	1.83575e-05	4.01175e-06	1.22676e-05	9.88398e-06	2.88114e-05	4.27338e-06	3.31908e-05	9.60083e-06	5.97811e-08	5.47838e-06	4.033e-06	4.2042e-05
K00820	1.45089e-11	0.00057309	0.000889191	0.000508427	0.000974617	0.00057675	0.000572566	0.000523116	0.000577538	0.000621677	0.00049532	0.000530895	0.000645223	0.000734825	0.000668386	0.0007461	0.000763104	0.000618757	0.000809505	0.000619443	0.000649064	0.000414386	0.000491804	0.000346815	0.000433426	0.000439555	0.00040879	0.000449273	0.00040755	0.0004011	0.00040892	0.000451565	0.000428276	0.000366067	0.0004055	0.000407907	0.000443781	0.000342513	0.000419483	0.000392768	0.000423642
K00821	0.00176678	0.000255896	0.000650121	0.000297733	0.000540726	0.000276624	0.00051677	0.000288993	0.000336908	0.000270153	0.00018741	0.000273988	0.000387983	0.000396596	0.000357578	0.000406959	0.000429329	0.000251796	0.00031712	0.000393327	0.000212037	0.000390455	0.00040098	0.000335664	0.000471822	0.000425496	0.000467778	0.000374558	0.000435657	0.000475477	0.000463837	0.000546424	0.000458535	0.000527586	0.000383669	0.000492938	0.000388664	0.000462374	0.000482644	0.000398112	0.000445408
K00823	0.904208	1.47101e-05	1.19757e-05	4.67834e-05	1.1756e-05	1.28066e-05	3.02077e-06	1.56854e-05	4.78061e-06	3.03959e-05	8.26512e-05	2.64026e-05	7.08052e-06	2.68049e-06	1.23269e-05	7.45918e-06	6.78248e-06	1.97891e-05	1.61899e-05	3.93682e-06	1.06196e-05	1.57548e-05	9.61655e-07	2.92511e-06	4.3875e-06	4.35858e-06	4.69318e-05	1.82982e-06	2.78251e-05	0.000129195	9.08315e-06	5.97001e-05	3.33978e-05	3.26873e-05	1.94828e-05	2.54889e-05	4.28949e-05	6.87125e-07	7.59005e-06	1.9126e-06	1.84186e-06
K00824	0.134419	4.65427e-05	6.95073e-05	4.88962e-05	9.33546e-05	5.1981e-05	1.51197e-05	4.22986e-05	3.91509e-05	3.17398e-05	7.36139e-05	5.73978e-05	7.98824e-05	9.27195e-05	3.43454e-05	6.79964e-05	8.12072e-05	4.12045e-05	5.67227e-05	3.32266e-05	1.89406e-05	4.85759e-05	3.15288e-05	1.9845e-05	4.75136e-05	3.10457e-05	0.000128339	4.38921e-05	6.19841e-05	2.85802e-05	2.49829e-05	3.25436e-05	7.36587e-05	4.10621e-05	8.94582e-05	4.15699e-05	4.64687e-05	3.23456e-05	4.71815e-05	3.3148e-05	2.0718e-05
K00826	0.000686423	0.000422164	0.000347645	0.000413919	0.000488591	0.00034598	0.000638316	0.000491749	0.000474029	0.000535604	0.00051587	0.000453922	0.0003413	0.000482114	0.000410865	0.000549966	0.000339994	0.000317817	0.0005148	0.000468229	0.000281503	0.000315643	0.000347431	0.000314515	0.000356367	0.0003576	0.000336924	0.000347412	0.000368801	0.000382604	0.000343301	0.000357889	0.000362596	0.000337235	0.000308641	0.000325872	0.000400498	0.00029641	0.00033514	0.000345583	0.000320275
K00830	0.000293553	3.45506e-06	5.86649e-07	3.96828e-07	3.61027e-08	5.14528e-07	0	1.2788e-07	7.9502e-06	0	0	3.51325e-08	1.9252e-07	7.92313e-08	6.14627e-07	6.72818e-08	2.10946e-06	4.46963e-07	0	2.31742e-07	3.50816e-07	0	0	0	1.16127e-07	1.90309e-07	4.16834e-08	5.96314e-07	0	0	0	0	0	0	0	0	0	0	0	1.81485e-08	0
K00831	0.000169819	0.000294481	0.000235046	0.000346925	0.000126345	0.000256051	0.000128765	0.000292453	0.000314948	0.000273441	0.000196195	0.000270431	0.000332558	0.000221442	0.000300005	0.000255765	0.000228642	0.000259018	0.000245741	0.000274297	0.000233557	0.000305088	0.000328437	0.000238541	0.000313518	0.000303001	0.000300007	0.000296772	0.000347731	0.000344247	0.00034744	0.000330408	0.000369744	0.000336038	0.00035318	0.000280311	0.000329989	0.000302353	0.000286734	0.000332147	0.000283684
K00832	0.264832	3.4063e-05	2.02437e-05	1.63989e-05	1.64463e-05	8.65991e-05	3.91143e-06	1.58449e-05	2.8754e-05	3.91548e-05	0.0001341	7.95307e-05	2.1537e-05	1.00708e-05	6.09496e-05	2.51741e-05	4.95939e-05	3.21565e-05	8.33147e-05	1.81251e-05	1.30055e-05	2.05646e-05	5.80704e-05	1.54291e-05	3.68603e-05	2.27184e-05	4.99921e-05	4.04464e-05	3.30455e-05	0.000125307	6.60356e-05	9.35784e-05	7.03831e-05	4.49399e-05	7.37702e-05	4.24609e-05	6.38987e-05	5.27153e-05	2.88108e-06	5.42455e-06	1.9009e-05
K00833	0.000274329	5.33553e-05	0.000109068	5.78894e-05	3.98002e-05	5.89204e-05	1.76378e-05	6.27752e-05	5.85858e-05	6.84588e-05	3.88825e-05	8.768e-05	5.59433e-05	2.70178e-05	5.02045e-05	2.48593e-05	2.57609e-05	6.25036e-05	2.50747e-05	5.01815e-05	1.42269e-05	8.34601e-05	0.000137548	0.000248635	5.36666e-05	2.88218e-05	7.97481e-05	0.000157391	9.10661e-05	0.000237174	7.94845e-05	0.000199904	0.000113509	0.000113464	5.95651e-05	0.000182115	0.000114447	3.65414e-05	7.67489e-05	3.85567e-05	0.000162659
K00835	0.00291451	5.52774e-08	1.93025e-07	8.56731e-06	2.43805e-07	3.36328e-08	2.35176e-08	1.20357e-07	0	1.74177e-07	2.77898e-06	4.73705e-07	5.4724e-07	6.86154e-08	1.0533e-07	5.23376e-07	3.01621e-07	3.44411e-06	2.84824e-07	4.39888e-08	6.62339e-06	1.2256e-06	9.54348e-08	3.47315e-06	2.28322e-06	2.1203e-06	7.72544e-06	8.56503e-07	1.35864e-06	4.10418e-05	8.11057e-06	2.38903e-05	2.08271e-06	1.91904e-06	2.17242e-07	2.44377e-07	9.0369e-06	5.54275e-08	3.54714e-06	6.2054e-07	5.16028e-07
K00836	0.0195368	5.68639e-06	1.01776e-05	1.18255e-05	3.61494e-06	4.22507e-06	4.74684e-07	6.15336e-06	6.7203e-06	2.11648e-06	2.73955e-07	1.07768e-05	9.66748e-06	7.79498e-07	1.56057e-06	5.37969e-06	3.67734e-06	2.19889e-06	3.71339e-06	1.67492e-05	1.17893e-05	4.88479e-06	6.07916e-08	3.80719e-07	3.27163e-06	4.08964e-06	1.35596e-06	6.12411e-07	3.77389e-06	2.65463e-07	3.65407e-06	1.69392e-06	1.71015e-06	9.09037e-07	2.53494e-07	5.35259e-05	3.05834e-06	7.51751e-07	3.54132e-06	3.08683e-05	5.016e-07
K00839	1.56463e-05	2.39493e-05	8.76518e-07	6.92794e-05	7.29086e-06	2.8297e-05	1.71145e-05	3.77174e-05	2.02552e-05	1.18003e-05	7.50285e-05	1.74796e-05	1.88697e-06	7.91381e-07	6.72928e-06	6.61912e-06	3.53895e-06	1.48307e-05	1.5627e-05	3.61629e-07	2.92754e-05	1.01952e-06	7.12172e-08	1.21435e-06	2.16353e-06	1.40283e-06	3.25365e-06	1.11324e-06	1.35674e-06	2.26142e-06	5.87951e-06	1.18595e-06	1.45022e-06	9.75497e-07	3.62189e-07	2.02243e-07	5.62817e-07	7.18679e-07	4.80252e-07	7.96468e-07	9.4887e-07
K00840	0.444964	3.05638e-06	1.59503e-06	9.38924e-06	2.57413e-06	3.15443e-06	3.35778e-08	8.08434e-06	8.31158e-07	5.32321e-06	6.28409e-07	5.81631e-07	5.51826e-07	6.79302e-07	9.50717e-06	3.48295e-06	1.35992e-06	7.43271e-06	2.90335e-07	2.24869e-07	1.91351e-06	5.76035e-07	1.63814e-07	1.69787e-06	2.57791e-06	2.75718e-06	3.98407e-06	3.40106e-07	1.39868e-06	2.26199e-05	7.82225e-06	1.34435e-05	1.58951e-06	1.17987e-06	2.56101e-07	2.05225e-07	4.41261e-06	2.43091e-08	6.90982e-07	4.98527e-07	3.06268e-07
K00841	0.820148	1.26577e-05	1.38064e-06	8.77548e-07	6.3579e-06	1.58714e-06	1.76951e-07	2.10411e-06	3.3427e-06	1.12688e-06	9.01924e-07	3.03009e-06	9.00957e-07	1.79219e-06	6.43993e-06	3.29341e-06	1.43627e-06	2.14506e-06	3.68307e-05	1.63583e-05	3.44237e-07	1.001e-06	2.16412e-05	6.92013e-07	1.22925e-05	3.23828e-06	3.68275e-06	7.69062e-06	1.77853e-06	8.80993e-07	3.85767e-06	1.16582e-06	9.72175e-08	2.6228e-06	4.031e-05	3.42608e-07	1.87413e-05	2.25152e-05	5.55101e-06	5.87439e-07	1.33193e-07
K00844	0.1207	6.57055e-05	1.09497e-05	4.2127e-05	1.67609e-05	0.000107241	2.32286e-05	5.20866e-05	9.4377e-05	2.35515e-05	0.000131339	3.15388e-05	1.0385e-05	4.98971e-06	3.00331e-05	2.03601e-05	1.78932e-05	3.20451e-05	3.95715e-05	1.21505e-05	5.79011e-05	8.42056e-06	6.68876e-06	4.25471e-05	5.96557e-06	1.56546e-06	5.73502e-06	3.14069e-05	9.63512e-06	8.54496e-05	5.3597e-05	8.28265e-05	7.84495e-05	6.75482e-05	1.20992e-05	1.61693e-05	5.15831e-05	7.04735e-08	2.41147e-06	1.31212e-05	1.72116e-05
K00845	0.0131944	0.000599076	0.000379756	0.000509887	0.000247493	0.000482322	0.000520505	0.000469255	0.000503663	0.000507223	0.000661145	0.000494318	0.000441552	0.00044813	0.00048454	0.000411662	0.000306848	0.000527597	0.000442598	0.00052324	0.000795071	0.000558731	0.000614268	0.000575344	0.000572083	0.000556728	0.000516018	0.000692953	0.000541207	0.000364223	0.000564847	0.000406761	0.000567577	0.000526956	0.0005116	0.000695798	0.000436047	0.000448543	0.000749091	0.000684373	0.000651119
K00847	8.17635e-06	0.000498702	0.000465555	0.000390342	0.000348303	0.000497241	0.00047517	0.000430968	0.000358621	0.000301477	0.000518733	0.000512647	0.000394074	0.000478717	0.000486232	0.000344331	0.000527754	0.000494653	0.00033345	0.000452997	0.000312878	0.000545545	0.000519766	0.000561867	0.00078753	0.000942266	0.000556152	0.000512812	0.000584128	0.000384185	0.000545389	0.000485078	0.000508471	0.000526235	0.000505863	0.000579022	0.000480076	0.000831629	0.000684228	0.000478226	0.00064166
K00848	0.134419	0.000205784	0.000154056	0.00024492	0.00031067	0.000182156	0.000384265	0.000177199	0.000268752	0.000261796	9.4432e-05	0.000176826	0.000275663	0.000425378	0.000235421	0.000232698	0.000230824	0.000226952	0.000229313	0.000265437	0.000122246	0.000266629	0.00025225	0.000380622	0.000218021	0.000248444	0.000204529	0.000337102	0.000249682	0.000340812	0.00015803	0.000392783	0.000207473	0.000324213	0.000230014	0.000262748	0.000296272	0.000254176	0.000319922	0.000230928	0.000223516
K00849	0.149284	0.000366517	0.000370664	0.000229732	0.000341637	0.000356759	0.00054472	0.000353518	0.000287902	0.000445339	0.000264712	0.000395135	0.000314925	0.000317523	0.000374406	0.000391785	0.00037568	0.000402466	0.000319613	0.000432186	0.000312494	0.00037418	0.000376613	0.000285573	0.000402144	0.000405922	0.000406483	0.000336696	0.000386709	0.00035761	0.000400204	0.000349908	0.000399132	0.000445382	0.000394776	0.000345592	0.000402576	0.000331089	0.000403545	0.000494222	0.000290891
K00850	2.90178e-11	0.00089425	0.000709047	0.000670268	0.000858724	0.000786161	0.00102048	0.000636402	0.000714793	0.000744736	0.00095175	0.000778868	0.000845963	0.000858442	0.000891483	0.000714129	0.000894495	0.00087383	0.00105284	0.000841489	0.000539165	0.000322176	0.000438758	0.000612173	0.000347369	0.000333385	0.000359259	0.000483036	0.000408139	0.000459628	0.000358467	0.000455324	0.000435363	0.000532755	0.000315075	0.000446501	0.00042842	0.000262764	0.000363326	0.000314288	0.000410259
K00851	0.173829	1.66028e-05	2.2428e-06	3.43492e-06	7.09413e-07	3.5844e-06	1.1332e-05	8.32347e-06	6.6152e-06	1.52289e-06	6.89172e-06	1.61416e-05	1.04452e-06	2.46446e-06	5.51147e-06	3.61082e-06	5.06537e-06	9.20116e-06	3.31159e-06	5.40951e-06	8.24967e-07	2.09371e-06	1.9738e-05	4.89124e-06	4.5989e-06	2.48576e-06	7.67344e-06	1.60773e-05	1.68884e-05	0.000113222	3.20544e-05	0.0001054	7.47679e-05	0.000138117	1.29177e-06	7.30312e-06	6.74087e-05	1.06745e-06	1.37612e-06	2.09462e-06	6.36264e-07
K00852	2.64352e-07	0.000217021	0.000244014	0.000232375	0.00034248	0.000236175	0.000405363	0.000308192	0.000302652	0.000296919	0.000171887	0.000288577	0.000212605	0.000326862	0.000293909	0.000294637	0.000242724	0.000335784	0.000299478	0.000288232	0.000107937	0.000121222	0.000131267	0.000229706	0.000110482	7.03358e-05	0.000153756	0.000149476	0.00010574	0.0002321	0.000156958	0.000159475	0.000133651	0.000151518	0.000139727	0.000116226	0.000190337	5.73189e-05	9.33941e-05	0.000136855	0.000237049
K00853	0.00561777	7.88072e-05	1.45675e-05	7.62867e-05	2.06722e-05	4.63004e-05	1.67224e-05	6.15231e-05	8.38396e-05	3.3794e-05	0.000101047	2.93574e-05	3.36321e-05	3.18771e-05	3.13202e-05	4.08516e-05	3.84452e-05	3.76422e-05	3.98455e-05	3.09484e-05	5.09617e-05	1.98453e-05	4.4254e-05	1.40864e-05	6.73959e-06	5.25246e-06	1.5937e-05	5.02856e-05	1.44499e-05	6.61707e-05	1.80486e-05	4.02206e-05	1.43372e-05	1.7791e-05	3.98417e-05	2.4149e-05	2.58375e-05	1.18993e-06	6.23275e-05	1.818e-05	1.82304e-05
K00854	0.0210768	0.000533853	0.000347744	0.000394887	0.000555913	0.000490253	0.000515593	0.00063212	0.000505912	0.000578813	0.000312542	0.000491582	0.000378945	0.000158312	0.000491448	0.000349215	0.000284589	0.000573257	0.000440815	0.00043281	0.000253268	0.000255502	0.000305539	0.000289896	0.000272751	0.000187638	0.000349718	0.000284912	0.000231524	0.000570252	0.000294343	0.000503949	0.000440608	0.000749787	0.000336315	0.00037324	0.000443739	0.000253561	0.00030785	0.000330212	0.000301102
K00855	0.758351	3.79715e-06	4.52107e-07	9.7324e-06	1.33546e-06	1.75056e-06	5.90678e-07	1.8277e-06	9.49004e-06	1.72338e-06	7.55884e-08	1.18887e-05	1.72621e-08	5.03911e-07	2.05481e-06	1.64841e-06	7.35112e-08	4.53318e-07	0	8.31276e-07	6.30171e-06	6.03905e-07	1.52503e-07	2.16078e-06	1.74775e-06	2.73869e-06	6.83982e-06	5.48668e-07	1.66669e-06	3.00354e-05	5.9165e-06	2.04899e-05	1.86883e-06	1.42866e-06	8.14432e-08	2.5602e-07	7.4245e-06	3.41166e-08	8.29586e-07	2.96508e-07	2.77211e-07
K00856	0.00129097	4.90165e-06	4.68128e-07	1.48901e-05	1.44958e-07	4.65827e-07	2.23133e-07	4.0016e-07	7.82725e-07	3.36132e-07	3.45702e-07	1.67863e-06	3.91566e-07	2.94892e-07	3.2429e-06	5.60673e-06	2.75069e-06	3.39999e-06	1.03537e-06	3.4058e-07	1.50881e-07	2.03036e-06	1.08301e-05	3.76855e-06	2.48608e-06	2.2236e-06	1.17524e-05	2.55873e-06	5.56052e-06	1.95759e-05	1.229e-06	4.25784e-06	4.24345e-06	2.29529e-06	1.94498e-06	5.53335e-06	7.98645e-06	2.89228e-06	4.62966e-07	3.74809e-06	2.48486e-06
K00857	4.9091e-06	9.92386e-05	0.000117625	0.00011412	0.000121742	7.45507e-05	0.000193026	7.81137e-05	9.6713e-05	0.000136087	5.51692e-05	0.000162416	0.000105223	0.00019986	0.000163155	0.000134452	6.10285e-05	8.41242e-05	0.000155878	9.49921e-05	5.36646e-05	0.000193827	0.000185098	0.000226692	0.000219537	0.000295772	0.000124811	0.000237485	0.000239199	0.000155719	0.000134812	0.000189229	0.000144193	0.000195191	0.000232089	0.000136806	0.000189632	0.000211388	0.000180353	0.000220822	0.000139121
K00858	0.766025	0.000333321	0.000317236	0.000267147	0.000502853	0.000229298	0.000484497	0.000260934	0.000259655	0.00031598	0.000256467	0.000342921	0.000460811	0.000647556	0.000317612	0.000445111	0.000299094	0.00028917	0.000526212	0.000304248	0.000117352	0.000319688	0.000362975	0.0003298	0.000341424	0.000379504	0.000352011	0.000361439	0.000361417	0.000287318	0.00029866	0.000317237	0.000291635	0.000278578	0.000315012	0.000394986	0.000309202	0.000298961	0.00032785	0.00030169	0.000310458
K00859	4.51018e-05	0.000164122	0.000246758	9.19471e-05	0.000244648	0.000109065	0.000195253	0.000193347	0.000220625	0.00025201	8.82832e-05	0.000195064	0.000190955	0.000184253	0.000219084	0.000245382	0.000208006	0.000224799	0.000187371	0.000227418	0.000535118	0.000239049	0.000301682	0.000221642	0.000301542	0.000317746	0.000340097	0.000257323	0.000298858	0.000242195	0.000290347	0.000246316	0.000277453	0.0002496	0.000221736	0.000332782	0.000296502	0.000209661	0.000278469	0.000223636	0.000257886
K00860	0.00305525	2.61563e-05	1.02524e-05	5.17294e-05	1.0457e-05	2.17627e-05	3.1302e-06	2.01943e-05	2.72427e-05	2.74882e-05	2.36401e-06	1.52552e-05	8.93341e-06	1.09768e-05	2.37702e-05	3.36804e-05	8.15248e-06	1.96878e-05	1.497e-05	9.22005e-06	1.76692e-05	4.01422e-05	8.73006e-05	0.000185847	1.79746e-05	1.914e-05	7.42726e-06	8.71308e-05	4.01409e-05	0.000130443	1.77361e-05	0.000132117	2.30612e-05	4.122e-05	3.05535e-05	7.62895e-05	4.85204e-05	1.76754e-06	4.12873e-05	1.09979e-05	0.000102586
K00863	0.00195712	1.61029e-06	4.42777e-07	2.68537e-06	5.82857e-07	6.58393e-07	5.41777e-07	3.78801e-07	4.72233e-06	2.18635e-06	1.05654e-06	1.38172e-06	0	6.0421e-08	8.90982e-07	3.65306e-06	1.54709e-07	2.96927e-06	9.56062e-07	1.28224e-07	3.03088e-06	1.04848e-06	6.3047e-07	1.8379e-06	2.70959e-06	2.93536e-06	7.30968e-06	3.18371e-06	1.37987e-05	6.06261e-05	6.01561e-06	5.64672e-05	5.31327e-05	0.000110226	8.64011e-06	2.61719e-07	3.72958e-05	3.73739e-07	7.86364e-07	6.77487e-06	1.31988e-06
K00864	0.00195712	0.000455063	0.000361667	0.000574889	0.000174362	0.000430485	0.000269008	0.000412567	0.000865516	0.000289058	0.000368327	0.000425429	0.000435729	0.000329176	0.000383825	0.000371835	0.000326827	0.000409617	0.000234152	0.000334468	0.000476041	0.000274351	0.000341803	0.000207559	0.00033705	0.000278441	0.000394057	0.000298521	0.000250011	0.000283051	0.000355186	0.000231557	0.000303581	0.000221424	0.000283019	0.000343411	0.000244259	0.000128568	0.000411382	0.000361924	0.000256306
K00865	0.354652	0.000287735	0.000284464	0.000272622	0.000175346	0.000377458	9.26886e-05	0.000338668	0.000319121	0.000430127	0.000473697	0.000397523	0.000266819	0.000141374	0.000267606	0.000255888	0.000251447	0.000306002	0.000201985	0.000324867	0.000154952	0.000209936	0.00033375	0.000248809	0.000329655	0.000391923	0.000390135	0.000278621	0.000294111	0.000360194	0.000274938	0.000334912	0.0003468	0.000320128	0.000228358	0.000348197	0.000299161	0.000256593	0.000287798	0.000175723	0.0002892
K00867	0.925426	1.87947e-05	1.09114e-06	1.70238e-06	2.04883e-05	5.59081e-06	3.52506e-07	4.62928e-07	2.31716e-06	5.40198e-06	6.1873e-07	2.28709e-06	1.10082e-06	1.82466e-06	2.75573e-06	2.61897e-06	2.27523e-06	3.50944e-06	1.63467e-06	1.27618e-06	1.01571e-05	1.72566e-06	8.11443e-07	2.53411e-06	4.07645e-06	2.9902e-06	6.90636e-06	1.54903e-06	2.60739e-06	3.68121e-05	8.48033e-06	2.29425e-05	2.59226e-06	1.9057e-06	4.29825e-07	2.79805e-07	1.70879e-05	6.47282e-07	6.8037e-07	9.23559e-07	1.02294e-06
K00868	4.07134e-07	0.000248673	0.000263926	0.000212344	0.000107472	0.000173659	0.000231192	0.000253227	0.000290323	0.000250584	0.000222854	0.000217406	0.000214415	0.00022622	0.00024257	0.000168036	0.000201986	0.00041098	0.000206121	0.000215739	0.000111921	0.00032027	0.000342129	0.000248887	0.000361236	0.000376891	0.000371602	0.000298983	0.000313563	0.000429306	0.000342763	0.000394563	0.000387941	0.000377138	0.000302064	0.000383069	0.000333275	0.00030423	0.00036146	0.000326925	0.000229438
K00869	3.36432e-05	8.99763e-06	2.35602e-05	5.87171e-05	1.61204e-06	9.94357e-06	1.11563e-06	7.99257e-06	5.07053e-06	4.51721e-06	1.24084e-06	1.73552e-06	4.95028e-06	5.98544e-07	2.88353e-05	1.27867e-05	7.79874e-06	1.26124e-05	1.46995e-06	3.38421e-06	1.22463e-05	5.76041e-07	1.33568e-06	4.66355e-07	2.88904e-06	2.17568e-06	3.71467e-06	4.62561e-08	1.47328e-06	8.57037e-07	1.94163e-06	3.21814e-07	9.32894e-08	2.25942e-07	8.95028e-06	1.08335e-07	5.6503e-06	4.32538e-07	3.43397e-07	3.44794e-07	2.76487e-07
K00872	0.368862	7.83967e-05	0.000162277	9.70292e-05	0.000190837	0.000138656	0.00024985	0.000141951	0.000104433	8.12663e-05	9.90385e-05	8.65512e-05	0.000152648	0.000158885	6.93642e-05	0.000135272	0.000134646	9.71112e-05	0.000117885	0.000143337	4.05281e-05	0.000111127	0.000133268	4.46644e-05	0.000114377	9.96286e-05	9.43126e-05	0.000109794	9.23942e-05	0.000110016	0.000151605	0.000124458	0.000143237	0.000132567	0.000101441	8.65166e-05	0.000125673	6.4563e-05	0.000127081	0.000208344	3.80365e-05
K00873	0.102161	0.000466671	0.000595683	0.000379268	0.000605453	0.000397948	0.000578292	0.000421533	0.000314613	0.000498456	0.000388067	0.000484206	0.000642379	0.000877306	0.000449106	0.000517665	0.000533246	0.00036219	0.000570096	0.0005331	0.000447218	0.000375302	0.000428921	0.000394247	0.000440205	0.000457191	0.00039514	0.000469155	0.000445844	0.000474225	0.000523353	0.000491725	0.000510354	0.00050365	0.000380818	0.000425082	0.000445708	0.000385129	0.000461082	0.000508335	0.000388237
K00874	0.000155115	0.000320688	0.000478209	0.000362438	0.000386613	0.000450085	0.000575092	0.000418542	0.000275485	0.000476591	0.000387867	0.000371967	0.000424029	0.000397312	0.00034649	0.000285543	0.000380576	0.000333612	0.000307629	0.000413417	0.000206578	0.000532954	0.000469837	0.000489363	0.000507093	0.000562451	0.000375665	0.000474025	0.000428558	0.000431992	0.000510357	0.00053681	0.000423278	0.000491466	0.000410992	0.000436784	0.000415214	0.000583158	0.000487963	0.000588741	0.000376231
K00876	1.0606e-07	0.00048157	0.00029952	0.000343187	0.000464951	0.000413004	0.000426057	0.000474335	0.000436815	0.000464804	0.000370223	0.000478013	0.000396469	0.000204932	0.000409984	0.000390349	0.000338274	0.000430628	0.000358618	0.000324598	0.00020592	0.000525047	0.000510439	0.000493954	0.000583368	0.000692036	0.000511729	0.000532398	0.000589779	0.000454964	0.000436137	0.000504729	0.000465586	0.000491379	0.000549982	0.000463374	0.000487722	0.000577258	0.000538905	0.000571763	0.000443701
K00878	1.10342e-05	0.000135687	0.000150521	0.000176483	7.07311e-05	0.000129136	6.50989e-05	0.000232465	0.000199292	0.000133653	0.000101306	0.000170576	0.0001597	4.5769e-05	0.000211185	0.000124605	0.000186946	0.000294294	0.000153478	0.000101741	0.000139643	0.000255366	0.000243772	9.04729e-05	0.000339395	0.000325943	0.000396689	0.000214824	0.000245329	0.000255379	0.000368439	0.000244545	0.000364369	0.000267353	0.000178862	0.000264218	0.000220817	0.000261518	0.000304964	0.000330666	0.00020625
K00879	0.00904216	0	7.20395e-07	2.68007e-07	0	3.97305e-06	2.79514e-07	1.01739e-07	9.16363e-07	3.20731e-06	4.63882e-07	2.75855e-07	3.02113e-06	9.72051e-08	1.53793e-06	3.99172e-07	2.68867e-07	1.53242e-06	1.54861e-07	1.64771e-06	8.27648e-08	8.67878e-07	2.33289e-07	2.59476e-06	1.83462e-06	2.26766e-06	5.86402e-06	3.81609e-06	1.41054e-06	2.93763e-05	6.32648e-06	1.89295e-05	1.47319e-06	1.44146e-06	1.02528e-06	2.78613e-07	6.19137e-06	2.04841e-08	2.84405e-06	5.60976e-07	6.53624e-07
K00880	0.00799538	2.12281e-05	1.04166e-05	9.25193e-07	9.3877e-06	4.20315e-06	1.21912e-05	1.42518e-05	2.61151e-05	1.73392e-05	8.30019e-06	1.09363e-05	7.74205e-06	3.5764e-06	3.31834e-05	2.13231e-05	1.10883e-05	1.58057e-05	9.66282e-06	1.14533e-05	9.44984e-06	3.33218e-06	1.67866e-06	2.65426e-06	6.5649e-06	3.67607e-06	1.34568e-05	3.87966e-06	5.00037e-06	3.72542e-05	7.72731e-06	3.32249e-05	4.57993e-06	7.24156e-06	3.21635e-06	3.18779e-06	1.42109e-05	3.70594e-06	3.3461e-06	1.08668e-05	1.92632e-06
K00881	0.102161	4.79064e-06	2.773e-07	2.61375e-08	1.72166e-07	2.85568e-06	2.95154e-07	6.49377e-07	1.93124e-06	1.41583e-06	9.06623e-07	3.29206e-06	2.86719e-06	6.66428e-07	5.76435e-06	6.54564e-07	3.62237e-07	1.7523e-06	7.80125e-08	1.77454e-05	3.81666e-07	1.27758e-06	4.4459e-06	2.04345e-06	1.12963e-06	6.57839e-07	4.27949e-05	5.12863e-07	4.9762e-06	3.39289e-06	2.41028e-06	2.12524e-05	1.40656e-05	3.09381e-06	9.12502e-07	1.76005e-06	6.85576e-06	6.40947e-08	2.0172e-07	7.99056e-07	1.3067e-06
K00882	0.0304113	0.000234036	0.000206729	0.000199246	0.000303414	0.000285686	0.000116493	0.000282839	0.000165325	0.000148966	9.36229e-05	0.000215896	0.0001484	0.000110902	0.000233694	0.00016588	0.000224726	0.00028593	0.000105041	0.000172998	0.000122576	0.000254408	0.000218903	7.45308e-05	0.00029968	0.000179711	0.00032477	0.000187507	0.000197397	0.000234727	0.000383665	0.000260743	0.000318483	0.000275924	0.000159499	0.000260634	0.000257205	0.000126129	0.000329323	0.000303531	0.000181977
K00883	0.820148	2.50794e-05	6.52684e-06	1.28158e-05	8.09148e-06	4.84573e-06	2.13279e-06	4.59673e-06	1.30952e-05	5.41376e-06	2.34775e-06	1.06081e-05	1.11019e-05	4.16042e-06	3.12615e-05	1.28716e-05	9.00866e-06	1.98112e-05	4.56423e-06	2.80513e-06	7.35453e-06	2.58872e-06	4.23622e-06	5.04876e-06	7.64355e-06	5.2947e-06	1.42604e-05	2.11397e-06	3.98771e-06	3.49947e-05	1.46975e-05	3.00195e-05	5.56404e-06	1.90114e-05	1.82523e-05	5.29103e-06	2.08413e-05	1.45914e-06	2.87961e-06	4.8881e-06	5.77332e-06
K00884	0.000142316	5.29972e-07	1.31954e-06	4.91946e-06	0	0	0	5.5578e-07	1.41061e-06	1.43329e-07	0	9.21951e-07	1.26506e-06	0	5.92131e-07	1.33723e-06	4.78789e-07	1.07245e-06	1.43718e-06	9.28853e-08	2.15167e-07	1.12795e-06	4.16707e-06	2.6355e-06	2.70139e-06	2.2321e-06	1.08819e-05	2.04467e-06	1.73279e-06	2.91323e-05	5.05279e-06	1.75669e-05	2.68875e-06	3.82856e-06	1.53164e-07	1.0278e-06	1.24227e-05	7.57806e-07	8.49938e-07	8.22025e-07	4.86633e-06
K00885	0.564832	2.95551e-06	7.54307e-06	2.82127e-07	1.06009e-06	2.15852e-06	1.80994e-06	3.67024e-06	8.20023e-07	1.35736e-06	3.69635e-07	1.28104e-06	2.92091e-05	2.78076e-05	6.16324e-06	5.95181e-07	1.99872e-06	5.13802e-07	2.05009e-06	2.22849e-05	1.07625e-06	4.90517e-07	2.30596e-07	3.53677e-06	2.10775e-06	4.22395e-07	9.19561e-06	1.38545e-06	2.16424e-06	4.45933e-05	2.88408e-06	2.79076e-05	1.39298e-06	2.96611e-06	3.1612e-07	3.12814e-07	1.22849e-05	4.44705e-07	5.47661e-07	5.35157e-07	1.13109e-06
K00886	0.409114	1.19785e-06	3.7601e-06	5.88554e-07	7.40428e-07	6.1151e-07	4.34705e-07	4.3467e-07	1.31877e-06	2.03853e-06	2.67412e-07	1.22562e-06	1.16871e-06	2.31783e-07	1.75165e-06	5.234e-06	1.21169e-06	1.72799e-06	3.99242e-07	2.52125e-06	3.98815e-06	1.11227e-06	1.4767e-05	8.35134e-07	7.2382e-07	0	1.04158e-06	3.08766e-06	4.06989e-07	3.07715e-06	5.39511e-06	5.79266e-07	3.48502e-06	3.25984e-06	4.61299e-08	0	5.85056e-06	3.28506e-07	0	1.02077e-07	0
K00887	0.0235349	2.09519e-07	1.7336e-07	4.40109e-08	0	0	8.66646e-07	0	8.89038e-08	2.60598e-07	0	0	6.7727e-07	0	2.91726e-08	1.45478e-07	7.11917e-07	2.70981e-06	4.77235e-07	1.09829e-07	0	5.85603e-07	5.39031e-07	1.08667e-07	7.63329e-07	1.24539e-06	1.34146e-06	2.9794e-08	8.97242e-07	4.6534e-07	1.46015e-06	1.58824e-07	9.13252e-08	3.46496e-07	1.47109e-07	3.4373e-08	5.19206e-06	5.13013e-07	1.70854e-07	1.11606e-07	7.44364e-08
K00891	0.00091989	0.000287475	0.000345658	0.000152659	0.00032209	0.000218563	0.000362897	0.000253314	0.000263597	0.000351136	0.000269386	0.000297882	0.000244647	0.00030249	0.000298269	0.000316022	0.000277716	0.000328777	0.000199418	0.000335583	0.000139216	0.000279438	0.0003986	0.000305507	0.00035334	0.000322329	0.000393745	0.000312115	0.000409086	0.000417138	0.000403674	0.000348647	0.000374543	0.000334931	0.000328808	0.000399941	0.000367421	0.000314938	0.000287452	0.000195571	0.000422236
K00892	0.0961807	3.30853e-06	1.91943e-07	3.38092e-07	1.36103e-06	3.10041e-06	0	7.13742e-06	1.58196e-06	8.34926e-08	1.58135e-07	6.40742e-07	2.28172e-07	0	1.38086e-05	1.15632e-06	1.5831e-06	9.28733e-07	6.94605e-07	1.3762e-06	4.675e-07	1.52715e-06	1.10141e-07	2.13424e-06	1.78998e-06	2.01704e-06	8.68587e-06	2.98856e-07	1.60156e-06	3.06788e-05	5.4232e-06	1.69627e-05	2.12432e-06	1.44863e-06	3.49566e-05	3.12691e-07	6.23041e-06	1.28172e-07	1.08645e-06	3.23109e-07	1.84808e-07
K00895	0.0154785	4.25737e-05	2.63039e-05	9.52585e-05	2.38417e-05	3.70657e-05	5.62082e-05	6.72044e-05	4.5221e-05	5.79955e-05	0.000107421	9.72778e-05	3.52157e-05	4.04364e-05	5.33753e-05	3.86299e-05	4.58018e-05	8.30948e-05	0.000132169	3.49237e-05	4.36176e-05	8.2014e-05	0.000103584	0.00020805	9.69545e-05	0.000168106	3.71361e-05	0.000109665	0.000150503	9.56646e-05	1.02615e-05	0.000103016	3.75274e-05	8.97634e-05	0.000102837	8.16491e-05	0.000112052	0.000189451	4.30064e-05	1.83886e-05	0.000124734
K00899	0.0675011	9.72653e-06	1.03362e-05	8.12294e-06	1.75705e-06	9.635e-06	3.91059e-06	9.03191e-06	1.26128e-05	1.04519e-05	6.92553e-06	2.07449e-05	8.54233e-06	3.4578e-06	1.18744e-05	3.44273e-06	1.12127e-05	1.4873e-05	2.16547e-06	7.43064e-06	3.00947e-06	5.53982e-06	4.26033e-06	4.63546e-06	4.32123e-06	4.70546e-06	2.51604e-06	9.65336e-06	6.37875e-06	6.48103e-06	8.50488e-06	3.07222e-06	4.05965e-06	7.36588e-06	3.58694e-06	8.70435e-06	1.04723e-05	8.29929e-07	5.44597e-06	9.88365e-06	2.46409e-06
K00901	0.444964	8.67949e-05	0.000137874	3.32815e-05	0.000194566	3.74828e-05	0.000123517	3.79502e-05	5.14038e-05	7.59278e-05	9.68738e-05	8.09281e-05	6.65649e-05	0.000185158	7.57578e-05	9.16291e-05	0.000129511	2.88896e-05	6.73453e-05	8.62876e-05	0.000267607	5.79479e-05	8.73523e-05	0.0001242	6.44163e-05	3.92315e-05	0.000135933	8.84877e-05	8.07894e-05	0.000125841	7.43769e-05	0.000114893	5.83677e-05	4.5692e-05	4.95139e-05	6.78988e-05	5.59911e-05	2.82054e-05	8.37886e-05	5.90029e-05	0.000156085
K00906	0.413526	3.99007e-06	1.80449e-07	8.85382e-07	3.76345e-06	1.14056e-06	3.65635e-07	6.13789e-06	1.418e-06	4.89934e-06	5.73166e-08	6.95127e-07	1.57981e-06	7.12673e-07	1.09269e-06	1.16454e-06	4.70985e-06	2.96682e-06	1.35362e-06	5.15499e-07	1.85906e-07	9.34415e-07	4.53115e-07	2.7132e-06	3.39938e-06	3.091e-06	8.22067e-06	5.88163e-07	2.49817e-06	4.47352e-05	1.36396e-05	2.73051e-05	2.58072e-06	2.38244e-06	2.34017e-07	6.81187e-07	1.16445e-05	1.00993e-07	9.85734e-07	7.29305e-07	3.94242e-07
K00912	9.27092e-05	3.72288e-05	5.44342e-05	3.30616e-05	3.11205e-05	5.01645e-05	2.68221e-05	5.52735e-05	4.23008e-05	9.98256e-05	1.05569e-05	5.29594e-05	5.67786e-05	0.00015673	4.60703e-05	7.07963e-05	4.43002e-05	7.8287e-05	6.355e-05	6.69086e-05	1.62e-05	0.000115264	0.000149468	0.000216548	0.000113405	0.000185934	8.57969e-05	0.000151479	0.000180054	0.000150338	4.29086e-05	0.000185866	6.26909e-05	9.7805e-05	0.000114854	0.000126598	0.000158528	0.000213236	5.98182e-05	2.10246e-05	0.000145145
K00917	0.00561777	2.88776e-05	1.34071e-05	3.07323e-05	1.83609e-05	3.91196e-05	3.22613e-05	7.02558e-05	6.92293e-05	6.08074e-05	7.11309e-05	1.64255e-05	8.93979e-06	1.84168e-05	2.42999e-05	1.68409e-05	2.05573e-05	1.95787e-05	1.10503e-05	1.56778e-05	1.84491e-05	8.20262e-06	4.44103e-06	4.24219e-06	1.332e-05	5.59795e-06	1.26933e-05	9.73317e-06	1.60996e-05	2.89967e-05	2.88927e-05	4.37741e-05	1.44041e-05	1.57636e-05	2.02547e-05	1.04713e-05	4.31301e-05	1.28041e-05	6.43542e-06	2.53924e-05	2.94019e-06
K00918	0.04503	5.22028e-07	0	0	2.04866e-08	1.14596e-06	0	9.69777e-08	0	0	1.77223e-06	1.56249e-07	1.73268e-07	2.248e-08	4.71651e-08	0	0	0	4.44354e-08	0	0	1.44296e-07	3.84874e-07	3.54423e-07	1.84436e-07	7.65446e-08	0	6.22027e-07	1.36407e-07	8.76353e-08	0	1.16518e-07	2.61722e-07	0	5.38007e-08	0	8.06357e-07	2.25372e-07	5.53788e-08	3.40645e-07	7.6558e-08
K00919	2.90178e-11	0.000521015	0.000616472	0.000470199	0.000514661	0.000571577	0.000539309	0.000409899	0.00043826	0.000451839	0.000730226	0.000531691	0.000424116	0.00052919	0.000439785	0.000399038	0.000519331	0.000432798	0.000467739	0.000912704	0.000502928	0.000320626	0.000364386	0.000273636	0.000378587	0.000366898	0.000408765	0.000327888	0.000357264	0.000325256	0.000365857	0.000346454	0.000359633	0.000326024	0.000355632	0.000394834	0.000358722	0.000291377	0.000377533	0.000357058	0.000303354
K00925	0.368862	0.000408157	0.000268432	0.000287292	0.000196019	0.000344638	0.000129591	0.000363683	0.000443541	0.000336301	0.000271224	0.000378645	0.000358826	0.000103377	0.000382599	0.000347966	0.000276188	0.000354154	0.000262923	0.000359886	0.000404983	0.00033833	0.000333884	0.000298303	0.00038995	0.000438723	0.000349149	0.000356301	0.000405664	0.000260971	0.000365973	0.000291574	0.000346528	0.000313601	0.000377337	0.000310381	0.000356593	0.000439181	0.000335425	0.000379718	0.000345703
K00926	5.80356e-11	0.000268101	0.000270826	0.000328746	0.00029606	0.000353846	0.000254466	0.000252426	0.000422075	0.00032183	0.000342553	0.000285168	0.000224342	0.000210672	0.000290861	0.000273605	0.000254561	0.000286599	0.000279013	0.000249289	0.000296307	0.000115089	9.19956e-05	6.5881e-05	0.000150213	8.37793e-05	0.000195593	0.000125396	0.000127145	0.000245044	0.000191496	0.000149735	0.000173283	0.000149431	0.000138684	0.000170999	0.000190365	6.31288e-05	0.000152029	0.000121871	0.000136909
K00927	0.085914	0.000316173	0.00036621	0.000207371	0.000199464	0.000405563	0.000180854	0.000322502	0.000319056	0.000323504	0.000301774	0.00034972	0.000441881	0.000217977	0.000419836	0.000288303	0.000362879	0.000399899	0.000323598	0.000345324	0.000246833	0.000336025	0.000364041	0.000279392	0.000359405	0.000366088	0.000402802	0.000344756	0.000399794	0.000332757	0.000347079	0.000305873	0.000391127	0.00037105	0.000414383	0.000347804	0.000370943	0.000353357	0.000332875	0.000357102	0.000305484
K00928	0.0179332	0.000528413	0.000447772	0.000594677	0.000380432	0.000692532	0.00028842	0.000641303	0.000528484	0.000507075	0.000552527	0.000499683	0.000514041	0.000282638	0.000598176	0.00050629	0.000427405	0.00066136	0.000331662	0.000472168	0.000347599	0.000388767	0.000456511	0.000499297	0.000389443	0.000358747	0.000461944	0.00043276	0.000427503	0.000432842	0.000412911	0.000352273	0.000439697	0.000394697	0.000478842	0.000408997	0.000430764	0.000297204	0.000408746	0.00041104	0.00047061
K00929	2.40285e-06	0.000232066	0.000170602	0.000526073	0.000301138	0.000315769	0.000205614	0.000275955	0.000221304	0.000209555	0.000361268	0.000228002	0.000134558	0.000170391	0.000206394	0.00024818	0.000235192	0.000185194	0.000517471	0.000184598	0.000414294	0.000124652	0.00016376	0.000286206	7.9987e-05	8.75406e-05	8.45529e-05	0.000222013	0.000181779	0.000159405	2.867e-05	0.000174391	8.019e-05	0.00012622	0.000154288	0.000187263	0.000160549	1.08618e-05	0.000125418	9.10577e-05	0.00016895
K00930	0.00321093	0.000266671	0.000249153	0.000588499	0.000177019	0.000353659	0.000328516	0.000346813	0.000355032	0.000277382	0.000203123	0.000262821	0.000280639	0.000270045	0.000327391	0.000212557	0.000195703	0.000213228	0.00056129	0.000226635	0.000469396	0.000314903	0.000360146	0.000350882	0.000364256	0.000368764	0.000353132	0.000325836	0.000352075	0.000390769	0.000361789	0.000408601	0.00036834	0.000385403	0.000316027	0.000401111	0.000286812	0.000341945	0.000351087	0.000353991	0.000354125
K00931	0.368862	0.000296715	0.000206539	0.000316715	0.000360667	0.000231934	0.000427954	0.000368892	0.000339551	0.00030238	0.000132279	0.000398523	0.000312236	0.000274213	0.000256597	0.000341806	0.000258593	0.000291366	0.000346515	0.000251929	0.00060293	0.00028981	0.0003703	0.000356102	0.0003228	0.00035416	0.00032052	0.000331194	0.000282035	0.000337666	0.000302685	0.000354074	0.000323045	0.000300505	0.000300836	0.000397141	0.000268488	0.000327162	0.000314813	0.000323533	0.000333665
K00932	0.0114174	4.91093e-07	8.21955e-07	0	1.10817e-07	5.16569e-07	0	4.26595e-07	1.63391e-06	2.98832e-07	0	5.75143e-07	4.81672e-07	3.64801e-07	3.11211e-07	4.09601e-06	2.65899e-07	1.58618e-06	1.20181e-07	6.0752e-07	4.31399e-08	6.61639e-07	1.9688e-07	1.68941e-06	2.06434e-06	1.35025e-06	5.83353e-06	7.29385e-07	1.07196e-06	3.49479e-05	3.53149e-06	1.93131e-05	1.96019e-06	9.91614e-07	1.94015e-07	1.93823e-07	1.26588e-05	1.3734e-07	7.44116e-07	3.40986e-07	2.09867e-07
K00937	4.35267e-10	0.000624858	0.000615886	0.000438447	0.000470464	0.000707275	0.000696447	0.000533626	0.000499588	0.000668044	0.000476934	0.000708128	0.000514548	0.00045941	0.000570669	0.0006134	0.000705119	0.000595868	0.000622183	0.000605184	0.000757349	0.000330862	0.000461391	0.000426328	0.000345976	0.000267728	0.000311391	0.000363644	0.0003144	0.000469948	0.000433155	0.00046128	0.000393065	0.000313556	0.00026311	0.000422971	0.000349199	0.000389	0.000346142	0.000337318	0.000411213
K00938	0.00561777	5.1586e-06	5.85586e-07	5.84874e-06	1.45329e-06	1.49267e-06	8.17461e-07	3.60593e-06	6.13049e-06	3.07729e-06	1.70994e-06	2.16566e-06	5.10385e-06	1.59436e-06	3.32797e-06	3.5462e-06	6.8678e-07	2.77053e-06	1.7077e-06	1.38425e-06	1.88445e-06	7.83243e-07	1.46386e-06	3.31401e-08	2.40431e-06	2.37412e-06	3.75209e-06	1.57204e-07	2.07573e-06	1.29107e-06	1.64953e-05	4.83261e-07	9.03139e-08	6.42604e-07	3.50451e-07	1.90178e-08	1.26478e-05	4.0666e-07	4.97777e-07	4.53018e-07	4.12557e-07
K00939	3.45213e-06	0.000200827	0.000165905	0.000192017	9.40615e-05	0.000144602	5.76836e-05	0.000252426	0.000710419	0.000255581	0.000174248	0.000526406	0.000225045	7.25974e-05	0.000225999	0.000158888	0.000165739	0.000276602	0.000125512	0.00019573	9.71677e-05	0.000329173	0.000348451	0.00027016	0.000357609	0.000357893	0.000347907	0.000338652	0.000397279	0.000373749	0.000366093	0.000368208	0.000411343	0.000403668	0.000348843	0.00032035	0.000380169	0.000360297	0.000312385	0.000399978	0.000308358
K00940	9.10478e-05	3.16718e-05	1.00415e-05	3.88111e-05	7.83986e-06	1.28825e-05	5.17626e-06	2.5487e-05	3.50427e-05	4.55672e-05	4.73768e-06	3.88797e-05	9.90904e-06	3.88602e-06	1.37947e-05	2.12216e-05	1.97836e-05	1.96909e-05	7.17225e-06	9.32677e-06	2.21062e-05	2.83707e-05	8.68213e-05	0.000131968	3.07617e-05	3.35654e-05	2.10316e-05	5.38034e-05	0.000123563	0.000175276	1.94393e-05	0.000143529	5.1728e-05	7.19987e-05	5.70444e-05	5.99364e-05	0.000160792	2.0973e-05	1.86381e-05	1.12472e-05	7.8702e-05
K00941	1.13591e-05	0.000229543	0.000210883	0.00039725	0.000127144	0.00027978	0.000202998	0.000287014	0.0003229	0.000297258	0.000380206	0.000304785	0.000218316	0.000118633	0.000244022	0.000229982	0.000231492	0.000239984	0.000164091	0.000316093	0.000397462	0.000373386	0.000338211	0.000294978	0.00045639	0.000503646	0.000403929	0.000342265	0.000392818	0.000428836	0.000359949	0.00043573	0.000368336	0.000375609	0.000289839	0.000395972	0.000376281	0.000582524	0.000393121	0.000320598	0.000325733
K00942	7.56993e-06	0.000287992	0.000187558	0.000238067	0.000123456	0.000205974	0.000231822	0.000292909	0.000216334	0.000206085	0.000189961	0.000339389	0.000232095	0.00022235	0.000243464	0.000223122	0.000239366	0.000234976	0.000238035	0.00021358	0.000434951	0.000312187	0.000358516	0.000286373	0.000414539	0.000493564	0.000400153	0.000306228	0.000357593	0.000320766	0.000320783	0.000337478	0.000368115	0.000305762	0.000303507	0.000389426	0.000326016	0.000300089	0.000381736	0.000290031	0.000334938
K00943	0.297654	0.000182989	6.80518e-05	0.000103653	8.10311e-05	0.000176712	0.000120578	0.00017124	0.000160851	0.000155287	6.78021e-05	0.000170006	0.000113604	4.96685e-05	0.000160245	0.000123492	0.00011704	0.000213631	9.23517e-05	7.9892e-05	0.000108476	0.000152153	0.000164969	4.56048e-05	0.000126027	0.000128814	0.000181031	0.000154573	0.000148813	0.000104042	0.000210156	0.00012695	0.000170494	0.00013676	0.000199968	0.000117628	0.000136765	7.09042e-05	0.000164254	0.00022615	6.02857e-05
K00945	1.68912e-07	0.000296727	0.000131451	0.000297484	9.14672e-05	0.000310646	0.000171959	0.000238341	0.000223195	0.000172567	0.000262726	0.000268474	0.000168	0.000145076	0.000220312	0.000170528	0.000178618	0.000204785	0.00019417	0.000160806	0.000145557	0.000302783	0.000323209	0.000288565	0.000323692	0.000355107	0.000310097	0.000309962	0.000319162	0.000281341	0.000314143	0.000317645	0.000296307	0.000279085	0.000311487	0.000356592	0.000286058	0.000259314	0.000316552	0.00032036	0.000293095
K00946	0.704897	3.87899e-05	0.00022857	5.70896e-05	0.000231382	8.45463e-05	0.000206296	0.000120581	4.69795e-05	4.30606e-05	4.72185e-05	5.26585e-05	0.00014092	0.000296094	9.44504e-05	0.000188623	0.000306151	5.08732e-05	0.000419482	0.000166167	2.37045e-05	0.000147854	0.000183471	0.000213263	0.000114999	0.000186768	8.76954e-05	0.000179284	0.000209717	0.00016703	3.74652e-05	0.000198641	6.66822e-05	0.000122248	0.000126883	0.000132193	0.000139502	0.000199288	7.46258e-05	3.45938e-05	0.00014087
K00948	0.0411141	0.000541371	0.000352929	0.000444668	0.000215853	0.000496021	0.000406397	0.000444739	0.00042419	0.00049864	0.000852561	0.000567059	0.000417302	0.000274732	0.000437767	0.000398284	0.000314099	0.00052763	0.000328311	0.000524678	0.000596556	0.000351913	0.000376755	0.000277176	0.000378065	0.000360422	0.000360453	0.000347315	0.000421843	0.000459133	0.000406704	0.000403485	0.000440972	0.000516258	0.000407948	0.00035764	0.000460047	0.000299854	0.000320602	0.000369828	0.000327502
K00949	0.314084	0.000194881	0.00012016	0.000197573	0.000100455	0.000290474	0.000201597	0.000135992	0.000352887	0.000201135	0.000291155	0.000231858	0.000205619	0.000127382	0.000211015	0.000188851	0.000122204	0.000239933	8.73772e-05	0.000170592	0.00089997	0.000201275	0.000211467	0.000237556	0.000199453	0.000164885	0.000247842	0.000207169	0.000248128	0.000154123	0.000242508	0.00013501	0.000258139	0.000189837	0.000190545	0.000214169	0.000242995	8.37531e-05	0.00024314	0.000266234	0.000252677
K00950	1.40736e-09	5.19502e-05	1.8239e-05	6.73866e-05	2.3164e-05	3.59551e-05	1.5924e-05	4.78265e-05	5.13777e-05	6.23337e-05	3.95871e-05	3.99323e-05	2.68413e-05	7.5388e-06	2.33604e-05	2.71988e-05	5.24303e-05	5.07789e-05	3.59389e-05	1.7656e-05	1.65181e-05	0.000128878	0.000139473	0.000218396	0.000130329	0.000228835	9.85674e-05	0.000154957	0.000202607	0.000187416	4.46561e-05	0.000196613	6.78051e-05	0.000106601	0.000134897	0.000104751	0.000132045	0.000275345	6.46838e-05	6.61772e-05	0.000144558
K00951	0.00555824	0.000813957	0.000567239	0.000635278	0.000538913	0.000616222	0.000450884	0.000544504	0.000563519	0.000629407	0.000667485	0.000772856	0.000572498	0.000602421	0.000585675	0.000510373	0.000619103	0.000657991	0.000394804	0.000569498	0.000386045	0.000478046	0.000492557	0.000568811	0.000544244	0.00067556	0.000499217	0.000509927	0.000617174	0.000537002	0.000375442	0.000524878	0.000451183	0.000491214	0.000512986	0.000529676	0.000564923	0.000533936	0.000474157	0.000395583	0.000492606
K00952	2.83004e-07	1.48244e-07	1.53598e-07	2.33201e-07	2.67615e-07	2.00486e-07	0	3.90091e-07	0	7.21656e-07	2.86393e-07	3.36105e-07	0	7.57989e-08	0	1.78119e-07	7.10343e-08	6.61621e-07	0	2.27112e-07	0	1.36196e-06	4.92369e-06	4.23801e-07	2.92142e-06	1.12155e-06	7.69471e-06	3.26905e-06	2.29892e-06	1.82371e-06	7.47444e-06	1.55822e-06	1.33394e-06	2.07844e-06	6.34011e-07	6.85405e-07	6.68756e-06	1.31714e-06	3.67866e-07	2.79807e-06	4.01956e-07
K00954	5.08391e-08	0.000228453	0.000179921	0.000195904	9.57909e-05	0.000158313	0.000107104	0.000240889	0.000206184	0.000249116	0.000288358	0.000214571	0.000161514	9.31904e-05	0.000220177	0.00016386	0.000221861	0.000198513	0.000125333	0.000189776	0.000116377	0.000269898	0.00028467	0.000240673	0.000316151	0.00039618	0.000223527	0.000249478	0.000307597	0.000295126	0.000261182	0.000320595	0.000275597	0.000282138	0.000287436	0.000276814	0.000296058	0.000374455	0.00023658	0.000262127	0.000248858
K00955	0.00513072	3.50767e-05	1.06846e-05	1.86116e-05	6.26762e-06	4.60532e-05	8.14081e-06	4.82779e-05	3.23884e-05	1.95299e-05	7.84054e-05	2.53823e-05	1.1541e-05	4.23794e-06	2.48529e-05	1.33614e-05	2.62276e-05	2.09767e-05	5.07181e-05	1.09487e-05	1.93745e-05	3.97578e-05	0.000119886	0.000188616	1.74326e-05	1.78842e-05	2.61033e-05	0.000118006	7.04666e-05	9.22755e-05	7.35216e-06	0.000104335	6.20148e-05	4.01337e-05	3.78557e-05	8.02203e-05	4.937e-05	2.27147e-06	5.40826e-05	2.0339e-05	0.000110183
K00956	0.0429846	5.71832e-05	0.000196175	6.52555e-05	0.00022784	5.77291e-05	0.000201872	3.83889e-05	8.41379e-05	0.000114237	0.000192801	0.000113625	9.94743e-05	0.000161304	8.2071e-05	0.000108288	0.000141654	4.56532e-05	8.72515e-05	0.000131054	3.73514e-05	4.62592e-05	8.44141e-05	1.155e-05	8.54375e-05	5.70054e-05	9.54598e-05	6.27074e-05	7.65116e-05	8.52869e-05	0.000124749	9.76053e-05	0.000101986	5.13828e-05	2.51589e-05	0.000128588	8.17851e-05	3.21002e-05	0.000110645	2.48718e-05	0.000104145
K00957	1.12609e-06	3.45727e-05	3.46352e-05	2.48895e-05	3.25896e-05	2.89821e-05	1.065e-05	4.88141e-05	5.28676e-05	5.85345e-05	6.42138e-05	9.84377e-05	3.82757e-05	7.06661e-06	4.5833e-05	3.28962e-05	4.16462e-05	5.6975e-05	2.5906e-05	4.96819e-05	3.29753e-05	8.90724e-05	0.000163304	0.000205964	0.000114721	9.56523e-05	9.87871e-05	0.000160286	0.000141031	0.00014173	0.000122828	0.000163118	0.000120731	8.99109e-05	6.26565e-05	0.000219572	0.000105717	3.22612e-05	0.000149216	3.04471e-05	0.000203109
K00962	0.639514	0.000579089	0.000435351	0.00045782	0.000303149	0.000611509	0.000357476	0.000393348	0.000480644	0.000464235	0.00054817	0.000428635	0.000478804	0.000464409	0.000588175	0.000426945	0.00046654	0.000535381	0.000364187	0.00044283	0.000318618	0.000402775	0.000441226	0.000367173	0.000432581	0.000506851	0.000432356	0.000414635	0.000499876	0.000456925	0.000376172	0.000471544	0.000456399	0.000579996	0.000491713	0.000457117	0.000466067	0.000474295	0.000388143	0.000420485	0.000398366
K00963	1.33451e-05	7.70361e-05	4.33315e-05	5.72645e-05	5.05577e-05	6.24165e-05	0.000175578	9.2865e-05	8.55198e-05	6.90795e-05	4.88987e-05	8.2974e-05	8.97686e-05	2.40402e-05	7.25705e-05	6.47334e-05	6.67985e-05	7.87798e-05	5.83856e-05	5.01208e-05	4.22823e-05	8.25773e-05	0.000191502	4.75594e-05	0.000116224	0.000107785	0.000188568	0.00011386	9.37009e-05	0.000169837	0.00021297	0.000151806	0.000152208	0.000107203	0.000173048	0.000136568	0.0001345	0.000105623	9.73002e-05	0.000183111	5.49071e-05
K00965	2.13765e-05	0.000307521	0.000349126	0.000189783	0.000735524	0.000235976	0.000442288	0.000321089	0.000224577	0.000265372	0.000208363	0.000319153	0.000407474	0.00035841	0.000310316	0.000381051	0.00044044	0.000279157	0.00044465	0.000383083	0.000378332	0.000192887	0.00021374	8.0147e-05	0.000220103	0.000167013	0.000273832	0.000163286	0.000177396	0.000233049	0.000312296	0.000199317	0.000281725	0.000214635	0.000219573	0.000235877	0.000228805	0.000105275	0.000311675	0.000303326	0.000184641
K00966	0.832796	4.33895e-06	8.29966e-07	0	0	0	0	8.07661e-08	0	0	2.76273e-08	5.52618e-06	8.10611e-08	0	1.46648e-06	0	1.00684e-06	1.24265e-07	1.09217e-06	4.27218e-07	0	0	3.03333e-08	2.19253e-07	0	0	0	2.23801e-06	0	2.64139e-06	0	1.41615e-08	7.22397e-07	3.12841e-08	1.45793e-07	4.06358e-08	0	1.83219e-07	0	1.01592e-07	1.02642e-06
K00969	0.0133162	0.000218304	0.0002398	0.000156058	0.000241309	0.000224887	8.91386e-05	0.000176897	0.000197282	0.000321079	0.000296139	0.000410206	0.000203527	0.000134326	0.000244564	0.000225963	0.000200982	0.000305277	0.000295862	0.000205497	0.000420514	0.000272734	0.000316006	0.000239377	0.000314599	0.000364097	0.000312916	0.000267659	0.000313808	0.000252702	0.000289575	0.000300103	0.000273234	0.000284575	0.000266595	0.000233153	0.000304129	0.000285505	0.000279648	0.000284557	0.00024029
K00970	0.968002	2.59651e-05	2.48158e-06	1.54388e-05	7.49965e-06	2.07032e-05	5.61391e-06	4.13084e-05	2.42687e-05	1.32275e-05	1.92499e-05	1.00167e-05	6.9907e-06	3.62955e-06	7.14285e-06	2.60067e-05	7.91304e-06	9.54445e-06	1.70202e-05	6.70558e-06	4.4191e-06	7.66031e-06	3.87608e-05	8.0457e-06	8.05258e-06	4.53457e-06	2.28809e-05	9.63482e-06	7.73328e-06	5.76195e-05	1.6237e-05	3.01218e-05	1.38033e-05	1.50297e-05	1.68469e-06	6.81071e-06	3.71606e-05	3.30779e-06	2.45002e-06	4.36312e-06	1.6414e-05
K00971	0.00178149	0.000187861	0.000137293	0.000110287	0.000208801	0.000145242	0.000245122	0.000164814	0.000139752	0.000188553	0.000177004	0.000131084	0.000113593	0.000106857	0.000177023	0.000195463	0.000135437	0.000128962	0.000202285	0.000108892	8.58553e-05	0.000300443	0.00023364	0.000419382	0.000278955	0.000421597	9.76914e-05	0.000269554	0.000394078	0.000310927	5.7569e-05	0.000389369	0.000138634	0.000257701	0.000209524	0.000159891	0.000396409	0.000578486	0.000196456	7.80726e-05	0.000353439
K00972	0.564832	5.89696e-05	2.61106e-05	7.54187e-05	1.67157e-05	4.00572e-05	0.000130515	3.94514e-05	3.4115e-05	2.21057e-05	5.61249e-06	3.17799e-05	2.40915e-05	4.61399e-05	2.16165e-05	6.81757e-05	2.61845e-05	3.63094e-05	0.000100254	7.75567e-05	0.000497584	5.21302e-05	7.51707e-05	1.25759e-05	6.32141e-05	3.98699e-05	8.37711e-05	4.16532e-05	3.4236e-05	1.21091e-05	7.59297e-05	2.87453e-05	7.45664e-05	3.10181e-05	4.05419e-05	9.33807e-05	4.87143e-05	2.59372e-05	0.000101891	1.26678e-05	0.000110718
K00973	9.24898e-07	0.000353523	0.000252672	0.000244572	0.000169792	0.000329794	0.000225637	0.000331156	0.000256264	0.000288999	0.000283681	0.000250609	0.000228648	0.000191491	0.000261404	0.000303663	0.000280683	0.000230943	0.000318936	0.000226793	0.000148847	0.000415647	0.000312805	0.000347481	0.000410098	0.000440191	0.00031733	0.000340944	0.000354655	0.000436506	0.000327911	0.000441429	0.000318696	0.000434335	0.000278569	0.000366067	0.000364938	0.000514569	0.000363009	0.000296428	0.000311709
K00974	0.167704	0.000314469	0.000328941	0.000326595	0.000175737	0.000376142	0.000325095	0.00032606	0.000274463	0.000229802	0.000411679	0.000368392	0.000326672	0.00020602	0.000378625	0.000244954	0.000353927	0.000275453	0.00045961	0.0002312	0.000200345	0.000246173	0.000240972	9.83294e-05	0.000290536	0.000218115	0.000366896	0.000223835	0.000231175	0.000270455	0.00034032	0.000225598	0.000343244	0.000312823	0.000302061	0.0003178	0.000266613	0.000117884	0.00036699	0.000380539	0.00020624
K00975	0.000530525	0.000680003	0.000783846	0.000482477	0.00133813	0.000560989	0.00111855	0.000530401	0.00076179	0.000602938	0.000607694	0.000635044	0.000830125	0.00114044	0.000621879	0.000803879	0.000870611	0.000609401	0.00106455	0.000674709	0.000667979	0.000471835	0.000542941	0.000189036	0.000613505	0.000412036	0.000773377	0.000471076	0.000471016	0.000506626	0.000783979	0.000509484	0.00072921	0.000495752	0.000544306	0.000573906	0.000504644	0.000304036	0.000678645	0.000686608	0.000535677
K00978	0.71795	7.49374e-05	2.01633e-05	2.01533e-05	2.91994e-05	0.000101671	2.69365e-05	5.8028e-05	5.49025e-05	3.33298e-05	9.37843e-05	6.01378e-05	5.53598e-05	1.74972e-05	6.79601e-05	6.41755e-05	5.42682e-05	0.000338858	4.3357e-05	3.56801e-05	5.42856e-05	2.76177e-05	0.000167735	4.88978e-05	4.81997e-05	5.26524e-05	3.25434e-05	2.65512e-05	8.03312e-05	6.87156e-05	5.32596e-05	2.47064e-05	6.59612e-05	6.11862e-05	4.51179e-05	0.000101288	8.3791e-05	1.19135e-05	2.74481e-05	2.25988e-05	4.49418e-05
K00979	0.000289093	5.0918e-05	7.64313e-05	0.000116047	7.65467e-05	8.78729e-05	7.2987e-05	7.90901e-05	9.00739e-05	0.000128345	2.86225e-05	4.242e-05	0.000110777	7.76539e-05	8.37244e-05	6.70643e-05	3.78345e-05	6.72879e-05	5.65647e-05	6.24656e-05	7.91614e-05	0.000124074	0.000139018	0.000182218	9.87684e-05	0.000148578	9.08245e-05	0.000147455	9.6101e-05	0.000187911	5.08233e-05	0.000178865	0.000105408	0.000132883	0.000142082	0.00011365	0.000102737	0.00015976	6.80041e-05	3.94848e-05	0.00012829
K00980	7.88701e-08	3.78551e-07	4.64633e-07	4.36085e-06	6.83373e-08	1.06592e-06	3.22107e-08	4.9325e-07	0	4.29987e-07	2.02469e-07	0	1.48516e-07	1.1248e-07	1.27942e-07	2.22871e-07	1.40546e-07	1.01187e-07	7.41119e-08	2.40838e-07	4.38949e-07	1.75076e-05	3.3664e-06	9.63289e-06	1.95512e-05	1.4209e-05	7.04897e-06	9.39014e-06	2.06816e-05	1.13446e-05	2.83752e-05	6.79685e-06	1.4629e-05	4.56212e-05	1.65142e-05	8.15239e-06	3.20563e-05	1.14709e-05	1.21538e-05	6.81868e-05	7.84681e-06
K00981	0.820148	0.000270028	0.000255455	0.00032167	0.000421217	0.000234964	0.000327161	0.000399431	0.000375208	0.000230797	0.000322928	0.000219306	0.000316088	0.000312797	0.000331938	0.000277425	0.000285481	0.000254441	0.000218227	0.0003397	0.000122527	0.000290019	0.000328211	0.000283303	0.000309511	0.000324848	0.000318505	0.00029094	0.000335562	0.000291611	0.000283414	0.000257143	0.000287433	0.000268377	0.000322823	0.000292055	0.000320879	0.000261962	0.000276845	0.000300379	0.000305235
K00982	0.675	2.04646e-05	3.91517e-06	1.56038e-05	8.63821e-06	9.42245e-06	3.22824e-06	1.05168e-05	2.11681e-05	2.04204e-05	7.44093e-06	1.88388e-05	7.74104e-06	4.46651e-06	8.92605e-06	1.27448e-05	5.18597e-06	5.49221e-06	2.15611e-05	4.92193e-06	8.24849e-06	6.41391e-06	4.00042e-05	1.01758e-05	9.39247e-06	9.31786e-06	9.4024e-06	1.31094e-05	7.76246e-06	6.35826e-05	1.41999e-05	2.87153e-05	1.01577e-05	1.01598e-05	3.34588e-06	3.7087e-06	2.72892e-05	2.7789e-06	7.65412e-06	3.53734e-06	1.87163e-05
K00983	0.482342	7.16178e-08	3.19649e-07	0	0	4.17228e-07	0	0	0	0	0	6.29062e-08	0	0	6.05133e-08	0	6.64746e-08	1.91435e-07	0	0	0	0	0	0	0	1.77794e-08	0	1.51181e-07	2.85837e-07	1.65085e-06	0	3.04471e-08	0	8.16448e-08	0	0	5.63679e-06	0	0	8.01975e-08	7.17779e-08
K00984	0.583114	7.2149e-06	1.47807e-06	1.69612e-06	2.33347e-07	3.56989e-06	6.85855e-08	1.61895e-06	1.26369e-06	3.10856e-07	5.65781e-08	6.57228e-06	2.17255e-06	5.62904e-08	1.19725e-06	1.27448e-06	6.48582e-06	2.99958e-06	6.21297e-08	1.70937e-07	2.27283e-07	3.67449e-07	2.26701e-05	6.4194e-07	4.4866e-07	0	1.13175e-06	7.03479e-07	1.03265e-06	3.05179e-05	1.04981e-05	7.2018e-06	3.34891e-06	1.07901e-06	1.12958e-06	2.03602e-06	2.51211e-06	1.12857e-07	2.53516e-07	1.78689e-06	6.56406e-07
K00986	9.72096e-10	4.10121e-05	2.91465e-05	2.50291e-05	2.61269e-05	3.86255e-05	6.70803e-05	2.8252e-05	4.02694e-05	6.573e-05	3.60808e-05	3.77466e-05	3.17789e-05	3.47452e-05	6.57354e-05	3.20279e-05	3.42553e-05	6.6215e-05	4.99988e-05	4.38741e-05	1.56545e-05	0.00021457	0.000150429	0.00037434	0.000372763	0.000652624	0.000129581	0.000275781	0.000193958	0.00014243	3.99124e-05	0.000439882	8.99453e-05	0.000102835	0.000189592	0.000148091	0.000335971	8.18383e-05	0.000181623	0.000136764	0.000166176
K00989	0.16534	4.36291e-05	2.5743e-05	6.11397e-05	3.90803e-05	3.66184e-05	1.84511e-05	6.9874e-05	7.32369e-05	4.16374e-05	1.18614e-05	5.47951e-05	4.80139e-05	3.34141e-05	5.36316e-05	3.44175e-05	5.19338e-05	7.10707e-05	2.88575e-05	3.38635e-05	2.90184e-05	1.61485e-05	3.8526e-05	9.17583e-06	2.27008e-05	7.38462e-06	3.71272e-05	3.1533e-05	3.47624e-05	0.000121135	3.08592e-05	7.58101e-05	6.93881e-05	0.000115762	2.87681e-05	2.13473e-05	8.22467e-05	8.79444e-06	1.22715e-05	3.19014e-05	1.6704e-05
K00990	0.00129097	3.34132e-05	0.000123176	4.94282e-06	0.000210708	1.11874e-05	0.000354572	1.38642e-05	1.13122e-05	9.65454e-06	1.39745e-05	7.88055e-06	0.000259437	0.00013167	9.54111e-05	0.000132648	0.000130493	2.17722e-05	0.000554136	6.86553e-05	5.57466e-06	6.55135e-06	6.0267e-05	8.49786e-06	6.48714e-06	3.56023e-06	1.18515e-05	8.96412e-06	6.6932e-06	6.54606e-05	2.19996e-05	3.32662e-05	1.3125e-05	1.08291e-05	2.10219e-06	1.57698e-06	4.49876e-05	4.15357e-06	1.77986e-06	1.59583e-06	1.49496e-05
K00991	0.231499	0.000479865	0.000210379	0.000424792	0.000260335	0.000544992	0.000286424	0.000284428	0.000308526	0.00033788	0.000394428	0.000408013	0.000228637	0.000229433	0.000315668	0.000395765	0.000369163	0.000328337	0.000271085	0.000174777	0.00142505	0.000295049	0.000269296	0.000290271	0.00037159	0.000480591	0.000260737	0.000251359	0.000262312	0.000340318	0.000301564	0.000320638	0.000243203	0.000280173	0.000260602	0.00030477	0.000236766	0.000430082	0.000234382	0.000168507	0.000330795
K00992	0.379242	1.5924e-06	5.85496e-08	4.44089e-07	4.02723e-07	1.20067e-06	2.28615e-07	3.38623e-07	1.15837e-06	8.15213e-07	1.15344e-06	1.4362e-06	0	9.50059e-08	3.51537e-06	7.38663e-07	7.10279e-07	1.04978e-06	5.53982e-07	1.80509e-06	7.52787e-06	1.97409e-06	1.18326e-05	1.34257e-06	1.41652e-06	1.89848e-07	5.75008e-08	1.70308e-06	0	6.99919e-06	1.57025e-08	1.96593e-06	9.67552e-07	1.25569e-06	9.97965e-07	1.00146e-06	2.37047e-07	1.76509e-06	0	1.50494e-06	9.57787e-06
K00995	0.786765	0.000212731	0.000242579	0.000333379	0.000180919	0.000173103	0.000204917	0.000237903	0.000443012	0.000219891	0.000168097	0.00031002	0.000278392	0.00020597	0.000213619	0.000203509	0.000193082	0.000205028	0.000157067	0.000285172	0.000401473	0.000231481	0.000216498	0.000178493	0.000226507	0.000219673	0.000225543	0.000201701	0.000252939	0.000133539	0.000260411	0.000150911	0.00025048	0.000178918	0.000219859	0.000222659	0.000247032	0.000174281	0.000238704	0.000293517	0.000207644
K00997	0.00513072	8.21992e-05	3.40234e-05	0.000158453	2.90725e-05	5.84862e-05	0.000176137	3.55367e-05	0.000140918	5.21893e-05	1.93743e-05	4.75442e-05	4.94694e-05	0.000102503	6.80365e-05	6.14877e-05	4.72673e-05	8.115e-05	0.000142337	3.29835e-05	2.70538e-05	9.55367e-05	0.000102738	5.14766e-05	0.000111538	0.000105281	0.000155674	9.75164e-05	9.40721e-05	0.000110196	0.000159864	0.000113183	0.000135019	0.000122063	8.36493e-05	8.89671e-05	0.000116428	6.56401e-05	0.000129562	0.00017194	4.71707e-05
K00998	0.946695	2.36159e-06	3.11742e-07	1.40285e-07	3.07189e-07	6.43227e-07	1.40922e-07	6.3506e-06	8.52717e-06	8.06225e-07	2.6136e-06	1.16377e-06	5.22943e-06	8.57729e-07	9.0624e-06	3.76095e-06	1.02793e-06	1.01605e-05	2.4318e-06	1.13409e-06	3.49164e-07	3.68298e-07	2.23571e-07	2.16045e-06	2.33555e-06	2.09181e-06	5.2131e-06	5.41241e-07	1.14075e-06	3.01562e-05	6.12242e-06	1.80639e-05	1.50854e-06	1.43223e-06	6.09622e-08	5.17537e-07	1.05026e-05	4.01778e-07	7.30685e-07	4.9674e-07	1.02664e-06
K01000	0.00561777	0.000437723	0.000259588	0.000325331	0.00017151	0.00030417	0.000328679	0.000404742	0.000350914	0.000361052	0.000454804	0.000383824	0.000250119	0.00022131	0.000333592	0.000260355	0.000252978	0.000471581	0.000340958	0.000292616	0.000296247	0.000394512	0.00042477	0.000334905	0.000403699	0.000426041	0.000400302	0.000355286	0.000411301	0.000377977	0.000379029	0.000367349	0.000379809	0.000322673	0.000389494	0.000398582	0.000436095	0.000328311	0.000430926	0.000448081	0.00035054
K01001	2.14949e-07	6.22289e-06	7.47773e-06	1.15848e-07	3.88861e-06	7.30374e-06	3.72397e-06	4.09875e-06	1.87214e-06	2.82959e-05	1.21917e-07	5.16562e-06	1.43086e-06	2.23509e-06	1.10361e-05	9.08739e-06	4.12572e-06	3.01603e-06	3.54781e-06	6.67097e-06	3.24384e-06	0	0	0	0	0	1.27023e-08	0	1.51858e-07	0	0	0	1.19785e-08	0	4.89141e-06	0	0	0	0	0	0
K01002	0.820148	2.58754e-05	7.4662e-05	1.61997e-05	8.19867e-06	3.93651e-05	1.06077e-05	1.80436e-05	2.76513e-05	1.57441e-05	3.02101e-05	2.18414e-05	5.08369e-05	3.22923e-05	2.40399e-05	1.51081e-05	3.73233e-05	2.63278e-05	1.27737e-05	3.16285e-05	6.7692e-06	1.84304e-05	2.3538e-05	1.14389e-05	2.98498e-05	7.81157e-06	7.09151e-05	1.64691e-05	1.68997e-05	8.47315e-05	4.91957e-05	5.98363e-05	5.0855e-05	1.18206e-05	1.32232e-05	1.53443e-05	3.14791e-05	2.2451e-05	1.63369e-05	1.47562e-05	8.64573e-06
K01006	3.41126e-07	0.000661215	0.00072881	0.000748532	0.00109612	0.000635647	0.000926179	0.000733782	0.000695472	0.000557259	0.000585767	0.000585203	0.000644061	0.000649202	0.000679995	0.000731748	0.000724637	0.000589367	0.000620324	0.000726011	0.000411159	0.000400699	0.000376904	0.00035037	0.000447293	0.000471863	0.000395881	0.000439894	0.000455983	0.000250024	0.000439099	0.000318497	0.000423979	0.000384428	0.000470978	0.000417285	0.000337977	0.000384391	0.000457644	0.000558091	0.000370278
K01007	0.0195368	2.44859e-05	1.97259e-05	4.03918e-06	8.5014e-06	3.43645e-05	1.13447e-05	3.70491e-05	1.67177e-05	2.10095e-05	1.61111e-05	3.61048e-05	3.08281e-05	1.69629e-05	3.96216e-05	3.42171e-05	2.62479e-05	2.52887e-05	4.96172e-06	2.27432e-05	2.30841e-05	3.48973e-05	4.24934e-05	1.54889e-05	2.68507e-05	2.3104e-05	5.10458e-05	3.05656e-05	3.67334e-05	5.74218e-05	3.4454e-05	3.95231e-05	3.16619e-05	1.89224e-05	5.16197e-05	4.43182e-05	3.97135e-05	2.75085e-05	2.99978e-06	7.80597e-06	3.0434e-05
K01008	0.00186514	0.00024897	0.000545048	0.000178848	0.000204169	0.000311817	0.000183958	0.000145086	0.000193272	0.000307977	0.000338813	0.000257954	0.00028559	0.000282141	0.000233682	0.000175437	0.000252146	0.000186875	0.000208371	0.000593718	0.000240233	0.000129749	0.000167527	6.75686e-05	0.000208374	0.000139537	0.00024201	0.000150463	0.000131932	0.000205029	0.000280635	0.000191256	0.000252922	0.000184201	0.00011594	0.00022107	0.000173841	9.0769e-05	0.000216346	0.000199551	0.000163571
K01011	0.0558884	3.7985e-05	6.75978e-06	5.17573e-05	1.36287e-05	7.32863e-05	1.58019e-05	3.16305e-05	2.64147e-05	1.03488e-05	5.73288e-05	6.95481e-06	3.68466e-06	2.42283e-06	1.98825e-05	7.98219e-06	1.37526e-05	1.52043e-05	1.41941e-05	5.79148e-06	4.24566e-05	5.15875e-06	2.21104e-05	4.59352e-06	7.03247e-06	3.23102e-06	1.7736e-05	5.34567e-06	1.33651e-05	4.01875e-05	1.3878e-05	2.77448e-05	5.22257e-06	6.43592e-06	4.61857e-06	2.77891e-06	3.46024e-05	2.49418e-05	2.94439e-06	3.69144e-06	1.23401e-05
K01012	7.93783e-05	0.000277064	0.000146646	0.000276133	0.000217624	0.000267971	0.000261762	0.000260334	0.000292162	0.00022417	0.000291418	0.000248678	0.000318425	0.000156036	0.000217811	0.00026115	0.000152272	0.000212604	0.00019732	0.000296489	0.000201719	0.000279317	0.000459254	0.000335315	0.000342328	0.000244361	0.00040227	0.000387746	0.00030936	0.000486278	0.000357075	0.000457885	0.000394619	0.000344751	0.000242961	0.000661904	0.000349428	0.000178284	0.00036727	0.000158816	0.00040493
K01023	8.46325e-08	3.7191e-07	1.03746e-06	0	3.35692e-07	1.71527e-06	0	0	2.01515e-06	0	5.80174e-07	1.79669e-06	0	0	1.57122e-07	7.82004e-07	0	1.24265e-07	0	0	0	1.30436e-05	4.56609e-05	6.15365e-05	1.3897e-05	2.12635e-06	1.26361e-06	3.48004e-05	2.32631e-05	1.01756e-05	2.94719e-05	9.39429e-06	8.9441e-06	7.38552e-06	6.40497e-06	2.08844e-05	2.10772e-05	3.96695e-06	3.57758e-06	1.04227e-05	2.86132e-05
K01026	1.12609e-06	0.000115807	4.46246e-05	0.000128845	4.8455e-05	0.000113258	3.49975e-05	0.000120392	8.93082e-05	9.63132e-05	8.10968e-05	0.000168748	7.43792e-05	5.43328e-05	0.000114199	7.94123e-05	6.08242e-05	9.83253e-05	8.10542e-05	7.39042e-05	6.47943e-05	2.88992e-05	1.55705e-05	2.21464e-05	3.8345e-05	1.82376e-05	2.73055e-05	7.05943e-05	3.58643e-05	3.01393e-05	0.000131485	3.64738e-05	7.14286e-05	3.02828e-05	2.73817e-05	3.55025e-05	2.25585e-05	1.67167e-05	2.77296e-05	3.12636e-05	1.45757e-05
K01028	9.2771e-07	0	1.73927e-07	0	0	3.00012e-07	6.63161e-08	8.12412e-07	0	0	0	4.05886e-07	5.09612e-07	0	1.92888e-07	6.55503e-07	0	0	1.52583e-07	0	0	3.42161e-07	9.01505e-07	9.38198e-06	4.21407e-06	2.35239e-06	3.32821e-08	3.79661e-06	8.17374e-07	5.4322e-06	9.78784e-06	7.42614e-06	6.04365e-06	3.82674e-06	2.01848e-07	1.47882e-05	1.00503e-06	6.53313e-07	9.24985e-07	7.53122e-06	4.63496e-06
K01029	0.000530525	3.28078e-07	2.75964e-06	4.9399e-05	7.04698e-06	3.62469e-06	5.43452e-07	2.41768e-06	3.09337e-05	1.6916e-06	2.38809e-07	1.42226e-06	1.65906e-06	3.21866e-06	8.00322e-06	5.13828e-06	1.33961e-06	9.35146e-05	4.79751e-05	1.55207e-06	1.85022e-05	7.86267e-07	3.03827e-07	6.17571e-07	1.99684e-06	1.39532e-06	1.37096e-06	7.60588e-07	1.15535e-06	8.2758e-06	2.84928e-06	6.76672e-07	6.10266e-07	1.40156e-06	1.07585e-06	6.27809e-07	0	3.22357e-07	5.86257e-07	3.64383e-07	2.06544e-07
K01034	0.546823	1.44916e-05	2.13868e-05	2.33285e-05	7.48893e-06	9.42812e-06	5.5647e-06	1.56372e-05	1.50664e-05	1.80025e-05	6.48346e-05	1.84891e-05	5.08556e-05	1.7593e-05	3.25668e-05	8.84859e-06	1.80178e-05	7.70793e-05	5.96476e-06	2.791e-05	1.19452e-05	2.70952e-05	2.64255e-05	5.51338e-06	1.01519e-05	6.85256e-06	1.26185e-05	4.29468e-05	1.1558e-05	1.48814e-05	4.27578e-05	2.26677e-05	2.7118e-05	2.62144e-05	3.38033e-05	1.54618e-05	1.37681e-05	2.30483e-06	1.19849e-05	1.49047e-05	4.68265e-06
K01035	0.1207	7.90952e-06	1.49384e-05	2.67868e-05	1.58375e-05	1.26365e-05	1.29657e-05	2.90215e-05	2.4812e-05	2.63946e-05	3.58557e-06	2.35955e-05	2.0671e-05	1.55467e-05	4.32591e-05	2.92937e-05	8.46327e-06	4.98693e-05	1.04085e-05	2.0395e-05	1.429e-05	2.28497e-05	2.8811e-05	3.94356e-06	6.79009e-06	6.02441e-06	9.6449e-06	4.41455e-05	1.11045e-05	1.4588e-05	2.57384e-05	2.16205e-05	2.4336e-05	1.96223e-05	2.5564e-05	1.22679e-05	7.72442e-06	1.05454e-06	8.84076e-06	1.44339e-05	2.15617e-06
K01039	5.20821e-05	3.27134e-05	1.51503e-05	1.62247e-05	1.41046e-05	7.17528e-05	1.51292e-05	1.80821e-05	1.65188e-05	2.8044e-05	9.55968e-05	3.42086e-05	2.39038e-05	3.39426e-06	4.55751e-05	7.72206e-06	3.51467e-05	2.35283e-05	6.79646e-05	1.54132e-05	4.52067e-05	1.42173e-05	6.36009e-06	4.03434e-06	9.86196e-06	1.21177e-05	2.17465e-05	7.10503e-06	1.95918e-05	1.15933e-05	3.52359e-06	5.47196e-06	1.4512e-05	8.88547e-06	3.18431e-05	8.54496e-06	7.6471e-06	2.3265e-06	8.38414e-06	1.12215e-05	1.16807e-05
K01040	0.00159316	3.34282e-05	1.46079e-05	2.17331e-05	1.04843e-05	1.44233e-05	2.34476e-06	6.26322e-06	1.85366e-05	2.43494e-05	0.000109667	3.4383e-05	9.55303e-06	3.95306e-06	2.75729e-05	2.49247e-05	2.88358e-05	6.29129e-05	1.25922e-05	1.15022e-05	8.77899e-06	9.48265e-06	8.24804e-06	4.42265e-06	7.33677e-06	8.5228e-06	1.65153e-05	7.37037e-06	1.43083e-05	1.02222e-05	3.28809e-06	4.38438e-06	1.05964e-05	7.0048e-06	2.53733e-05	7.98071e-06	7.40447e-06	2.18046e-06	6.39937e-06	9.23363e-06	1.07284e-05
K01042	0.0154785	8.73734e-05	2.92114e-05	4.5725e-05	3.58213e-05	7.39409e-05	2.46656e-05	8.19257e-05	6.03705e-05	3.26144e-05	0.000100537	0.000101031	4.72848e-05	1.21675e-05	8.46136e-05	6.55808e-05	4.5988e-05	8.36465e-05	8.1157e-05	5.08594e-05	3.6849e-05	3.15216e-05	1.22713e-05	1.30061e-05	2.70165e-05	1.83869e-05	4.88517e-05	5.21093e-05	4.06927e-05	9.90539e-05	7.35596e-05	5.95737e-05	3.93732e-05	2.44833e-05	5.60441e-05	1.90574e-05	4.81413e-05	1.837e-05	1.6853e-05	4.81667e-05	1.19345e-05
K01048	0.210964	3.68895e-05	1.41659e-05	4.11321e-05	2.29106e-05	4.08353e-05	1.03256e-05	1.83592e-05	4.00667e-05	3.42447e-05	1.69105e-05	2.70119e-05	2.61948e-05	7.48928e-05	4.97819e-05	5.6994e-05	3.08452e-05	4.03837e-05	6.44916e-05	3.55828e-05	2.54236e-05	3.4601e-05	3.7826e-05	1.88083e-05	5.84114e-05	3.52075e-05	8.35924e-05	2.29612e-05	3.27855e-05	7.93562e-05	0.000109472	4.96438e-05	4.33605e-05	3.09827e-05	1.71046e-05	4.14992e-05	3.34532e-05	2.50314e-05	7.92455e-05	2.32871e-05	8.20226e-05
K01051	2.01674e-09	7.59358e-05	4.39308e-05	0.000108224	3.12057e-05	5.99525e-05	1.95163e-05	4.72369e-05	0.000131092	7.14311e-05	4.42426e-05	0.000141528	7.34731e-05	3.08102e-05	9.42329e-05	7.81807e-05	8.4602e-05	0.000124188	2.72405e-05	3.88147e-05	2.89985e-05	0.000233059	0.000250751	0.000410601	0.000186314	0.000217006	0.000102634	0.000231583	0.000136801	0.000133267	0.000188927	0.000160192	0.000136225	0.00023352	0.000120864	0.000211457	0.000182767	0.000276701	0.000203236	0.00025702	0.000278167
K01053	0.00504273	0	2.09328e-08	2.77106e-08	6.77325e-08	1.31723e-07	1.11346e-07	0	2.57102e-07	1.21766e-07	3.34462e-08	3.29562e-08	2.94925e-07	1.29607e-07	6.02798e-07	3.1557e-08	0	4.01522e-07	1.47172e-07	0	1.37941e-07	8.65234e-08	4.14465e-06	1.8962e-06	1.01178e-06	2.08961e-06	0	2.62111e-08	9.55794e-08	5.71659e-07	4.52567e-06	8.89763e-08	3.72971e-07	2.36223e-07	1.42533e-06	5.48912e-07	6.27856e-07	0	1.96285e-07	1.33771e-06	2.60166e-07
K01056	0.00148022	0.00024793	0.000428698	0.000184019	0.00036056	0.000231414	0.000399128	0.000209443	0.00031067	0.000255252	0.000327895	0.000266824	0.000353928	0.000359168	0.000295553	0.000326273	0.000363711	0.000319817	0.00017032	0.000273968	0.000153634	0.000324918	0.000348496	0.000274942	0.00038346	0.000384592	0.000390586	0.000333856	0.000391699	0.000374052	0.000380593	0.000390878	0.000428233	0.000414584	0.000341052	0.000375771	0.000369336	0.000282847	0.000389888	0.000380579	0.00031039
K01057	0.413526	2.58077e-05	5.89051e-06	1.85549e-05	3.16626e-05	5.23624e-05	5.49748e-06	5.51114e-05	1.73633e-05	1.88182e-05	6.02052e-06	2.54641e-05	9.05117e-06	5.55338e-06	2.38834e-05	5.21853e-05	2.26284e-05	1.41073e-05	3.85292e-05	1.70143e-05	1.73751e-05	2.86164e-05	9.46504e-05	0.000176824	9.32631e-06	2.82998e-06	7.45003e-06	8.37634e-05	2.24352e-05	3.12301e-05	1.42443e-05	1.34195e-05	2.39113e-05	4.19187e-05	5.8982e-06	6.08303e-05	3.93213e-05	1.08407e-06	2.65802e-05	1.15965e-05	0.000106528
K01058	0.00239353	7.59053e-06	1.86096e-06	8.97449e-06	2.23138e-06	4.2606e-06	2.54811e-06	5.1679e-06	2.6316e-06	4.10056e-06	2.01418e-06	4.00769e-06	2.26781e-06	2.47409e-06	4.69641e-06	1.44825e-06	4.5571e-06	5.52853e-06	2.47477e-06	1.61453e-06	5.11872e-06	6.41658e-06	3.40166e-06	7.07363e-06	7.56987e-06	1.27065e-05	6.60402e-06	5.46093e-06	1.23969e-05	3.85598e-05	6.77951e-06	2.51439e-05	5.88036e-06	4.11207e-06	2.52899e-05	2.73904e-06	8.58543e-06	1.53149e-06	2.86402e-06	3.02913e-06	4.53048e-06
K01060	0.00431836	2.34339e-05	5.5051e-05	4.24964e-06	9.6496e-05	5.68213e-06	6.06987e-05	9.50567e-06	1.39308e-05	1.16093e-05	1.15663e-06	1.58133e-05	3.69771e-05	5.70341e-05	3.37154e-05	5.65736e-05	5.7267e-05	2.83908e-05	8.22383e-05	3.94597e-05	7.65694e-06	1.3544e-05	4.95029e-06	1.55818e-05	1.08046e-05	6.22884e-06	6.98322e-06	1.27658e-05	9.67118e-06	5.87209e-06	1.10464e-05	1.36363e-05	3.46384e-06	2.69477e-05	4.04185e-06	7.23138e-06	1.36433e-05	3.71758e-06	2.04882e-05	1.37966e-05	1.6677e-05
K01061	0.0762929	6.13238e-07	1.31947e-05	6.40405e-07	7.69076e-06	1.94861e-07	0	5.19957e-06	1.73956e-06	5.17685e-06	0	9.1886e-07	0	1.03333e-07	3.35318e-06	6.57357e-07	6.71494e-06	9.02108e-07	0	4.25185e-06	9.71586e-08	6.42812e-07	4.15916e-07	4.08958e-06	5.03228e-06	4.49778e-06	1.24077e-05	1.08181e-06	3.88167e-06	6.94898e-05	1.33832e-05	4.64288e-05	3.70091e-06	2.9252e-06	6.23012e-07	4.94322e-07	1.64388e-05	1.38433e-07	1.76192e-06	8.51056e-07	6.90188e-07
K01066	0.620465	1.75479e-05	1.927e-05	3.53965e-05	6.0803e-06	2.5845e-05	3.10922e-06	2.70554e-05	4.44146e-05	7.37965e-05	6.98507e-05	9.63424e-05	4.36633e-05	3.41453e-06	4.79357e-05	1.27906e-05	1.37122e-05	4.81882e-05	1.09033e-05	1.32621e-05	6.68292e-05	2.35481e-05	1.25907e-05	1.27762e-05	4.75059e-05	5.38909e-05	4.31241e-05	1.15822e-05	5.50061e-05	0.000111756	3.9591e-05	3.2604e-05	4.02782e-05	4.66206e-05	3.63965e-05	2.30028e-05	3.71175e-05	1.34217e-05	5.15155e-05	1.38124e-05	2.55802e-05
K01069	1.30809e-05	1.24699e-07	5.56566e-07	0	0	0	7.67574e-08	0	1.42246e-07	1.46378e-07	0	0	1.63076e-07	2.68038e-07	2.77119e-06	1.0488e-07	0	3.59821e-06	8.83035e-08	6.61125e-07	0	1.57582e-06	4.08287e-07	1.5989e-06	2.58356e-06	1.92931e-06	4.72883e-06	7.15854e-07	1.15346e-06	2.68648e-05	4.00238e-06	1.61911e-05	1.26105e-06	1.18305e-06	3.58589e-07	2.05414e-07	9.87259e-06	5.73925e-07	1.17387e-06	6.19538e-07	9.25263e-07
K01070	0.714967	1.16928e-05	7.71719e-06	7.45085e-07	6.33234e-06	1.86901e-05	3.20621e-07	2.20186e-05	2.51791e-06	1.88878e-05	1.01023e-06	8.18136e-06	6.8079e-06	1.37413e-05	2.99576e-06	3.36149e-06	2.01033e-05	4.68605e-06	2.27231e-06	1.11422e-05	1.69904e-06	1.18821e-06	5.62607e-07	9.28813e-06	3.47235e-06	2.39173e-06	9.74325e-06	1.02561e-06	3.94381e-06	5.82017e-05	6.72857e-06	3.54127e-05	3.8542e-06	3.18919e-06	1.74891e-06	1.1664e-05	1.29894e-05	6.84102e-07	1.02695e-06	1.29914e-05	1.36739e-05
K01075	0.753192	0	4.53639e-07	0	0	0	0	0	0	0	0	0	0	0	9.81477e-08	0	1.21293e-06	1.55246e-07	0	0	0	0	0	0	1.46239e-07	2.22537e-07	0	7.87272e-07	0	0	4.90834e-08	0	0	0	0	0	0	0	0	1.01511e-06	0
K01077	0.490314	0.00014135	0.000147943	0.000196278	0.000123038	0.000216054	0.000165218	0.000213495	0.000128604	0.000129568	0.000251198	0.000140529	0.000154004	0.000114339	0.00015413	0.000108076	0.000136744	0.000164071	0.000109664	0.000192846	8.3505e-05	0.000159781	0.000262314	0.000375541	8.88705e-05	8.21736e-05	8.2382e-05	0.000281214	0.000159837	0.000199126	0.000111076	0.000177445	0.00015363	0.000161321	0.000127218	0.000184798	0.000210354	9.79459e-05	0.000137247	0.00017372	0.000239691
K01079	0.511661	2.48041e-05	0.000220163	4.99708e-05	0.000355058	3.50139e-05	0.00025553	1.96148e-05	3.11292e-05	5.08963e-05	1.93713e-05	5.12128e-05	8.91844e-05	0.000232855	7.92323e-05	0.00017858	0.000192948	3.52412e-05	0.000146073	0.000111615	7.20032e-06	6.36808e-05	0.000131894	0.00018863	2.82227e-05	3.0618e-05	2.9467e-05	0.000128004	5.12493e-05	0.000142505	3.39451e-05	0.000122923	3.32245e-05	6.27968e-05	5.07048e-05	9.65169e-05	7.32943e-05	6.139e-06	5.69753e-05	2.22641e-05	0.000116487
K01081	0.0762662	2.00716e-05	9.47059e-05	3.46634e-06	0.000141107	9.82065e-06	0.00013341	1.26083e-05	2.25014e-05	9.23453e-06	2.61154e-06	4.36378e-05	8.47184e-05	0.000135439	7.04814e-05	9.41709e-05	8.48467e-05	3.65815e-05	7.6122e-05	8.53598e-05	4.31304e-06	7.90759e-05	7.09649e-05	0.000162879	0.000118881	0.000222627	4.10879e-05	8.38759e-05	0.000129063	9.44691e-05	1.11575e-05	0.000120439	3.35663e-05	7.95841e-05	7.44644e-05	4.84756e-05	0.00012773	0.000203432	3.70892e-05	1.98527e-05	0.00010868
K01082	0.00948361	3.93911e-05	1.08383e-05	2.06023e-05	2.16093e-05	4.18841e-05	6.0244e-06	3.09581e-05	1.30078e-05	1.38824e-05	5.51237e-05	3.88986e-05	1.74727e-05	5.63346e-06	4.67653e-05	2.60277e-05	3.37546e-05	3.33379e-05	5.0059e-05	9.02634e-06	1.35024e-05	6.0052e-05	0.000127287	0.000205381	1.43505e-05	9.85399e-06	1.505e-05	0.000131142	8.34892e-05	0.0001335	1.48445e-05	0.00013896	2.83688e-05	5.80311e-05	3.18288e-05	9.2349e-05	5.45348e-05	6.27144e-07	5.01074e-05	2.40408e-05	0.000114403
K01085	0.0360396	1.44702e-07	0	4.73577e-06	7.32366e-07	4.67704e-06	7.23587e-07	3.28791e-06	3.58479e-07	5.65998e-07	7.12122e-06	3.09115e-06	1.63325e-06	3.13576e-07	0	4.42949e-07	2.00081e-06	1.84255e-06	1.29873e-06	2.46637e-06	4.80225e-07	1.20648e-05	3.31602e-07	3.91345e-06	1.96608e-06	1.97197e-06	6.59432e-06	2.19598e-06	1.50578e-05	3.1115e-05	4.68879e-06	1.83966e-05	1.654e-06	1.52025e-06	1.39392e-07	1.66755e-05	2.69184e-05	5.96817e-07	5.7569e-07	4.6858e-07	1.99743e-06
K01087	0.101408	9.11779e-08	1.6361e-06	0	5.92466e-07	1.20928e-05	7.45193e-07	0	9.5204e-08	3.30029e-07	2.16271e-07	4.00435e-08	3.45723e-06	0	4.48029e-06	1.3818e-06	9.75619e-07	1.52325e-07	4.46265e-08	7.13271e-06	0	1.0441e-07	1.4513e-07	1.65268e-06	1.52274e-06	1.27768e-06	6.23587e-06	5.72994e-07	1.20589e-06	2.9355e-05	3.16567e-06	1.5011e-05	8.72294e-07	1.59175e-06	1.07893e-07	2.596e-07	5.52876e-06	0	7.57762e-07	3.79358e-07	4.29296e-07
K01089	0.0121656	3.51481e-05	5.1456e-05	2.32462e-05	3.72237e-05	1.77447e-05	2.84265e-05	7.73638e-05	3.5142e-05	7.16268e-05	2.88367e-05	5.45738e-05	0.000123753	4.99167e-05	7.45395e-05	2.37457e-05	2.83348e-05	3.68946e-05	2.0191e-05	0.000124116	7.39399e-05	8.75934e-05	7.99195e-05	0.00017195	8.24861e-05	0.00014564	2.51949e-05	0.000103946	0.000112646	0.00012471	1.32704e-05	0.000125177	2.61387e-05	7.12635e-05	7.27772e-05	8.37341e-05	4.84221e-05	0.000162955	6.43777e-05	2.56894e-05	0.000118669
K01091	0.000508764	0.000597039	0.000550965	0.000572201	0.000455407	0.000574555	0.000553109	0.000653647	0.000876933	0.000704176	0.000328426	0.000708855	0.000460973	0.000462933	0.000568177	0.00080505	0.000626821	0.000620755	0.00057217	0.00052055	0.000580977	0.000668946	0.00069687	0.000571483	0.000755246	0.000743543	0.000807258	0.000635381	0.000786508	0.000693018	0.000846045	0.000692215	0.000758815	0.000689245	0.000673604	0.000769444	0.000632461	0.000615543	0.000720775	0.000784832	0.000759759
K01092	0.635929	0.000103586	0.000100076	4.40458e-05	0.000167065	5.99004e-05	7.73203e-05	8.52141e-05	5.57777e-05	0.000372869	2.58603e-05	0.000445816	0.000164064	6.60102e-05	5.72352e-05	0.000164781	0.000103637	7.21108e-05	5.52443e-05	0.000111941	5.23848e-05	6.73436e-05	0.000135103	0.00019499	4.9415e-05	3.83526e-05	4.8675e-05	0.000114753	5.8813e-05	0.000150326	9.40551e-05	0.000118429	5.54317e-05	8.62018e-05	7.25266e-05	0.000138109	7.09374e-05	1.72642e-05	8.16923e-05	4.92244e-05	0.000132405
K01093	0.0490903	1.57896e-05	4.01036e-07	3.53474e-08	4.67061e-06	9.86619e-06	3.55078e-08	1.05187e-05	1.44155e-06	1.09956e-06	2.04303e-07	4.23782e-06	2.92919e-06	1.45624e-06	3.70227e-07	1.20415e-06	1.38276e-05	2.13915e-06	4.35743e-07	3.12726e-06	4.39891e-08	2.48062e-06	5.16088e-06	5.10844e-06	3.71639e-06	3.12355e-06	1.21251e-05	1.71682e-06	4.34502e-06	3.3128e-05	4.71467e-06	1.52726e-05	3.95659e-06	6.11134e-06	2.60441e-07	3.50903e-06	5.85871e-06	7.74684e-08	5.80137e-07	1.76604e-06	1.35068e-05
K01095	0.276627	2.37227e-05	3.31479e-05	9.76831e-05	9.76752e-06	3.88833e-05	0.000104875	4.92111e-05	4.4677e-05	2.78574e-05	0.000121503	4.35863e-05	1.35775e-05	3.16284e-05	1.63365e-05	1.64341e-05	9.15035e-06	3.96848e-05	1.83695e-05	4.98487e-05	3.99597e-05	5.0544e-05	4.34296e-05	0.000118099	5.18226e-05	9.32786e-05	8.12992e-06	5.26054e-05	6.69352e-05	4.07944e-05	6.19964e-06	5.25422e-05	2.57562e-05	3.12555e-05	2.13865e-05	3.60047e-05	7.23609e-05	0.000188944	2.01783e-05	1.58574e-05	7.73029e-05
K01096	0.77635	1.03592e-05	0	3.11673e-05	3.56374e-06	1.77442e-07	0	1.59443e-06	4.66061e-07	1.47004e-07	8.21613e-08	9.99452e-07	2.56231e-06	1.49993e-06	1.33671e-06	3.45949e-06	2.93679e-07	1.05165e-06	1.0138e-05	1.00649e-06	0	1.38579e-07	2.4642e-07	1.04923e-06	1.16583e-06	1.78189e-06	3.83349e-06	4.09065e-07	8.02967e-07	1.96869e-05	3.58471e-06	1.29557e-05	8.84761e-07	1.25116e-06	1.42109e-07	2.51283e-07	8.73843e-06	3.42344e-07	3.63346e-07	4.99259e-07	1.17075e-06
K01101	0.000227661	1.03607e-05	1.90475e-06	2.12877e-06	1.43243e-06	6.71664e-07	3.26647e-05	2.57883e-05	4.94799e-06	6.87095e-07	2.79439e-07	1.0942e-05	2.9994e-06	3.95311e-06	3.87613e-06	7.08342e-06	6.7231e-06	4.52364e-06	7.01427e-06	4.74819e-06	4.90533e-07	1.32254e-06	9.65383e-07	7.10758e-08	2.13975e-06	2.39963e-06	3.05556e-06	1.22871e-07	1.51161e-06	6.06813e-07	1.37035e-06	4.31124e-07	0	3.07758e-07	9.74286e-07	1.05089e-07	5.61605e-06	2.59745e-06	1.95923e-07	3.15293e-07	3.83911e-07
K01104	0.725088	0.000578274	0.000741193	0.000729006	0.000904956	0.000528787	0.00089776	0.000816694	0.000549734	0.000477288	0.000555953	0.000487888	0.000561035	0.00076938	0.000596251	0.000738063	0.000672124	0.000617512	0.000619533	0.000684865	0.00052733	0.000572257	0.000649083	0.000545364	0.000667178	0.000619492	0.000602521	0.00067898	0.000627055	0.000487278	0.000776096	0.000593449	0.000690819	0.000594399	0.000562478	0.000660281	0.000581273	0.000418249	0.000743865	0.000815631	0.000554923
K01114	0.88637	3.59303e-07	0	0	0	0	0	0	3.27889e-06	1.45758e-07	0	1.57799e-07	0	0	0	0	1.6675e-07	8.40368e-06	0	0	0	0	0	0	8.97643e-08	1.63917e-07	0	0	0	1.52505e-07	2.71156e-07	4.15863e-08	7.9e-08	0	0	0	0	2.65444e-07	0	1.8237e-08	0
K01118	4.9091e-06	4.52629e-05	2.14021e-05	1.99786e-05	3.74785e-05	5.19097e-05	2.58161e-05	5.42178e-05	1.56696e-05	6.1216e-05	5.35225e-05	7.78341e-05	3.0703e-05	1.36011e-05	6.59766e-05	2.02191e-05	7.996e-05	7.64044e-05	6.26528e-05	2.67608e-05	3.27514e-05	1.65952e-05	1.03477e-05	7.6671e-06	1.06082e-05	9.5091e-06	2.84807e-05	1.6032e-05	1.75596e-05	3.57434e-05	1.59203e-05	1.73799e-05	1.48361e-05	1.63562e-05	5.30359e-05	9.4321e-06	1.35717e-05	4.58545e-06	1.08023e-05	1.6185e-05	1.01241e-05
K01119	0.00195712	9.52637e-05	0.000132508	2.44036e-05	0.000113157	9.30691e-05	0.000283874	5.55015e-05	8.33983e-05	0.00011021	9.26905e-05	8.6777e-05	7.02285e-05	0.000135512	8.71957e-05	0.000108736	0.000104622	0.000111238	5.59684e-05	0.000127142	4.07424e-05	0.000154314	0.000175508	0.000256152	0.000176339	0.000242254	9.65147e-05	0.000134995	0.000160131	0.000186961	5.5026e-05	0.000221183	5.01165e-05	0.000126521	0.000150612	0.000148899	0.000143009	0.000266162	8.22954e-05	0.00010202	0.000178601
K01126	0.0717768	0.000327078	0.000327348	0.000173747	0.000324843	0.000364754	0.000475689	0.000221796	0.000263218	0.00049783	0.000324721	0.000360921	0.000341973	0.000381364	0.000434879	0.000375933	0.000318198	0.000303427	0.00025269	0.000287982	0.000120458	0.000352511	0.000351605	0.000432038	0.000371185	0.000357677	0.00043759	0.000394353	0.000256939	0.000366198	0.00035334	0.000295368	0.000377526	0.000364985	0.000348339	0.000260839	0.000282519	0.000453244	0.000403674	0.00039509	0.000453791
K01129	0.820148	0.000308333	0.000402175	0.00036785	0.000523055	0.000456688	0.000582719	0.000204923	0.000233545	0.000280216	0.000325755	0.000309861	0.000284732	0.000483858	0.000366086	0.00034891	0.000326835	0.000310525	0.000368733	0.000288994	0.000406721	0.000347583	0.000363695	0.000352855	0.000383176	0.000425646	0.000388182	0.000304968	0.000430624	0.00038611	0.000313143	0.000355684	0.000285978	0.000290527	0.000358964	0.000335262	0.000351881	0.000339442	0.0003442	0.000311504	0.000331565
K01130	0.477691	5.44596e-05	4.93752e-05	2.26921e-05	2.06929e-05	2.00382e-05	3.37618e-05	5.94408e-05	6.58472e-05	4.2837e-05	4.63211e-06	1.94501e-05	6.20088e-05	5.77616e-05	2.82938e-05	4.64881e-05	5.09905e-05	4.37519e-05	4.16166e-05	4.57831e-05	1.25114e-05	2.29596e-05	0.00014558	0.000243109	1.65996e-05	1.14129e-05	3.30199e-06	0.000101849	2.28994e-05	4.92033e-05	1.31995e-05	3.19519e-05	1.72784e-05	6.89926e-05	3.67018e-06	0.000121874	4.19033e-05	6.49774e-07	2.01738e-05	4.97182e-06	0.000182703
K01133	1	2.3401e-06	1.92403e-06	1.67672e-06	1.25507e-06	8.38003e-07	4.04603e-07	1.00921e-06	3.40953e-06	1.24802e-06	8.63114e-07	9.14389e-06	3.79711e-06	1.43747e-06	2.85457e-06	6.30401e-06	7.13492e-06	7.90217e-06	3.16419e-06	2.1967e-06	2.93829e-06	6.76501e-07	4.26065e-06	8.70441e-07	1.67387e-06	5.88894e-07	1.3891e-06	2.42574e-06	3.79827e-06	7.01885e-08	5.56584e-06	3.65255e-06	8.56187e-06	3.58948e-07	4.3585e-06	1.54902e-06	1.45853e-06	1.8777e-06	2.57512e-06	1.07042e-05	1.90323e-05
K01138	0.378076	3.64869e-08	5.09654e-06	3.76949e-06	3.4709e-07	0	1.23925e-06	0	0	2.07222e-07	0	6.40972e-08	7.59125e-07	0	2.79874e-07	0	4.03012e-06	1.52314e-06	5.46654e-07	2.08935e-06	3.84621e-08	6.64211e-09	3.9417e-08	1.01984e-06	2.68973e-07	0	2.42603e-06	1.76587e-07	7.70074e-07	2.05568e-05	3.17074e-07	7.92494e-06	7.86655e-07	1.04342e-06	7.01679e-08	2.15061e-07	3.95952e-06	7.05441e-08	5.87351e-08	1.53275e-07	2.32862e-07
K01139	0.0459542	3.70092e-06	5.62537e-06	8.02542e-06	1.32002e-05	2.50885e-05	3.69044e-05	1.03592e-05	1.28466e-05	8.28666e-06	1.23315e-06	1.83751e-05	3.74199e-06	1.57406e-05	9.56291e-06	1.09295e-05	6.74137e-06	5.17999e-06	4.54197e-06	6.86706e-06	9.97216e-06	3.34149e-06	1.35112e-05	5.12262e-06	4.73989e-06	2.92846e-06	7.4737e-06	4.49939e-06	1.83359e-06	4.84084e-05	7.74892e-06	2.74681e-05	4.24577e-06	4.48751e-06	1.38133e-06	1.7594e-06	1.49936e-05	2.16267e-06	1.3196e-06	1.725e-06	1.18391e-05
K01141	0.00513072	6.88896e-06	1.37106e-06	1.46948e-05	5.03199e-07	3.35096e-06	1.35955e-06	2.17037e-06	4.87953e-06	3.55018e-06	5.09619e-07	3.3533e-06	8.27597e-07	3.20066e-07	2.47359e-06	9.98708e-06	6.34707e-07	2.17122e-06	1.11947e-05	1.02231e-06	5.52353e-06	4.93065e-06	1.33594e-05	4.15174e-06	6.31601e-06	5.03992e-06	9.00273e-06	3.56497e-06	2.53751e-06	4.92719e-05	5.90861e-06	2.58638e-05	5.01753e-06	4.60218e-06	1.12723e-06	2.43807e-06	1.47261e-05	3.7676e-06	2.51646e-06	6.84447e-06	1.37684e-05
K01142	0.0210768	0.000311514	0.000183191	0.00024797	0.000151863	0.000349262	0.00014972	0.000329007	0.000344298	0.000192765	0.000282825	0.000332569	0.000228406	8.45282e-05	0.000301791	0.000195794	0.000154313	0.000317234	0.000125292	0.000238025	0.000558908	0.000276377	0.000266608	0.000251802	0.000315059	0.000338011	0.000346543	0.000273211	0.000357919	0.000318254	0.000331309	0.000334864	0.00032371	0.00031184	0.000311119	0.000287427	0.000609732	0.000273724	0.000303226	0.000327815	0.000300862
K01146	0.000237894	3.41917e-07	2.4899e-07	4.72538e-08	0	1.62499e-07	0	1.78207e-07	3.12024e-07	0	1.34269e-06	1.80196e-07	8.94287e-08	0	3.46683e-07	0	5.87956e-07	5.48369e-07	0	2.90042e-07	0	9.10719e-08	2.91566e-07	1.73838e-06	1.80599e-06	2.16001e-06	6.69891e-06	6.85511e-07	1.74431e-06	2.8239e-05	5.23291e-06	1.53174e-05	1.0744e-06	1.17683e-06	1.28954e-07	2.13917e-07	6.0538e-06	8.77111e-08	5.88168e-07	3.2449e-07	2.85075e-07
K01147	0.444964	2.92173e-05	8.04896e-06	7.41312e-06	8.17504e-06	6.64404e-06	1.55838e-06	1.92525e-05	9.67604e-06	6.72106e-06	1.60935e-06	4.01105e-06	5.93487e-06	3.98974e-06	8.18657e-06	2.50565e-05	3.98191e-06	1.18078e-05	1.54201e-05	8.29381e-06	1.34852e-06	5.37063e-06	1.42029e-05	4.78663e-06	3.91213e-06	3.41648e-06	1.25821e-05	4.43024e-06	5.99011e-06	3.87926e-05	4.63051e-06	1.78186e-05	5.35202e-06	5.31049e-06	1.65087e-06	7.08841e-06	1.27213e-05	2.20777e-06	7.87082e-07	4.21339e-06	1.4684e-05
K01150	0.0910861	8.6419e-07	3.12836e-06	1.20479e-05	2.39918e-06	7.7225e-06	4.21067e-07	4.14942e-06	1.93501e-05	1.91103e-05	1.62667e-07	2.12934e-07	7.53034e-07	5.87541e-07	1.25885e-05	3.45537e-08	1.76125e-06	1.9184e-06	2.88174e-06	3.33618e-07	0	1.56543e-06	9.519e-06	4.28281e-06	3.18882e-06	3.41383e-06	1.15713e-05	2.04395e-06	3.11323e-06	4.23151e-05	6.5811e-06	1.9687e-05	4.86789e-06	4.20062e-06	1.3251e-06	3.29734e-06	6.06034e-06	1.82218e-06	7.6669e-07	1.29676e-06	3.98608e-07
K01151	0.00291451	0.000287261	0.000310404	0.000757589	0.000190829	0.000910451	0.000184964	0.00055291	0.000604524	0.000599576	0.000967576	0.000388032	0.000256186	0.000158221	0.000380043	0.000311567	0.000368577	0.000408285	0.000435427	0.000319176	0.000553021	0.000253865	0.000324395	0.000248136	0.000267682	0.000195702	0.000313063	0.000302679	0.000233438	0.000222251	0.000355495	0.000202005	0.000324548	0.000269241	0.000255336	0.000271183	0.000236785	0.000152651	0.000331188	0.000318461	0.000291014
K01153	1.45089e-11	0.00107293	0.00140281	0.00119187	0.00146446	0.00122587	0.00128302	0.00120807	0.000959098	0.00109332	0.00101821	0.00100276	0.000972011	0.0012066	0.00115668	0.00119489	0.00132316	0.000915681	0.00134724	0.00106979	0.000868151	0.000583049	0.000411384	0.000394853	0.000571815	0.000738879	0.000560911	0.000536732	0.000696437	0.000592195	0.000523642	0.000584679	0.000561041	0.000584419	0.000862791	0.000339793	0.000783475	0.000705795	0.000497299	0.000635895	0.000371311
K01154	6.5319e-08	0.000638752	0.000799465	0.000720794	0.000743548	0.000641395	0.000819673	0.000660402	0.000686127	0.000753892	0.000723731	0.000631407	0.00073225	0.000695464	0.000756991	0.000668509	0.000859509	0.000676693	0.000709368	0.000788158	0.000735789	0.000461794	0.000243358	0.000345403	0.000272	0.000357944	0.000436898	0.000334579	0.000483311	0.000457736	0.000341966	0.000533538	0.000522143	0.000359072	0.00084571	0.000171595	0.00065558	0.000528904	0.000202663	0.000325024	0.000166772
K01155	0.00388501	2.07196e-05	2.58971e-06	9.67696e-06	3.84977e-05	5.48267e-06	4.45022e-05	3.04946e-05	4.27302e-06	2.73373e-06	1.56516e-05	1.46002e-05	2.22785e-05	1.83897e-05	8.35718e-06	1.13425e-05	1.50075e-05	1.65143e-05	1.65713e-05	3.93053e-05	1.45542e-05	8.24032e-06	4.68158e-06	1.36057e-05	1.3027e-06	7.19716e-07	1.1433e-07	2.66154e-06	1.68237e-06	4.18633e-05	1.45613e-06	3.92503e-05	3.14991e-06	5.99826e-06	1.6638e-05	1.88349e-06	5.62117e-05	1.20179e-07	3.95081e-06	1.67319e-07	3.18973e-06
K01156	1.83063e-05	0.000221748	0.000195896	0.000235497	0.000298554	0.000244137	0.000209683	0.000231476	0.000333267	0.000236054	0.000175005	0.000167376	0.000170662	0.00021582	0.000237159	0.000274737	0.000278069	0.00020761	0.00015348	0.000170829	0.0001107	0.000159697	4.04624e-05	0.000151986	0.000190084	0.000235407	0.000116703	0.00015029	0.000264334	6.28315e-05	0.000136008	0.000122972	7.73018e-05	0.000105777	8.7532e-05	6.29351e-05	8.87153e-05	4.69602e-05	7.9173e-05	0.00021815	4.47555e-05
K01159	0.000472032	0.000136122	0.000135124	7.84256e-05	5.86509e-05	8.89842e-05	0.000111199	0.00016132	0.000162838	0.000216837	7.00356e-05	0.000260749	0.000314071	0.000199655	0.000186669	0.000121323	0.000171438	0.000329738	0.000113255	0.000167793	0.000111653	0.000233669	0.000215159	0.000230505	0.000244937	0.000316356	0.000178145	0.000236525	0.000265165	0.000199772	0.000176837	0.000248523	0.000236955	0.000313631	0.000259687	0.000208411	0.000197364	0.000226955	0.000196019	0.000290279	0.000157337
K01160	0.67487	1.3417e-06	5.91351e-07	0	0	3.42434e-07	7.23856e-07	3.56496e-06	1.3341e-06	6.95132e-07	0	3.57589e-06	8.79814e-07	4.32775e-07	1.25325e-06	3.92471e-06	2.07377e-06	1.18005e-06	4.64887e-06	5.6687e-06	0	8.71363e-08	8.71585e-08	3.05413e-06	8.28378e-07	1.12603e-06	6.85137e-06	5.16645e-07	2.68301e-06	3.80931e-05	1.44122e-06	2.12308e-05	1.53992e-06	3.29107e-06	1.62064e-07	2.94953e-07	1.61065e-05	1.1699e-07	2.39154e-07	9.82275e-07	2.85446e-07
K01163	0.191751	0.000136404	7.48688e-05	0.000114874	6.6017e-05	9.93018e-05	0.00016525	0.000117494	0.000414429	0.000163613	0.000210597	0.000220917	0.000103878	7.80543e-05	0.000138821	0.000149828	9.70784e-05	0.000155366	9.40104e-05	9.70616e-05	9.99094e-05	0.000135011	0.000190649	0.000242163	8.83137e-05	6.41937e-05	0.000164402	0.000211104	0.000149141	0.000265879	0.0001427	0.000199251	0.000146775	0.00013165	0.000184845	0.000178503	0.000169768	5.04398e-05	0.000100708	8.04435e-05	0.000201499
K01166	0.817135	1.24337e-06	8.24183e-08	0	8.03593e-07	0	0	1.87286e-07	0	7.19141e-07	0	2.70329e-07	3.09106e-06	0	5.13009e-07	3.79355e-07	3.6295e-06	1.27623e-07	6.33151e-07	7.88436e-06	2.59541e-08	6.74107e-07	4.64558e-08	0	1.6509e-07	9.41263e-08	1.32628e-07	7.00221e-07	1.43776e-07	7.88156e-07	1.40135e-07	7.96368e-07	0	7.46797e-08	3.30792e-08	0	4.4385e-06	1.17979e-07	2.76894e-08	1.83854e-07	9.8598e-07
K01169	0.085914	1.89446e-06	1.30237e-06	2.05494e-07	3.36874e-07	5.35101e-07	6.3514e-08	6.72825e-07	1.29381e-06	1.76965e-07	1.33078e-07	2.43903e-06	1.8537e-07	3.44224e-07	6.05572e-07	1.67062e-06	2.5498e-07	7.50054e-07	2.48865e-07	2.37446e-07	0	2.93798e-07	8.26678e-08	1.32604e-06	1.62538e-06	1.60783e-06	6.26193e-06	5.22142e-07	1.24388e-06	2.86404e-05	4.34036e-06	1.7951e-05	1.32371e-06	1.64117e-06	1.46335e-07	2.58756e-07	5.62973e-06	1.839e-07	5.42281e-07	2.01705e-07	2.78136e-07
K01170	0.146655	0	0	4.24503e-08	0	0	0	0	5.14507e-08	0	8.04132e-08	1.01025e-06	0	0	0	2.17075e-06	4.18649e-08	0	4.28272e-05	0	4.75457e-08	0	0	0	0	0	2.49616e-08	0	3.97892e-07	0	0	0	0	0	5.67577e-06	2.69788e-08	0	0	0	0	0
K01173	0.000155115	6.64624e-05	3.15074e-05	7.26603e-05	4.39126e-05	0.000101025	4.20702e-05	9.64299e-05	5.14434e-05	5.48065e-05	9.22373e-05	8.70593e-05	4.4369e-05	1.45299e-05	9.10308e-05	5.77851e-05	5.47751e-05	6.47154e-05	5.0094e-05	3.32463e-05	9.84058e-05	0.000158287	0.000158402	0.000272579	0.000158922	0.000285637	4.89429e-05	0.000174234	0.000285176	0.000174909	1.56114e-05	0.00018255	6.55071e-05	0.000126775	0.000114479	0.000111894	0.000202358	0.000313282	8.46555e-05	2.96828e-05	0.000191311
K01174	0.0190944	5.17541e-07	6.38488e-07	3.08554e-06	7.26983e-07	1.09549e-06	1.15401e-06	6.89943e-07	1.11228e-06	8.17142e-07	8.23394e-07	3.08909e-07	7.2992e-07	3.36493e-07	1.11465e-06	7.91117e-07	8.80459e-07	1.33691e-06	3.43775e-07	7.41647e-07	1.40656e-06	4.06793e-08	0	3.15277e-06	8.13817e-08	0	9.22579e-07	4.3442e-07	5.00274e-08	0	1.35581e-06	9.48724e-06	2.23447e-06	2.4451e-07	5.83587e-06	0	0	5.78586e-08	1.37293e-07	2.18631e-08	0
K01175	0.0595638	1.3337e-06	3.91623e-07	1.18135e-07	1.00424e-06	1.36313e-07	5.73576e-07	8.41466e-06	3.71739e-07	8.15436e-07	1.03602e-06	1.78682e-06	4.26779e-07	2.8386e-06	2.88807e-07	2.36155e-07	3.2577e-06	1.55948e-07	4.80991e-07	1.01128e-07	0	4.63198e-07	1.04323e-07	2.28497e-06	2.33121e-06	2.0457e-06	5.93497e-06	8.01105e-07	1.63173e-06	3.4412e-05	5.16843e-06	1.74164e-05	1.06764e-06	1.34771e-06	2.62997e-07	3.52201e-07	1.14037e-05	2.86043e-07	7.506e-07	3.28272e-07	7.3372e-07
K01176	1.83063e-05	4.07347e-05	0.000125143	2.00312e-05	0.000126272	5.92558e-05	0.000124547	6.74242e-05	5.30898e-05	0.000101228	1.91809e-05	8.13379e-05	0.00015241	0.000117831	0.000121729	0.000123453	0.00011286	0.000102692	0.0001323	9.83558e-05	8.97658e-06	0.000179977	0.000111223	0.000215163	0.000208666	0.000293226	0.000161787	0.000148412	0.000345689	0.000138416	0.000256139	0.000110695	0.000166462	9.79972e-05	0.000215593	0.000357798	0.000137675	0.000421523	0.00015155	3.58837e-05	0.000234316
K01179	0.861987	0.000226602	0.000278856	0.000248932	0.000327639	0.000234167	0.000445459	0.000255351	0.000194073	0.000214123	0.000197781	0.000238894	0.000197355	0.000277529	0.00025672	0.000304469	0.000264238	0.000248213	0.000290663	0.000210217	0.000135218	0.000375575	0.000316637	9.86513e-05	0.000321338	0.000443223	0.000156869	0.000280481	0.000269712	0.000106778	7.81748e-05	0.000324246	0.000163805	0.000148354	0.000421987	0.000241587	0.000109858	0.000586349	0.00039211	9.38418e-05	0.000183501
K01181	0.000260273	2.55639e-05	2.68455e-05	2.11808e-05	2.86044e-05	3.73222e-05	1.0399e-05	5.48372e-05	6.63208e-05	4.95926e-05	1.59832e-05	4.35704e-05	4.02605e-05	2.47659e-05	3.96177e-05	4.15475e-05	2.26819e-05	3.16532e-05	1.79365e-05	6.09473e-05	0.000140622	7.6856e-05	0.000139969	0.000128872	9.30177e-05	0.000142702	2.56659e-05	8.5427e-05	5.63503e-05	0.000121887	3.33312e-05	9.86266e-05	8.22846e-05	7.6013e-05	8.61849e-05	3.99353e-05	5.36006e-05	0.000298576	6.52389e-05	2.51471e-05	0.000140556
K01182	6.00751e-07	0.000224283	0.000226704	0.000237861	0.000122225	0.000275733	0.000159131	0.000301713	0.000379401	0.000191562	0.000253394	0.000191335	0.000249934	0.000275703	0.000268586	0.000148905	0.000186331	0.000289285	0.00027699	0.000201868	0.000177495	8.59042e-05	0.000137204	8.02264e-05	0.000130064	8.16895e-05	0.000159897	0.000102557	6.65442e-05	9.27476e-05	0.000181432	8.14774e-05	0.000141107	7.25106e-05	0.000123327	0.000137063	6.34769e-05	5.06489e-05	0.000125934	0.000158921	9.28745e-05
K01183	0.758351	3.64013e-05	1.89709e-05	4.65349e-05	1.94445e-05	3.13276e-05	1.0701e-05	3.63239e-05	5.2417e-05	4.95428e-05	4.18124e-05	2.95973e-05	3.18423e-05	5.9193e-06	2.91786e-05	2.79922e-05	1.89547e-05	2.41463e-05	1.84106e-05	1.45467e-05	2.19005e-05	2.60618e-05	0.000127536	9.58528e-05	1.88394e-05	3.85565e-06	3.11439e-06	9.43905e-05	1.67925e-05	2.82134e-05	1.42806e-05	1.19718e-05	2.09705e-05	3.48484e-05	3.96951e-05	5.01976e-05	2.5515e-05	1.18356e-06	5.65796e-05	4.45119e-05	5.45815e-05
K01185	9.72096e-10	6.64644e-06	4.92695e-06	1.01594e-05	5.33598e-06	1.55609e-05	1.68367e-06	2.36042e-05	1.99848e-05	1.62598e-05	4.21288e-06	3.01451e-06	4.63537e-06	2.94621e-06	1.22949e-05	9.32885e-06	4.45801e-06	7.7041e-06	5.61349e-06	3.46041e-06	3.46986e-06	3.07536e-05	8.67729e-05	5.53001e-05	1.90239e-05	1.82563e-05	6.72021e-05	8.48256e-05	6.28747e-05	0.000127469	2.05258e-05	0.000111198	4.17446e-05	7.95808e-05	1.97411e-05	0.00013099	3.00976e-05	4.11648e-05	7.18217e-05	2.07137e-05	5.25254e-05
K01186	0.0131944	3.89437e-05	0.000105588	6.12107e-05	0.000158343	2.28706e-05	0.000124571	7.63153e-05	8.54136e-05	5.76468e-05	1.13447e-05	4.0689e-05	6.06471e-05	0.000113684	0.000108758	0.00010292	0.000115316	9.39165e-05	9.00084e-05	8.07695e-05	2.2104e-05	6.01286e-05	0.000142551	0.000224639	0.000115129	0.000184599	6.21972e-05	0.000116972	0.000287899	0.000183042	6.34487e-05	0.000158984	8.88399e-05	0.000144653	4.07973e-05	0.000112332	0.000299249	0.000123662	7.56274e-05	3.02689e-05	0.000108103
K01187	6.90921e-05	0.00036547	0.000241334	0.000436676	0.000289576	0.000345886	0.000349288	0.000305796	0.000408013	0.000378488	0.000377478	0.000321814	0.000267447	0.000216195	0.000274763	0.000381905	0.000273566	0.000337771	0.000340882	0.000237577	0.00054105	0.00040563	0.00068382	0.000924999	0.000405012	0.000453658	0.000325831	0.000609289	0.000371967	0.000668464	0.000490696	0.00063555	0.000410562	0.00052935	0.000267612	0.000584136	0.000363885	0.000356581	0.000496226	0.000460997	0.000679146
K01190	5.83283e-06	0.00139273	0.000990721	0.000942733	0.00109557	0.00143519	0.00112814	0.0012186	0.00127184	0.00124976	0.00127047	0.00134619	0.00117405	0.00111329	0.00133443	0.00113042	0.00118401	0.00154711	0.00122493	0.00115569	0.00142028	0.00173229	0.00217934	0.00285314	0.00165986	0.00212416	0.00115258	0.00204157	0.00156899	0.0018216	0.00127099	0.00181185	0.00150425	0.00195454	0.00118166	0.00182687	0.00128121	0.00192065	0.00174584	0.00138295	0.00184574
K01191	9.24898e-07	0.000277446	0.000195549	0.000199636	0.000134823	0.000285377	0.000184893	0.000259815	0.000194109	0.000315882	0.000263371	0.000290162	0.00016164	0.000184834	0.000187585	0.000229055	0.000208722	0.000243341	0.000195304	0.000218392	0.000135142	0.000116485	0.000160703	7.7894e-05	0.000105396	5.46709e-05	0.000225094	0.000158703	0.000101577	3.79183e-05	0.00014841	5.80323e-05	0.00015967	8.4376e-05	0.000139421	8.73783e-05	3.10829e-05	2.24442e-05	0.0002204	0.000126407	9.1472e-05
K01192	0.000472032	0.000202743	0.0001005	0.000227962	7.17163e-05	0.000221754	0.000257617	0.00019144	0.000150668	0.000166311	0.000246926	0.000165985	0.000173554	3.80563e-05	0.000169837	0.000171666	0.000104229	0.000207701	0.000184076	0.000118906	0.000136103	9.27422e-05	0.000126958	0.000158584	4.7019e-05	3.16473e-05	6.33854e-05	0.00013011	6.51906e-05	0.000137811	5.53245e-05	0.000270128	0.000107197	7.60062e-05	0.000101717	0.000138531	6.458e-05	3.74802e-05	0.000117273	0.000110235	9.63529e-05
K01193	1.10342e-05	0.000390322	0.000410718	0.000399146	0.000493043	0.000428722	0.000344239	0.000470265	0.000361803	0.000415879	0.000545882	0.000386591	0.000369674	0.000312373	0.000400611	0.000394536	0.000374157	0.000327677	0.000419979	0.000422578	0.000473702	0.000245642	0.000225628	0.000155624	0.000352055	0.000270931	0.000339113	0.000240482	0.00025951	0.000272615	0.000509758	0.000287467	0.000359712	0.000350124	0.000177494	0.000240462	0.000316568	0.000260479	0.000384224	0.000276926	0.000301416
K01194	0.0142973	5.67254e-06	7.93649e-05	7.80609e-07	1.43653e-05	7.07593e-06	2.35042e-05	3.27991e-06	5.76376e-06	1.44562e-05	1.49915e-05	7.1898e-06	4.45532e-05	6.67684e-05	1.11868e-05	1.80249e-05	7.82917e-05	1.57946e-05	1.22649e-05	3.97743e-05	9.14286e-07	7.51545e-06	6.34005e-06	5.40344e-06	4.43486e-06	4.36323e-06	1.33943e-05	7.76403e-06	4.8525e-06	7.15429e-05	1.00249e-05	3.90856e-05	4.51014e-06	5.01224e-06	1.98829e-06	2.01707e-06	1.61519e-05	3.83079e-07	5.3496e-06	2.41149e-06	1.39581e-06
K01195	0.674985	8.1511e-05	6.38825e-05	0.000121731	3.77171e-05	0.000129956	0.000144301	0.000125495	9.05515e-05	9.19047e-05	0.000116245	0.000103179	4.87417e-05	7.49635e-05	8.13783e-05	6.85694e-05	8.19394e-05	9.04263e-05	8.67609e-05	9.08272e-05	7.39117e-05	0.000106544	9.07655e-05	8.94982e-05	0.000116169	0.000124542	7.17842e-05	0.000121663	4.60034e-05	0.00012527	6.56621e-05	4.97469e-05	9.39506e-05	0.000100478	7.42746e-05	9.75487e-05	0.00011386	4.77995e-05	0.000155042	0.000148124	3.7375e-05
K01197	2.11714e-07	4.18501e-05	2.23984e-05	1.66647e-05	1.50231e-05	2.76499e-05	3.63383e-05	3.57031e-05	3.48135e-05	1.30953e-05	1.06224e-05	5.48611e-05	2.45883e-05	8.62199e-06	3.69586e-05	2.66524e-05	3.61317e-05	4.44919e-05	2.91274e-05	2.06846e-05	1.44837e-05	5.21398e-05	6.64583e-05	0.000120946	8.50121e-05	0.000147134	3.77958e-05	7.36285e-05	0.000253025	0.000177305	4.69127e-05	0.000132254	5.91305e-05	7.36899e-05	3.39326e-05	7.78768e-05	0.000214538	0.000132675	4.0224e-05	2.59749e-05	6.24587e-05
K01198	0.127419	0.000110008	0.000124536	0.000171081	3.33054e-05	7.40567e-05	0.000156913	7.53948e-05	9.76854e-05	6.06259e-05	9.49811e-05	5.05482e-05	8.43692e-05	7.98778e-05	5.84617e-05	8.14867e-05	0.000115167	6.68045e-05	8.21189e-05	8.82499e-05	0.000142786	7.93495e-05	0.00015785	1.72911e-05	5.03178e-05	2.35889e-05	4.17372e-05	0.000113266	4.89945e-05	5.59691e-05	0.000105293	7.18629e-05	0.000256497	7.33059e-05	7.13967e-05	2.6056e-05	0.0001574	1.89221e-05	0.00010906	9.88323e-05	4.64148e-05
K01200	1.45089e-11	1.2938e-05	3.34215e-06	2.34352e-06	4.75143e-06	3.28864e-06	3.3085e-05	2.02094e-05	1.4213e-05	1.42268e-05	1.74943e-05	1.06382e-05	1.20005e-05	5.49537e-06	1.35393e-05	1.46394e-05	8.92879e-06	2.11766e-05	8.13808e-06	4.2065e-06	2.6364e-06	0.000233127	0.000311401	0.000275556	0.00030156	0.000336574	0.000200184	0.000236192	0.000315374	0.000179916	0.000348037	0.000244006	0.000274305	0.000217206	0.000204102	0.000433773	0.000245051	0.000350472	0.000331731	0.000246669	0.000299704
K01201	0.0112068	7.84773e-05	4.04678e-05	1.31301e-05	2.62248e-05	2.47511e-05	7.96462e-05	7.34519e-05	4.96727e-05	5.01742e-05	1.37585e-05	4.40974e-05	5.09471e-05	4.44634e-05	6.63011e-05	5.15379e-05	3.20986e-05	0.000107759	8.30165e-06	4.41205e-05	5.80581e-05	0.000122016	9.0945e-05	7.03649e-05	6.12328e-05	6.80564e-05	1.17022e-05	9.29479e-05	5.60664e-05	0.000129346	2.53995e-05	0.000135327	2.86878e-05	6.7532e-05	7.03426e-05	0.000146131	6.62547e-05	9.65622e-05	9.28902e-05	2.99464e-05	5.7492e-05
K01205	0.00234016	6.14708e-05	5.39357e-05	7.71954e-05	5.18991e-05	6.54995e-05	6.5918e-05	5.51566e-05	5.3072e-05	4.00665e-05	6.03964e-05	4.57617e-05	3.51685e-05	3.45664e-05	5.63667e-05	4.83304e-05	3.29527e-05	8.03602e-05	4.44266e-05	4.19396e-05	3.70011e-05	9.43226e-05	0.000205932	0.000354377	8.57009e-05	0.000131639	1.67902e-05	0.000166933	9.65159e-05	0.00019203	3.36191e-05	0.000134448	3.53231e-05	0.000131615	5.41769e-05	0.000164601	7.5234e-05	0.000106755	7.98556e-05	2.32638e-05	0.000146626
K01206	0.0192867	0.000390616	0.000263189	0.000398016	0.000265718	0.000467292	0.000137026	0.000375516	0.000379105	0.000429277	0.000570224	0.000462103	0.000341016	0.000230651	0.000430275	0.000466858	0.000345698	0.000375507	0.000371463	0.000253637	0.000495169	0.000400579	0.000700587	0.00111988	0.000403301	0.000526189	0.000301602	0.000612435	0.000579275	0.000863487	0.000199573	0.000906167	0.000308926	0.000445107	0.00031747	0.000693554	0.000672584	0.000548653	0.000318313	0.000363597	0.00063841
K01207	0.0675011	0.000249814	0.000186271	0.000216249	0.000125725	0.000355686	0.000140174	0.000209014	0.000158861	0.000179643	0.000221714	0.000226764	0.000219487	0.000242646	0.00025812	0.000287448	0.00016305	0.000227128	0.000198405	0.000156428	0.000162666	0.00017459	0.00013204	7.06742e-05	0.000157692	9.87526e-05	0.00016481	0.000143183	0.000145079	0.00013885	0.000259401	0.000159935	0.000237495	0.000131802	0.000248067	0.00028178	0.000177151	6.54137e-05	0.000285037	0.000218825	0.000162312
K01209	0.0459542	0.000285071	0.000232463	0.000252325	0.000331218	0.000432218	0.000224666	0.00027907	0.000263946	0.000246729	0.000422741	0.000357519	0.000202986	0.000183392	0.00031673	0.000242397	0.000324461	0.000349817	0.00025791	0.000235848	0.000295521	0.000338895	0.000479121	0.000476236	0.000353441	0.000359913	0.000275056	0.000366472	0.000247769	0.000309425	0.000262139	0.000325752	0.00030642	0.000262011	0.000251948	0.000280732	0.000237441	0.000438848	0.000322404	0.000296985	0.000422958
K01215	2.30044e-05	4.74037e-06	3.1001e-07	3.43659e-06	1.16912e-06	1.62734e-06	9.64888e-06	6.58753e-06	9.78269e-06	4.06342e-06	3.20665e-07	1.40218e-06	1.17745e-05	5.77356e-07	8.59718e-07	8.61259e-07	1.40225e-06	4.91316e-06	7.33008e-06	1.54127e-05	1.79262e-05	2.47605e-05	8.1599e-07	9.05608e-06	5.40359e-05	3.25623e-05	8.64615e-05	5.89201e-06	3.0092e-05	3.75464e-05	6.84141e-05	4.76038e-05	4.63322e-05	4.06039e-05	9.24099e-06	2.11953e-05	3.58582e-05	2.4794e-05	7.81677e-05	4.39229e-06	0.000102917
K01218	0.444964	0.000125237	3.98751e-05	0.000115378	3.22911e-05	0.000138769	0.00010181	7.38853e-05	5.70616e-05	9.6553e-05	0.000141734	6.1417e-05	5.43664e-05	5.78079e-05	7.87703e-05	4.7239e-05	7.37182e-05	8.98606e-05	7.4858e-05	5.40949e-05	0.000273472	0.000103037	0.000172842	6.48406e-05	9.3205e-05	0.000138991	2.58408e-05	0.000117005	7.09865e-05	0.000183342	2.45511e-05	5.03503e-05	0.000109613	6.35883e-05	0.000190365	0.00011687	7.22472e-05	0.00016471	0.000125444	2.4897e-05	6.67463e-05
K01220	0.935319	9.59904e-06	6.44932e-06	9.20834e-06	2.78962e-06	1.7061e-05	1.34781e-06	3.56516e-05	4.17672e-06	1.14896e-05	1.65645e-06	5.29307e-06	5.39133e-06	2.65477e-06	4.62744e-06	6.2563e-06	5.09044e-06	5.07644e-06	6.76916e-06	1.12592e-05	7.74991e-06	5.39129e-06	7.31459e-07	8.98211e-07	4.70353e-06	4.23604e-06	1.32431e-05	3.95878e-06	1.66542e-05	9.72244e-06	4.07248e-05	1.34429e-05	5.73421e-06	7.2444e-06	2.01653e-06	6.37896e-06	2.46492e-05	6.96241e-06	8.50097e-07	8.34721e-06	1.27127e-06
K01222	0.883057	1.58032e-05	1.51509e-05	4.29605e-06	1.40657e-05	2.15638e-05	8.43887e-06	2.82576e-05	3.47523e-05	3.49964e-05	7.61156e-05	2.355e-05	1.32668e-05	4.75091e-06	3.46571e-05	2.17824e-05	1.77254e-05	4.97287e-05	1.12143e-05	1.4987e-05	2.22143e-05	1.43184e-05	6.30721e-06	5.19703e-06	2.30051e-05	2.99843e-05	7.13935e-05	1.1526e-05	1.31309e-05	3.63986e-05	6.54715e-05	1.79283e-05	3.02562e-05	1.68362e-05	3.93668e-05	5.64648e-06	2.44141e-05	9.68037e-06	1.90048e-05	1.614e-05	6.83088e-06
K01223	0.71795	0.000258605	0.000255671	0.00025359	0.000212621	0.000325605	0.000224861	0.000368292	0.000301632	0.0004458	0.000308034	0.00043623	0.000247247	0.000249555	0.000311143	0.000262028	0.00021922	0.0002423	0.000214479	0.000318805	0.000468054	0.00026332	0.000184945	9.73004e-05	0.000300788	0.000254768	0.000241633	0.000192492	0.000227303	0.00053763	0.000806222	0.000302643	0.000377045	0.000342676	0.000218342	0.000160905	0.000421494	0.000250179	0.000382661	0.000484117	0.000178717
K01224	6.5319e-08	0.000107414	6.66522e-05	0.000139176	4.3292e-05	8.06096e-05	7.60769e-05	0.000113719	0.000119884	0.000135566	3.32273e-05	9.46337e-05	7.70563e-05	6.62815e-05	6.47115e-05	0.000137241	7.1938e-05	9.40948e-05	0.000152918	6.52676e-05	6.07105e-05	0.000215559	0.000210475	0.000242922	0.000273232	0.000299628	0.000240555	0.000181964	0.000236128	0.000258504	0.000190687	0.000249667	0.00025568	0.000183409	0.0001331	0.000379677	0.000169819	0.000286952	0.000354668	5.19593e-05	0.00028994
K01226	3.45213e-06	4.28915e-05	2.18688e-05	3.56782e-05	1.68889e-05	1.69485e-05	8.75767e-06	3.35958e-05	2.73266e-05	2.31595e-05	2.35962e-05	1.74052e-05	2.11702e-05	8.49592e-05	4.58781e-05	1.93733e-05	5.19121e-05	2.99566e-05	1.23515e-05	2.75356e-05	5.75737e-06	5.84839e-05	4.39308e-05	1.27254e-05	9.13723e-05	6.10687e-05	3.43606e-05	3.40014e-05	7.61517e-05	0.000101277	0.000143902	9.93868e-05	4.36193e-05	0.000131637	9.1301e-05	5.65472e-05	0.000115376	8.14969e-05	0.000158528	0.000190349	4.2957e-05
K01232	6.17847e-07	3.54995e-05	1.97286e-05	2.81729e-05	1.9498e-05	2.56524e-05	5.37562e-06	2.97274e-05	3.1025e-05	3.85715e-05	1.73531e-05	3.47553e-05	2.86919e-05	8.72742e-06	3.17983e-05	5.43425e-05	2.07483e-05	2.88605e-05	2.51072e-05	1.49811e-05	1.71882e-05	6.57061e-05	6.32685e-05	2.2444e-05	8.38959e-05	5.80953e-05	4.19694e-05	7.03206e-05	7.38203e-05	0.000134158	0.000210121	0.000111381	9.75372e-05	9.76785e-05	5.15024e-05	2.98287e-05	8.2945e-05	6.30391e-05	6.31939e-05	0.000108054	2.17796e-05
K01235	0.0350107	3.67258e-05	3.35049e-05	3.26781e-05	4.05842e-05	6.05098e-05	3.82711e-05	8.66959e-05	4.18126e-05	5.94929e-05	1.57934e-05	3.67943e-05	4.10954e-05	0.000102063	5.35454e-05	4.19625e-05	6.53741e-05	6.50865e-05	2.87413e-05	2.74941e-05	1.10997e-05	7.96652e-05	8.24884e-05	0.000265243	0.000106451	0.000184822	1.53671e-05	0.000107498	8.11632e-05	8.69557e-05	1.08628e-05	0.000100637	2.58449e-05	8.46475e-05	6.70303e-05	5.44828e-05	4.0195e-05	0.000263857	2.58039e-05	2.33457e-05	0.000195264
K01236	0.138124	0	0	0	0	0	0	0	0	0	0	0	0	5.14615e-08	0	0	0	0	0	0	0	0	0	0	0	0	0	3.5486e-07	0	5.83275e-08	0	0	0	0	0	0	2.97194e-07	0	7.37695e-08	0	0
K01239	0.000419438	6.11878e-05	2.33951e-05	5.9591e-05	3.01377e-05	8.15758e-05	1.6182e-05	8.33871e-05	7.03578e-05	8.874e-05	7.92984e-05	2.88123e-05	5.55912e-05	2.68749e-05	6.17147e-05	3.05265e-05	4.88903e-05	8.61747e-05	2.95384e-05	4.43392e-05	3.60093e-05	2.21482e-05	5.06235e-05	4.01548e-05	2.77777e-05	1.38594e-05	2.5602e-05	2.08875e-05	2.0235e-05	7.34896e-05	5.05078e-05	1.73044e-05	2.20658e-05	1.94858e-05	3.17196e-05	1.20493e-05	5.05015e-05	9.04149e-06	1.54341e-05	2.52979e-05	1.78827e-05
K01241	0.0558884	1.1305e-05	1.59844e-05	3.7263e-05	3.50844e-06	1.54682e-05	4.35563e-06	1.99497e-05	1.25045e-05	1.11654e-05	1.17512e-05	3.13774e-05	1.28434e-05	4.28288e-06	1.58663e-05	1.0602e-05	1.09166e-05	1.62993e-05	1.06889e-05	3.89384e-06	1.38654e-05	3.06348e-05	5.69302e-05	0.000155253	7.37727e-06	2.92393e-06	9.88117e-06	6.90855e-05	5.25041e-05	9.17598e-05	8.55246e-06	7.72112e-05	1.72871e-05	2.87087e-05	8.93617e-06	5.02384e-05	3.25602e-05	3.17776e-07	3.18023e-05	7.71969e-06	8.4226e-05
K01243	0.0142973	0.000277425	0.000336209	0.000271037	0.000187245	0.000265716	0.000252729	0.000213227	0.000309633	0.000335222	0.000411299	0.00027292	0.000280815	0.000253229	0.000215454	0.000323809	0.000311467	0.00020744	0.000296236	0.000260834	0.000164907	0.000286571	0.000334204	0.000344534	0.00035305	0.000382897	0.000257759	0.000324996	0.000355919	0.000274941	0.00033319	0.000283524	0.000265596	0.000254362	0.000246663	0.000343701	0.000334481	0.000260944	0.000339974	0.000333617	0.000370801
K01246	0.0112068	0.000114439	9.19423e-05	0.00022088	4.80164e-05	0.000133931	0.0012366	0.000134304	0.000111545	6.58524e-05	0.00019786	0.000121031	8.31843e-05	0.000879734	7.60187e-05	9.46944e-05	0.000102573	0.000100966	9.92084e-05	0.000372972	5.07203e-05	7.00459e-05	0.000110719	0.000143503	4.93486e-05	3.72596e-05	5.40026e-05	0.000148843	5.69405e-05	8.17738e-05	0.000127889	7.0979e-05	6.99086e-05	8.02412e-05	0.000106553	4.41291e-05	8.46454e-05	1.66803e-05	6.75525e-05	6.05737e-05	0.000117369
K01247	0.925426	3.94638e-05	9.37884e-05	9.11448e-05	4.59677e-05	5.45202e-05	3.7937e-05	6.40254e-05	9.80086e-05	0.000122967	3.55964e-05	0.00011688	5.92376e-05	5.47509e-05	6.86815e-05	4.6394e-05	6.45675e-05	5.37759e-05	4.87846e-05	6.1314e-05	4.77483e-05	7.28738e-05	0.000105374	4.13643e-05	5.618e-05	3.86222e-05	6.98438e-05	5.09858e-05	4.47319e-05	6.11852e-05	4.91048e-05	7.8851e-05	7.65721e-05	4.65341e-05	9.34583e-05	0.000106064	3.70338e-05	4.18226e-05	6.99209e-05	0.000142549	4.70317e-05
K01250	0.00116007	1.30461e-05	1.87232e-05	8.81725e-06	1.88509e-05	9.31587e-06	8.71987e-06	2.13714e-05	3.83543e-05	3.03556e-05	9.28338e-06	3.38547e-05	2.16517e-05	4.83333e-06	1.91999e-05	8.78596e-06	1.42217e-05	1.73655e-05	1.37446e-05	3.04723e-05	1.48266e-06	4.0663e-06	3.24183e-07	4.96347e-06	2.44122e-06	2.59772e-06	1.30952e-05	4.38032e-06	4.2409e-06	3.51134e-05	4.64585e-06	2.48175e-05	2.78645e-06	1.82282e-06	2.69547e-05	1.39981e-06	7.06235e-06	2.35037e-07	1.88443e-06	1.75565e-05	6.46665e-07
K01251	0.0429846	8.4973e-05	0.000108491	0.000134944	0.000122841	6.66068e-05	0.000153074	0.000146538	6.80687e-05	0.000113728	4.45783e-05	7.42851e-05	9.69159e-05	0.000110941	8.57104e-05	7.29013e-05	0.000115014	5.73083e-05	0.000418799	8.46083e-05	2.53315e-05	6.71319e-05	9.46546e-05	0.000100571	3.39649e-05	2.88933e-05	0.000121672	8.07648e-05	6.44717e-05	9.73171e-05	3.63796e-05	7.8818e-05	0.000108609	0.000127981	0.00010884	8.33779e-05	6.27917e-05	2.24647e-05	3.87839e-05	3.74611e-05	5.14563e-05
K01252	0.000559538	5.25595e-07	5.21526e-07	3.09594e-08	1.97717e-07	1.41467e-07	0	9.52484e-08	0	0	3.25812e-08	6.37679e-08	7.25008e-07	7.19052e-08	4.29608e-07	1.007e-06	7.65882e-07	1.03938e-06	1.57966e-06	2.47801e-07	0	4.14797e-07	7.07975e-08	2.16093e-06	2.31465e-06	2.57731e-06	5.6823e-06	7.34823e-07	1.13043e-06	3.31718e-05	5.86539e-06	1.85369e-05	2.86872e-06	1.84237e-06	1.72729e-07	3.17193e-07	6.11101e-06	6.91875e-08	8.09954e-07	4.37085e-07	6.5369e-07
K01255	0.0210768	4.81381e-05	2.24256e-05	6.69002e-05	1.12229e-05	3.82776e-05	1.88698e-05	8.08662e-05	7.32745e-05	2.89248e-05	4.45509e-05	5.42287e-05	2.40334e-05	5.13405e-06	3.2604e-05	2.89802e-05	1.5768e-05	4.23099e-05	2.96734e-05	1.89388e-05	0.000248304	1.183e-05	6.96467e-06	1.91679e-05	2.05605e-05	2.7618e-05	1.78373e-05	2.90049e-05	1.48873e-05	7.77905e-05	3.50641e-05	4.3928e-05	2.59213e-05	1.55237e-05	3.13041e-05	1.57141e-05	1.66574e-05	3.84516e-06	6.24102e-06	2.87431e-05	2.43679e-05
K01256	0.273263	3.79516e-05	4.92249e-05	3.46936e-05	4.40783e-05	9.64663e-05	3.97234e-05	7.25214e-05	6.7903e-05	6.24599e-05	1.45172e-05	2.24085e-05	6.19915e-05	8.14707e-05	3.18354e-05	5.09928e-05	5.24545e-05	3.41079e-05	3.41475e-05	4.4611e-05	1.82499e-05	2.38603e-05	0.000131124	0.000134886	2.38625e-05	2.11993e-05	2.84306e-05	9.02784e-05	2.93754e-05	7.52649e-05	2.34613e-05	4.2007e-05	2.76526e-05	5.11136e-05	1.21769e-05	3.70684e-05	6.02081e-05	4.59785e-06	2.04788e-05	1.15752e-05	6.96253e-05
K01258	0.00244755	0.000341535	0.000244897	0.000227743	0.000139	0.000232215	0.000204635	0.000304893	0.00037679	0.000316445	0.000352035	0.000345106	0.000325654	0.000216923	0.000341916	0.000327061	0.000343133	0.000412046	0.000194224	0.000293956	0.000112477	0.000331634	0.000369699	0.000318659	0.000434294	0.000469818	0.000490176	0.000343046	0.000406162	0.000291088	0.000422001	0.000335644	0.000330532	0.000297531	0.000341549	0.000398549	0.000362695	0.000316284	0.000356069	0.000346667	0.000362838
K01259	0.00948361	1.09227e-06	7.29969e-07	0	1.61193e-06	9.04551e-06	4.03405e-07	9.09078e-07	8.93644e-06	1.53636e-06	3.04176e-06	1.25146e-05	7.90908e-06	1.73369e-07	5.63707e-06	3.97246e-06	2.97773e-06	1.85806e-06	1.55727e-06	4.99863e-06	2.87871e-07	4.11584e-05	1.68156e-06	5.16867e-06	8.2921e-05	0.000158668	1.53105e-05	2.23169e-06	3.62535e-05	2.27097e-05	3.10726e-06	4.21171e-06	9.87674e-07	5.9788e-05	4.31368e-05	1.42587e-06	2.88409e-06	0.00021095	7.32808e-07	6.48173e-06	1.11682e-06
K01261	0.583114	3.65498e-07	6.11742e-07	3.09594e-07	8.10711e-07	9.55366e-07	1.31807e-06	7.30237e-06	6.92048e-07	6.91839e-06	1.30325e-06	0	2.48917e-06	5.76125e-07	2.92641e-06	3.07408e-07	1.05033e-06	1.8287e-06	2.45978e-07	4.33397e-07	1.92642e-07	5.88598e-07	2.13211e-06	7.37773e-07	3.94289e-06	2.91982e-06	5.05545e-06	1.98251e-07	2.22184e-06	1.0915e-06	3.25186e-06	3.19053e-07	2.26187e-08	2.82405e-06	5.48095e-07	2.47211e-07	1.94022e-05	6.49426e-07	8.73716e-07	4.47267e-07	3.20912e-07
K01262	9.64754e-06	0.000639587	0.000750587	0.00070067	0.000769786	0.000843343	0.000684113	0.000673488	0.000589526	0.000554942	0.000799422	0.000524539	0.000776076	0.000711423	0.000793857	0.000685973	0.000821143	0.000559423	0.00075394	0.000739649	0.000807596	0.000510014	0.000509881	0.000557877	0.000564991	0.000599971	0.000585045	0.000517803	0.000666828	0.000627894	0.000503955	0.000728441	0.000465831	0.000456439	0.000477957	0.000527864	0.000646401	0.000642148	0.00052182	0.000503003	0.000645441
K01265	0.314084	0.000432044	0.000490878	0.000389534	0.000449039	0.000407885	0.000609448	0.000474154	0.0005056	0.00044543	0.000395772	0.000472817	0.000620531	0.000635294	0.000477021	0.000473782	0.000625937	0.000566413	0.000478169	0.000522713	0.000415113	0.000388159	0.000445594	0.000380223	0.000478889	0.000485255	0.000500408	0.000422895	0.000548157	0.000488615	0.000516881	0.000447509	0.000475563	0.000412884	0.000473239	0.000465888	0.000558932	0.000410821	0.000444205	0.000408995	0.000505699
K01266	6.00377e-05	2.12349e-05	2.61857e-05	1.18964e-05	2.29004e-05	2.63252e-05	6.60488e-05	2.57681e-05	5.46215e-05	6.0035e-05	7.12015e-05	5.95323e-05	2.56257e-05	1.88476e-05	4.15494e-05	3.58731e-05	2.81341e-05	2.96091e-05	1.97153e-05	4.6465e-05	1.2618e-05	6.97119e-05	8.06067e-05	3.99835e-05	8.02159e-05	7.62619e-05	7.35163e-05	7.24417e-05	4.46478e-05	3.08392e-05	5.98873e-05	4.86605e-05	8.05879e-05	7.86138e-05	3.08974e-05	6.20834e-05	4.88941e-05	4.29132e-05	8.7485e-05	0.000157351	3.31565e-05
K01267	0.316852	0.000257088	0.000186755	0.000377256	0.000134952	0.000261168	0.000205879	0.000354076	0.00027424	0.000322387	0.000321094	0.000361105	0.000260239	0.0001227	0.000291073	0.000209885	0.000238804	0.000244718	0.000119843	0.000255291	0.000270889	0.000264816	0.000222406	8.23232e-05	0.000388234	0.000434839	0.000264828	0.000207452	0.0002742	0.000179291	0.000331501	0.000253834	0.000285064	0.000286674	0.000315955	0.000247856	0.000330255	0.000345739	0.00029538	0.000360846	0.000170439
K01270	0.0717768	0.000395972	0.000654596	0.000384118	0.000638871	0.000313472	0.000804515	0.000497929	0.00034412	0.000281013	0.00039439	0.000318251	0.000551041	0.000717567	0.000386932	0.000430949	0.00058244	0.00033949	0.000443624	0.000545625	0.0003309	0.000357706	0.000365975	0.000458707	0.000347552	0.000456246	0.000306448	0.00039792	0.000487437	0.000486049	0.000220313	0.00047248	0.000311213	0.000389284	0.000332238	0.00033301	0.000489631	0.000391332	0.000308761	0.000217944	0.000379849
K01271	0.583114	2.31281e-06	2.47106e-06	8.20446e-07	1.6956e-06	1.84153e-06	3.8579e-07	1.43473e-06	4.07822e-06	4.99528e-06	2.25189e-06	2.22951e-06	4.16244e-06	1.38153e-06	1.80986e-06	2.22487e-06	2.85565e-06	5.08862e-06	9.41483e-07	7.93625e-07	2.72681e-07	1.00345e-06	1.43761e-06	2.96529e-06	4.52015e-06	4.05704e-06	1.12915e-05	7.66125e-07	3.75317e-06	4.49725e-05	1.07684e-05	2.8274e-05	2.41891e-06	1.88849e-06	3.99122e-07	6.71758e-07	2.36957e-05	5.62296e-07	1.3373e-06	8.34998e-07	7.7019e-07
K01273	0.291424	0.000254216	0.000154488	0.000147663	8.26227e-05	0.000100554	0.000285664	0.000239625	0.000279266	0.00019124	0.000142743	0.000159912	0.000113366	0.00018634	0.000206626	0.000184605	0.000117223	0.000222255	0.000224691	0.000206205	0.000106934	0.000173093	0.00013446	9.39431e-05	0.000167867	0.000132616	0.000201943	0.000154999	0.000171537	0.000126617	0.000226666	0.000112613	0.000192897	0.000139822	0.000218459	0.000197044	0.000132959	7.15585e-05	0.000184641	0.000315546	9.47099e-05
K01277	3.36432e-05	3.82605e-05	2.30555e-05	8.50069e-05	1.84586e-05	6.33681e-05	6.0387e-06	2.66841e-05	3.86771e-05	4.73401e-05	3.52089e-05	7.14696e-05	5.5652e-05	1.13021e-05	3.98687e-05	3.20332e-05	7.35599e-05	3.75972e-05	2.05829e-05	3.73543e-05	5.77034e-06	0.000102843	9.96586e-05	0.000196198	0.000106759	0.000195451	3.75526e-05	0.00012411	0.000168203	0.000112148	1.03151e-05	0.000135194	4.11054e-05	8.80597e-05	8.85085e-05	6.17666e-05	0.000116865	0.000175339	5.57714e-05	2.94628e-05	0.000123436
K01278	0.0459542	0.000105423	0.000360332	0.00017379	0.000247656	0.000124864	0.000296492	0.000110326	0.000119382	0.000101331	6.07339e-05	0.000159018	0.000222984	0.000226575	0.000119899	0.000162219	0.00016668	9.56166e-05	0.00015232	0.000410436	9.03516e-05	0.000237664	0.000327	0.000605006	0.000264169	0.000468249	9.81588e-05	0.000317517	0.000361506	0.000331306	3.47083e-05	0.000439309	9.8876e-05	0.000225754	0.000147025	0.000242154	0.000303399	0.000493764	0.000114053	5.34349e-05	0.000333933
K01281	1.40736e-09	7.54504e-05	8.15901e-05	6.07576e-05	0.000173771	5.50522e-05	0.000186181	3.20101e-05	3.5953e-05	5.52991e-05	5.46388e-05	8.39547e-05	0.000116697	0.000173182	7.68361e-05	0.000114304	9.4242e-05	8.53525e-05	0.000238084	0.000118109	1.48502e-05	1.00044e-05	1.3029e-05	4.70304e-06	1.33522e-05	7.92694e-06	4.36864e-05	1.22208e-05	1.70711e-05	9.62239e-06	2.25159e-05	1.07904e-05	8.47196e-06	9.73246e-06	1.1447e-05	1.29438e-05	3.66825e-05	6.26215e-06	6.59077e-06	2.0474e-05	2.74534e-06
K01284	4.12193e-06	9.79977e-05	6.72983e-05	4.73009e-05	5.02149e-05	5.16626e-05	9.28429e-05	8.52932e-05	7.2685e-05	6.40846e-05	5.37382e-05	8.03392e-05	9.41376e-05	4.80974e-05	8.83502e-05	6.93564e-05	5.98908e-05	9.22275e-05	0.000107287	6.65367e-05	7.85972e-05	0.000249619	0.000287457	0.000537746	0.000238372	0.000420312	0.00010844	0.000324606	0.000293918	0.000311658	2.95726e-05	0.000327903	8.10138e-05	0.000226838	0.000189687	0.000212565	0.000212762	0.000417469	0.000151421	5.87932e-05	0.00033616
K01286	1.66765e-05	3.20248e-06	1.62826e-06	0	3.35692e-07	6.02639e-07	1.78594e-07	1.23681e-07	7.64995e-06	2.55438e-07	0	2.51512e-06	4.30355e-06	3.64573e-07	9.6985e-06	1.79643e-06	1.08815e-06	3.45702e-06	0	5.10268e-07	9.017e-07	0	0	0	0	0	3.79946e-08	0	0	3.45836e-08	2.95152e-07	2.26333e-07	0	0	0	0	7.83166e-08	0	0	3.30848e-08	8.89284e-08
K01295	1.33451e-05	5.77818e-05	0.000121039	0.000416846	0.000198989	6.36503e-05	0.000190743	6.81442e-05	0.000123464	6.63662e-05	0.000114198	3.55417e-05	0.000126233	0.000185554	7.35999e-05	0.00011435	0.00012248	5.38811e-05	0.000443551	9.36987e-05	5.99916e-05	1.34192e-05	0.000115756	4.43712e-05	6.17029e-05	3.40613e-05	8.60194e-05	4.86172e-05	1.41417e-05	4.69671e-05	1.89709e-05	3.0917e-05	5.40475e-05	2.7967e-05	0.000118177	2.48615e-05	1.78223e-05	7.84984e-05	1.31379e-05	1.62472e-05	5.69929e-05
K01297	0.0112068	7.31388e-05	1.60428e-05	5.7584e-05	1.57238e-05	4.16564e-05	9.64867e-06	6.35413e-05	6.95096e-05	2.23328e-05	2.35472e-05	3.00525e-05	4.1608e-05	4.17756e-06	4.27419e-05	5.64774e-05	2.4823e-05	7.41292e-05	3.97484e-05	1.04114e-05	1.47184e-05	4.1031e-05	8.06401e-05	0.000157996	3.54155e-05	1.23764e-05	5.28151e-06	9.9366e-05	4.69884e-05	0.000170022	5.37639e-05	0.000111308	9.69882e-05	8.83138e-05	7.30271e-05	7.63657e-05	8.99807e-05	2.79067e-05	3.28982e-05	1.22887e-05	0.000114597
K01299	0.516188	6.29091e-05	0.000106024	5.9121e-05	9.1987e-05	5.08837e-05	0.000112114	5.85081e-05	6.48419e-05	9.69108e-05	8.85181e-05	5.90962e-05	0.000189462	0.000148042	9.83229e-05	9.93104e-05	4.56681e-05	9.37202e-05	8.38041e-05	0.000150748	3.6428e-05	8.68239e-05	6.7391e-05	4.63387e-05	7.92242e-05	7.25728e-05	0.000104651	5.91531e-05	7.11183e-05	4.89552e-05	0.000106032	8.27889e-05	9.08406e-05	8.02044e-05	8.01375e-05	8.80836e-05	7.21703e-05	2.52688e-05	0.000114552	0.000159976	6.34224e-05
K01304	0.301253	6.00162e-05	2.79191e-05	9.92423e-05	2.27634e-05	7.47888e-05	2.77003e-05	8.33245e-05	7.44839e-05	5.75221e-05	8.0174e-05	5.30689e-05	5.14256e-05	9.65914e-06	6.81323e-05	4.11899e-05	2.22564e-05	5.96142e-05	3.64298e-05	1.65152e-05	9.7622e-05	4.62422e-05	4.45609e-05	1.20999e-05	5.51191e-05	3.71132e-05	4.37857e-05	4.05168e-05	4.7407e-05	3.26552e-05	8.53763e-05	2.42244e-05	5.47816e-05	5.58717e-05	6.39232e-05	2.74727e-05	5.14523e-05	1.7689e-05	7.4887e-05	5.61672e-05	2.22424e-05
K01305	0.820148	6.18356e-05	4.43897e-05	8.39326e-05	3.84224e-05	4.38334e-05	3.30891e-05	9.60059e-05	4.82643e-05	0.000138151	2.73482e-05	0.000131241	3.81293e-05	1.92501e-05	6.55475e-05	7.03076e-05	5.61653e-05	5.18071e-05	4.22041e-05	6.51297e-05	5.28802e-05	2.89739e-05	8.6347e-05	4.89369e-05	6.00813e-05	4.95565e-05	5.6185e-05	3.69193e-05	3.50941e-05	0.000152824	4.91426e-05	8.18254e-05	8.72101e-05	0.000115349	2.92801e-05	5.65714e-05	6.70847e-05	2.67141e-05	2.45997e-05	3.51425e-05	5.2464e-05
K01308	0.0762662	7.20426e-05	0.000201765	7.25796e-05	2.95563e-05	3.8801e-05	6.43649e-05	5.00734e-05	9.02627e-05	0.000109765	5.48503e-05	8.3731e-05	7.12051e-05	4.25151e-05	8.32725e-05	9.44454e-05	9.32407e-05	0.000113346	2.10282e-05	0.000109698	3.13797e-05	2.59323e-05	0.000118164	7.31243e-06	4.69071e-05	2.01161e-05	0.000179243	5.11304e-05	6.43416e-05	2.06171e-05	6.60927e-05	1.67941e-05	0.000119712	2.32729e-05	7.85571e-05	0.000223627	3.83733e-05	4.63051e-06	6.80076e-05	4.01847e-05	3.51701e-05
K01322	0.946695	3.6535e-05	1.43135e-05	3.55214e-05	2.61459e-05	3.5823e-05	2.43551e-05	8.58085e-05	6.45341e-05	5.64837e-05	6.36812e-06	4.95825e-05	2.02742e-05	1.04971e-05	3.4096e-05	2.04998e-05	2.6694e-05	2.15055e-05	9.68389e-05	2.10072e-05	9.92725e-06	3.6076e-05	5.56342e-05	3.88128e-05	3.28027e-05	5.8925e-05	2.06137e-05	4.88112e-05	8.53526e-05	1.08862e-05	4.9415e-06	7.45565e-06	2.14134e-05	4.04353e-05	4.63041e-05	3.26976e-05	9.44355e-05	1.77212e-06	2.23342e-05	8.9247e-06	3.26257e-05
K01338	1.45089e-11	0.00104496	0.001153	0.00111211	0.00094664	0.00120677	0.00090075	0.0010649	0.000833937	0.000954798	0.000938263	0.000935377	0.000974938	0.000920927	0.000956243	0.000926398	0.000852804	0.000880839	0.000764542	0.00115386	0.000885447	0.000463128	0.000508105	0.000328532	0.000602095	0.000544271	0.000743097	0.000451277	0.000627908	0.000534669	0.000571649	0.000587568	0.000653306	0.000628675	0.000617351	0.000597905	0.000636951	0.000622723	0.000605349	0.000431298	0.000460487
K01354	0.00104122	2.17191e-05	1.56083e-05	4.36921e-06	6.46313e-06	2.13485e-05	3.50899e-06	1.97829e-05	1.15556e-05	9.37469e-06	6.27415e-05	3.4905e-05	2.45152e-05	3.17479e-06	2.06371e-05	1.78122e-05	1.34416e-05	2.58552e-05	1.92124e-06	1.93515e-05	1.0668e-05	2.13342e-06	2.09872e-05	3.05838e-06	3.37248e-06	1.89081e-06	6.51972e-06	5.78285e-06	1.89264e-06	3.07099e-05	1.34081e-05	1.45836e-05	9.62785e-06	6.99528e-06	3.96993e-07	7.66138e-07	1.50863e-05	6.44379e-07	5.02886e-07	7.34956e-07	4.00965e-07
K01355	0.0504241	6.54791e-07	0	2.7732e-07	0	7.94721e-08	0	0	1.07371e-05	3.32036e-08	0	0	0	0	2.07474e-07	0	3.79855e-07	0	0	0	4.31399e-08	0	0	0	0	0	2.32473e-06	1.2461e-08	1.06351e-06	2.03444e-05	1.5973e-06	1.80959e-06	1.1985e-07	3.82492e-07	1.23787e-08	1.02146e-07	4.17869e-06	3.11126e-08	2.07235e-08	1.17566e-07	6.32007e-08
K01356	0.529097	0.000259366	0.000209795	0.000331614	0.000565093	0.000296544	0.000294511	0.000271889	0.000245052	0.000243206	0.000254138	0.000220285	0.000349237	0.000628266	0.000257466	0.000467646	0.000289531	0.000279362	0.000476224	0.000329791	0.000206294	0.00023135	0.000297695	0.000108242	0.000263436	0.000192624	0.000378479	0.000251279	0.000275555	0.00023868	0.000412831	0.000261974	0.000354598	0.000348159	0.000268201	0.000329117	0.000310485	0.000162249	0.000325278	0.000467455	0.000207691
K01358	6.90921e-05	0.000360915	0.000526593	0.000484056	0.000817746	0.000462462	0.000605489	0.000370109	0.000415981	0.000484932	0.00025609	0.000293219	0.000437026	0.000726933	0.000387153	0.000510539	0.000588793	0.000307308	0.000477403	0.00042054	0.000585827	0.000326698	0.000426185	0.00028526	0.000304769	0.000310698	0.000315706	0.000285672	0.000339477	0.000327891	0.000295922	0.00029139	0.000384545	0.000327078	0.00041361	0.000334312	0.000346306	0.000273785	0.00030771	0.000312127	0.000338543
K01361	1.32745e-07	0.000129266	0.000139342	0.00010971	0.000134571	0.000109442	0.00019156	0.000139841	0.000100126	0.000120264	8.66475e-05	0.000152338	0.000102808	0.000143828	9.49604e-05	0.000198606	0.000113044	8.36878e-05	0.000222248	0.000114713	8.13375e-05	3.00414e-05	6.31796e-06	5.52901e-07	7.59028e-06	2.97552e-06	1.07798e-05	2.91706e-05	2.46251e-05	1.50858e-06	3.17759e-06	4.12437e-06	9.48311e-06	1.1054e-05	8.66485e-05	1.98349e-05	1.09223e-05	3.54638e-07	4.45507e-06	8.63292e-05	2.14696e-06
K01372	7.56993e-06	0.000107942	4.14349e-05	9.01558e-05	6.15641e-05	6.61864e-05	2.54863e-05	7.92306e-05	9.17119e-05	0.000102508	0.000172637	0.000108394	9.0215e-05	2.54923e-05	0.00013983	8.14055e-05	5.62412e-05	0.000130731	5.42761e-05	4.22752e-05	6.80226e-05	0.000184901	0.000189623	0.000321399	0.000246196	0.000421291	0.000119888	0.000161325	0.000325438	0.000181567	7.05673e-05	0.000216055	0.000114035	0.000188962	0.000103206	0.000156159	0.000271833	0.000398556	9.9033e-05	0.000118486	0.000162748
K01407	0.799407	2.1796e-06	1.01902e-06	7.08807e-07	1.18258e-06	1.73014e-06	2.66292e-07	2.05521e-06	1.99402e-06	6.21223e-06	1.04069e-05	1.70328e-06	4.50895e-07	2.58612e-07	2.48704e-06	3.23573e-06	2.88652e-06	1.33189e-06	6.25965e-07	1.56904e-06	3.33888e-07	1.3669e-06	1.93698e-07	2.2428e-06	2.22449e-06	2.11296e-06	6.8145e-06	4.95614e-07	1.59002e-06	3.97717e-05	6.44597e-06	2.30167e-05	2.16097e-06	1.76081e-06	3.12442e-07	7.09897e-07	9.15356e-06	1.37047e-07	6.94128e-07	5.90102e-07	4.06659e-07
K01409	0.00513072	0.00047066	0.000545098	0.000467721	0.000505935	0.000411547	0.000551083	0.000486899	0.000451636	0.000415243	0.000660204	0.000536286	0.00058922	0.000535818	0.00052144	0.00050548	0.000640561	0.000545735	0.000614108	0.000609235	0.000582783	0.000424116	0.000475062	0.000308475	0.000473515	0.000479973	0.000548063	0.000439497	0.000496769	0.000354705	0.000513588	0.000378737	0.000498048	0.000451704	0.000481216	0.000571087	0.000429372	0.000336113	0.000506004	0.000558876	0.000344288
K01414	0.758351	9.23324e-06	2.05717e-06	1.50634e-05	7.82758e-06	3.51672e-05	8.21092e-07	3.95558e-05	3.59523e-05	2.92979e-05	1.71696e-06	2.20394e-06	4.88971e-06	1.83616e-06	6.35313e-06	7.58761e-06	1.62396e-05	7.20212e-06	5.58725e-06	1.83801e-05	8.36514e-06	3.47627e-06	1.39325e-05	5.29677e-06	6.03526e-06	4.11092e-06	1.36367e-05	8.54047e-06	4.35515e-06	7.38206e-05	8.78623e-06	4.87881e-05	6.55082e-06	6.03713e-06	3.89214e-06	2.87064e-06	2.38202e-05	2.74053e-06	6.92534e-06	2.02116e-06	1.30391e-05
K01419	6.00377e-05	3.31226e-05	1.37682e-05	2.82681e-05	7.8795e-06	8.56819e-06	2.81416e-06	7.03848e-06	1.81664e-05	5.79008e-06	4.35291e-06	4.95591e-06	9.87118e-06	4.99145e-06	3.4e-05	7.0706e-06	1.13967e-05	1.43669e-05	1.38978e-05	9.79923e-06	2.44697e-06	3.47206e-05	1.56824e-05	3.48809e-06	2.53113e-05	2.06184e-05	5.2499e-05	3.54988e-05	3.25452e-05	0.000104665	3.09255e-05	7.36457e-05	5.81976e-05	4.78789e-05	5.17802e-05	2.60187e-05	4.92305e-05	1.94733e-05	3.63694e-05	2.7704e-05	3.00727e-06
K01420	0.00129097	0.000110407	8.16954e-05	0.000108925	4.55457e-05	0.000262302	4.26286e-05	0.00020096	0.00012086	0.000103529	0.00020768	0.000167912	0.000106088	5.01097e-05	0.000148905	8.89821e-05	7.37198e-05	0.000193018	0.000108051	8.85153e-05	9.81145e-05	0.000204023	0.000131228	7.2507e-05	0.000217327	0.00016148	0.000198921	0.000148998	0.000147411	0.000165414	0.000289149	0.000222927	0.000220915	0.000174549	0.000245334	0.000123368	0.000149836	0.000114886	0.000206801	0.000370789	0.00011447
K01421	0.00561777	0.000557983	0.00032873	0.000443385	0.000210779	0.000608665	0.000393385	0.000398929	0.000461522	0.000520323	0.000612351	0.000555601	0.000391818	0.000360153	0.000497621	0.000462368	0.00036764	0.000547612	0.000339804	0.000426787	0.000309173	0.000322835	0.000424536	9.18318e-05	0.00038531	0.000268861	0.000457125	0.000275524	0.000288403	0.000233971	0.000559924	0.000251612	0.000389634	0.000244749	0.00028064	0.000386746	0.000403246	0.000205233	0.000483824	0.000383214	0.000376495
K01424	9.64754e-06	0.000327296	0.000162948	0.000284424	0.00020945	0.000327419	7.96149e-05	0.000315554	0.000286069	0.000372052	0.000124502	0.000253083	0.000276928	0.000269119	0.000281948	0.000286575	0.000209797	0.000278076	0.000255366	0.000208133	0.000425225	0.000342418	0.000474773	0.000671404	0.000349824	0.000393858	0.000258291	0.000452969	0.000368374	0.000417166	0.000329843	0.000362582	0.000321	0.00037737	0.000323734	0.000385415	0.000379811	0.000286418	0.00031318	0.000386176	0.000530345
K01425	0.127419	8.77615e-05	3.56239e-05	0.000117244	2.71451e-05	7.31624e-05	3.66391e-05	8.45738e-05	8.98139e-05	9.08079e-05	5.47024e-05	6.631e-05	6.73007e-05	3.26839e-05	6.36767e-05	4.43954e-05	5.7717e-05	4.97398e-05	2.65986e-05	4.47359e-05	5.09904e-05	6.7112e-05	0.000192815	0.000290786	4.77004e-05	5.80571e-05	5.53477e-05	0.000179405	0.000113067	0.000119787	2.82578e-05	6.55216e-05	5.71764e-05	9.15986e-05	3.4754e-05	0.000113572	0.000144131	1.80018e-05	5.43575e-05	3.42643e-05	0.00017928
K01426	0.000291908	3.10462e-05	2.77405e-05	7.44967e-05	1.4891e-05	1.33971e-05	4.31578e-06	2.9605e-05	3.58785e-05	2.04323e-05	9.50161e-06	6.37768e-05	9.07987e-06	6.36015e-06	2.63733e-05	3.42164e-05	9.06327e-06	1.3491e-05	2.68696e-05	2.92268e-05	1.77914e-05	4.43847e-06	7.82155e-06	1.56239e-05	6.11405e-06	6.40624e-06	2.0062e-05	7.34032e-06	1.44348e-05	1.35921e-05	9.31251e-06	1.10547e-05	1.23008e-05	7.03072e-06	5.2498e-06	9.90758e-06	5.37391e-06	1.30593e-06	3.92989e-06	4.3236e-06	1.58339e-05
K01428	3.94642e-09	7.62154e-05	0.000158133	0.000138677	0.000238175	8.00889e-05	0.000186659	8.67268e-05	7.40086e-05	0.000109227	0.000163181	5.28921e-05	8.40409e-05	0.000126714	6.60862e-05	0.000135544	0.000149728	5.66338e-05	0.000104458	8.35451e-05	5.97415e-05	2.35764e-05	3.43981e-05	9.17992e-06	3.72143e-05	1.35359e-05	1.32755e-05	1.37149e-05	1.33367e-05	1.47525e-05	5.20118e-05	2.52836e-05	0.000125543	9.51199e-06	2.09049e-05	8.45953e-06	2.00357e-05	9.81942e-06	1.997e-05	5.1135e-05	7.33758e-06
K01429	6.00751e-07	2.72576e-05	9.97204e-06	6.43555e-05	1.12138e-05	5.00978e-05	1.15672e-05	4.14417e-05	1.34528e-05	1.61073e-05	7.81123e-05	4.61293e-06	6.42152e-06	1.11634e-06	1.40951e-05	7.69206e-06	7.48194e-06	2.78401e-05	8.9531e-06	6.84825e-06	2.10526e-05	2.21759e-06	2.58197e-06	1.05784e-06	1.46256e-06	2.14468e-06	3.12149e-06	7.53501e-07	1.53259e-06	2.21754e-06	4.74873e-06	7.29398e-07	4.61603e-06	1.86739e-06	4.73317e-07	1.92038e-06	1.84151e-06	4.75664e-08	1.68207e-06	5.86584e-07	6.72971e-07
K01430	0.620465	5.15952e-06	2.24192e-05	4.29917e-06	1.71651e-06	2.24321e-06	1.15078e-06	2.79509e-06	3.60983e-06	5.09549e-05	6.76335e-07	4.92417e-05	7.76643e-06	6.02188e-07	4.99968e-06	1.00208e-05	2.91101e-06	8.93949e-06	1.83901e-06	3.19053e-05	3.58323e-07	7.03881e-06	6.27033e-06	3.13286e-06	1.26344e-05	4.18471e-06	6.01565e-06	4.10095e-06	2.6907e-06	6.30469e-06	1.90772e-05	3.31996e-06	3.61634e-05	5.93039e-06	2.7339e-06	2.80035e-06	4.19353e-06	2.0252e-06	5.4821e-06	3.44762e-06	2.12017e-06
K01431	0.507485	2.21384e-06	2.36454e-06	2.83647e-06	2.05216e-06	3.22991e-06	1.49651e-06	4.26362e-06	3.74469e-06	6.48038e-06	9.10604e-07	7.9673e-06	2.44972e-06	7.29386e-07	2.86325e-06	1.65454e-06	1.27111e-06	7.62247e-06	1.42499e-06	1.5502e-06	1.52849e-06	9.9657e-07	9.73526e-08	6.5124e-07	2.31261e-06	6.73552e-07	1.01369e-05	1.14285e-05	2.31282e-06	3.93899e-06	1.75178e-05	3.42288e-06	1.76341e-05	1.46929e-06	7.75454e-06	4.14639e-06	7.54213e-07	3.97439e-07	9.83637e-07	7.18155e-07	3.86497e-07
K01433	0.0459542	1.12761e-05	6.6294e-06	5.62528e-07	2.10046e-06	3.34062e-06	1.66541e-06	9.14192e-06	6.51158e-06	3.36476e-05	7.75997e-06	1.52552e-05	3.78952e-06	3.19522e-06	1.73974e-05	5.91552e-06	4.46147e-06	6.04951e-06	5.24535e-06	2.11781e-05	8.17326e-06	1.2908e-05	5.36609e-05	0.000125008	4.43668e-06	1.64477e-06	3.3072e-06	5.21457e-05	1.01277e-05	4.02644e-05	7.50469e-06	1.80522e-05	1.58171e-05	2.92086e-05	4.43849e-06	1.8151e-05	2.18502e-05	8.8755e-07	1.10465e-05	4.73917e-06	7.62032e-05
K01438	0.0142973	7.81873e-05	5.90854e-05	6.37286e-05	5.58256e-05	0.000112539	1.05407e-05	5.99184e-05	5.60077e-05	7.94196e-05	0.000127796	9.61642e-05	3.79808e-05	1.5107e-05	0.000116972	8.02309e-05	5.05866e-05	6.35892e-05	9.01295e-05	4.976e-05	3.8327e-05	0.00011178	0.000124765	0.000257195	0.000124395	0.000208289	4.19735e-05	0.000131361	0.000140226	0.000162738	1.92275e-05	0.000180571	3.34847e-05	9.9014e-05	8.65528e-05	9.76266e-05	6.11845e-05	0.000261925	5.45726e-05	3.06553e-05	0.000152929
K01439	6.91366e-06	0.000345359	0.000340083	0.000388911	0.000451543	0.000201149	0.000464322	0.00033335	0.000284517	0.000285915	0.000313926	0.000305508	0.000270045	0.000390014	0.000324803	0.000391406	0.000356971	0.000423171	0.00027678	0.000285199	0.000159874	0.00016891	0.000207572	0.00011497	0.000253542	0.000197763	0.000225421	0.000167479	0.000198305	0.000189721	0.000327136	0.000143528	0.000252637	0.000248142	0.000145228	0.000245401	0.000222415	0.000136548	0.000245933	0.000386812	0.000134314
K01442	0.0558884	0.000249036	0.000496553	0.000295366	0.00073739	0.000302914	0.00131693	0.000202056	0.00021801	0.0002374	0.000326548	0.000293508	0.00057543	0.00151621	0.000384537	0.000544258	0.000718386	0.000322639	0.00037932	0.0008255	0.000124708	0.000293954	0.00031628	0.000367876	0.00027282	0.000261826	0.000304952	0.000298695	0.000281639	0.000240638	0.000340449	0.000220519	0.000330189	0.000290314	0.000252959	0.000353392	0.000208004	0.000252183	0.000314405	0.000147042	0.000435252
K01443	0.000419438	0.000262925	0.000285467	0.000295869	0.000218772	0.000442075	0.000216716	0.000264183	0.000881129	0.000324108	0.000358574	0.000339318	0.000319545	0.000209654	0.000305234	0.000220664	0.000289428	0.000289332	0.000234516	0.000274804	0.000158522	0.000328881	0.000443203	0.000569014	0.000381765	0.000275892	0.000331178	0.000410233	0.000379464	0.000506698	0.000411982	0.000500992	0.000446717	0.00041654	0.000269013	0.000415008	0.000437525	0.000125131	0.000566792	0.000392724	0.00045859
K01448	3.36432e-05	0.00056849	0.000387777	0.000482885	0.000372032	0.000738101	0.000255034	0.000541015	0.000513312	0.000624222	0.000480871	0.000567279	0.000470307	0.000297453	0.000659298	0.000490593	0.000421059	0.000686423	0.000411972	0.000436843	0.00027888	0.000591251	0.000730592	0.000635827	0.00067234	0.000563334	0.000778267	0.000653491	0.000586727	0.00076257	0.00072375	0.000730766	0.000654907	0.000609035	0.000671638	0.000821478	0.00070803	0.000458806	0.000759604	0.000502191	0.000778872
K01449	0.0762662	6.14211e-05	3.6423e-05	2.49003e-05	1.75345e-05	6.87236e-05	1.09967e-05	3.84606e-05	2.24195e-05	8.64395e-05	8.82627e-05	8.86093e-05	5.3942e-05	9.19725e-06	7.16477e-05	3.10087e-05	4.76134e-05	0.000100516	6.54758e-05	5.76927e-05	5.68191e-05	3.18232e-05	4.61279e-05	9.91595e-06	3.17854e-05	2.68497e-05	8.7985e-05	2.94939e-05	4.31114e-05	2.73305e-05	3.40174e-05	1.6235e-05	5.1406e-05	2.63137e-05	8.81127e-05	7.61796e-05	1.43144e-05	1.14534e-05	3.60884e-05	2.96694e-05	2.10167e-05
K01451	1.74107e-10	4.83591e-05	2.41808e-05	4.50973e-05	1.82706e-05	0.000104295	1.24354e-05	5.99795e-05	4.58943e-05	3.35788e-05	7.28408e-06	1.6479e-05	3.50217e-05	9.97929e-06	5.17846e-05	4.59073e-05	2.83046e-05	2.8028e-05	5.23096e-05	2.74518e-05	2.96099e-05	7.88747e-07	2.45267e-07	1.12488e-07	1.91349e-06	2.82324e-06	2.86962e-07	4.16693e-07	3.29872e-07	1.61926e-05	7.88821e-06	2.02211e-06	8.11016e-07	1.38645e-06	1.26981e-07	0	6.79054e-06	1.00983e-07	5.88837e-07	8.82588e-07	1.02672e-07
K01455	4.51018e-05	7.56136e-06	8.62161e-07	3.7773e-06	2.07745e-06	2.45127e-06	7.2312e-07	2.23165e-06	2.40513e-06	1.88099e-05	2.98322e-05	8.95765e-06	3.4182e-06	5.52205e-07	3.75415e-06	2.2835e-06	9.77229e-07	2.07505e-06	1.20604e-06	5.459e-07	3.32673e-06	1.30537e-07	4.9732e-08	3.27039e-07	1.23271e-06	2.73486e-07	3.67055e-06	9.32792e-07	6.6856e-07	1.85678e-07	1.77029e-07	1.30201e-06	7.17326e-07	2.28689e-06	5.11845e-07	5.7635e-07	1.17743e-06	7.08952e-07	4.10915e-07	1.90501e-07	9.62231e-07
K01457	0.0128202	1.68899e-06	6.3033e-07	3.54685e-07	3.2721e-07	7.26149e-07	2.05194e-07	2.50449e-06	1.66883e-06	5.00775e-07	1.15133e-06	1.9206e-07	8.81754e-07	1.18623e-07	1.13725e-06	2.63695e-07	1.48398e-06	1.00917e-06	6.22031e-07	6.95929e-07	6.09809e-07	5.53147e-06	1.94544e-08	5.3261e-08	1.20911e-05	1.23664e-06	6.29911e-06	1.00893e-06	8.10781e-07	7.41645e-06	1.88001e-05	9.6225e-06	8.86873e-06	6.56899e-06	3.63387e-08	9.34805e-06	4.06162e-07	3.43553e-07	1.14621e-05	3.83399e-06	1.38344e-05
K01460	0.0675011	3.2795e-06	2.73633e-06	3.67707e-05	1.83692e-06	4.43679e-06	1.0107e-06	8.38986e-06	8.22972e-06	2.59761e-06	1.05698e-06	7.27746e-06	3.28521e-06	1.27203e-06	4.34286e-06	9.82383e-06	3.254e-06	5.77866e-06	1.00331e-05	3.32413e-06	4.57323e-06	1.67929e-06	2.9863e-07	3.65856e-06	2.89518e-06	2.44411e-06	9.50447e-06	1.6974e-06	1.78303e-06	4.74558e-05	6.27979e-06	3.01495e-05	2.38115e-06	2.12648e-06	1.92583e-07	2.57964e-07	1.48462e-05	7.8024e-07	1.18776e-06	6.34929e-07	2.51579e-06
K01462	0.000876866	0.000540533	0.000489504	0.000433372	0.00056998	0.000553006	0.000550762	0.000496191	0.000439668	0.000395541	0.000631436	0.000430192	0.000507208	0.000639335	0.0004583	0.000521872	0.000646858	0.000398572	0.000427955	0.000523229	0.000327058	0.00041175	0.000450941	0.000239341	0.000411299	0.000342255	0.000497267	0.000388146	0.000436328	0.000308551	0.000499566	0.000346675	0.000436369	0.000364775	0.000392658	0.000442964	0.00039569	0.000335651	0.000439611	0.000428002	0.000447518
K01464	4.40869e-05	7.88717e-05	8.70262e-05	5.79721e-05	4.70012e-05	9.13559e-05	4.80568e-05	8.91966e-05	0.000114664	0.000118892	0.000109848	0.000175296	0.000113451	8.29892e-05	0.000125635	0.000110597	8.46565e-05	0.000110632	9.13793e-05	0.000135501	3.95907e-05	4.28303e-05	5.89763e-05	3.46006e-05	3.32531e-05	2.10909e-05	4.37561e-05	6.23246e-05	4.62722e-05	8.46618e-05	8.44078e-05	5.04883e-05	5.28048e-05	4.54e-05	0.00010695	3.91301e-05	5.77667e-05	1.67341e-05	2.33876e-05	6.82028e-05	1.96358e-05
K01465	0.758351	0.000415318	0.000272286	0.000436527	0.000222718	0.000515862	0.000621229	0.000493949	0.000353014	0.000427855	0.000792029	0.000451751	0.000335358	0.000303197	0.000457726	0.000346701	0.000331073	0.000504553	0.000320809	0.000327992	0.000485184	0.000386401	0.000398513	0.000343758	0.000440792	0.000453572	0.000407758	0.000403665	0.00045578	0.000438316	0.000404182	0.000413526	0.000473731	0.000439054	0.000386855	0.000451276	0.000462218	0.00038405	0.000426851	0.000443076	0.000367239
K01466	0.182631	7.5073e-06	9.11449e-06	6.31171e-06	1.50544e-05	4.49681e-06	9.16371e-06	5.48185e-06	7.21033e-06	1.40685e-05	7.76743e-07	1.4951e-05	1.89689e-05	8.55765e-06	1.53497e-05	3.28501e-05	1.62071e-05	1.92304e-05	6.44007e-05	2.56269e-05	1.17648e-05	7.41372e-06	6.1538e-06	8.91039e-06	1.42994e-05	9.29285e-06	1.81346e-05	6.64114e-06	4.60678e-06	3.48737e-05	8.19289e-06	3.02006e-05	1.20355e-05	1.42239e-05	2.13349e-06	3.03045e-06	5.95334e-05	1.58702e-06	4.44407e-06	3.78389e-06	8.23048e-06
K01468	0.758351	8.28851e-05	5.07094e-05	8.29738e-05	5.12542e-05	5.06477e-05	6.99447e-05	6.23352e-05	4.20746e-05	9.63348e-05	0.00010289	8.37795e-05	5.29042e-05	8.2808e-05	6.89513e-05	0.00011309	6.60782e-05	3.97444e-05	5.00297e-05	3.82843e-05	3.39171e-05	5.76465e-05	0.000144086	0.000236359	5.02837e-05	7.02024e-05	4.58937e-05	0.000159512	0.000111541	4.64214e-05	1.55674e-05	2.28587e-05	4.89222e-05	6.62371e-05	7.47567e-05	0.00011671	0.000107735	1.64741e-05	5.54285e-05	3.91458e-05	0.000182017
K01469	1.12666e-08	0	0	0	0	0	0	0	1.11437e-07	0	0	0	0	0	0	0	0	0	0	0	0	3.42135e-06	1.05539e-05	6.8349e-06	5.58742e-06	6.21148e-06	3.20053e-06	4.57501e-06	6.14382e-06	1.84739e-06	9.39926e-06	2.94507e-06	1.46491e-05	5.21776e-06	1.52089e-05	5.39969e-06	6.35575e-06	3.01312e-06	5.90111e-06	5.5399e-06	9.77485e-06
K01470	0.210964	6.41927e-05	7.29293e-05	3.33814e-05	3.42439e-05	9.00305e-05	9.57023e-05	8.21217e-05	0.000113605	9.75914e-05	1.2192e-05	5.59723e-05	7.74723e-05	7.70156e-05	9.6423e-05	0.000110232	8.67424e-05	9.6147e-05	7.70899e-05	8.00903e-05	6.9853e-05	2.81393e-05	0.00013247	0.000147299	3.208e-05	2.15853e-05	5.43788e-05	9.24276e-05	4.09477e-05	0.000158458	4.84915e-05	9.81593e-05	7.01188e-05	9.3848e-05	3.55131e-05	7.10805e-05	7.69581e-05	1.96061e-05	2.63921e-05	3.06796e-05	7.94557e-05
K01473	1.36707e-06	1.60997e-05	2.08756e-05	5.30445e-06	2.33513e-05	6.15558e-06	5.77834e-05	1.67576e-05	1.52621e-05	2.43393e-05	2.73415e-06	1.94732e-05	2.65057e-05	5.25595e-05	1.58061e-05	1.61675e-05	1.92929e-05	4.03792e-05	1.1937e-05	6.3873e-05	2.58941e-05	2.5399e-06	5.13524e-06	2.88374e-06	6.38991e-06	8.68218e-06	1.26606e-05	3.179e-06	8.53856e-06	7.05635e-06	4.9002e-06	1.00646e-05	7.98095e-06	1.19141e-06	3.89254e-06	9.95903e-06	7.40076e-06	2.02115e-06	2.63048e-06	6.25765e-06	3.09425e-07
K01474	3.89889e-05	1.99191e-05	2.0654e-05	2.9748e-06	8.31751e-06	1.41736e-05	6.97565e-05	1.37375e-05	2.03585e-05	7.54613e-06	4.21193e-06	1.95911e-05	1.81056e-05	3.1215e-05	2.6105e-05	1.13554e-05	1.27283e-05	9.04457e-06	2.88563e-06	4.68755e-05	9.65366e-06	2.2321e-06	6.39373e-06	2.71103e-06	5.73998e-06	9.33076e-06	1.55291e-05	5.0762e-06	8.87172e-06	6.45915e-06	5.99384e-06	2.56291e-06	8.27237e-06	1.42858e-06	3.78998e-06	9.60107e-06	8.14593e-06	1.86234e-06	2.52382e-06	5.89022e-06	4.37425e-07
K01476	0.0429846	7.2697e-06	1.07004e-05	8.03663e-07	8.80841e-06	7.33691e-06	1.64743e-05	6.41808e-06	6.7105e-06	6.70835e-06	3.30505e-06	2.57113e-05	1.06454e-05	1.07114e-05	2.14029e-05	9.12617e-06	1.45929e-05	1.18706e-05	6.71014e-06	1.44117e-05	5.17637e-06	1.08761e-05	5.129e-05	3.157e-05	3.42427e-05	3.75517e-05	5.38764e-06	1.83404e-05	1.20559e-05	1.91318e-05	6.56638e-06	9.0881e-06	9.26214e-06	2.26299e-05	5.23902e-05	1.41292e-05	5.69698e-06	2.54858e-05	6.70627e-06	4.55885e-06	3.13468e-05
K01478	2.13765e-05	7.19138e-05	3.95984e-05	0.000158435	3.9238e-05	7.00333e-05	3.82105e-05	7.05831e-05	9.48648e-05	8.78078e-05	5.81068e-05	5.41123e-05	3.82151e-05	1.16492e-05	7.79492e-05	7.0772e-05	2.89026e-05	7.43422e-05	5.0718e-05	3.49567e-05	8.87192e-05	4.30984e-05	2.38269e-05	1.83623e-06	1.75105e-05	1.47143e-05	2.10673e-05	4.86971e-05	4.58205e-05	2.09357e-05	3.16814e-05	2.70487e-05	2.85578e-05	3.81011e-05	5.34207e-05	1.92231e-05	3.70614e-05	9.59347e-06	2.0682e-05	3.93404e-05	4.6003e-06
K01479	0.0131944	1.11013e-06	3.60835e-06	4.70259e-05	9.90965e-06	4.35822e-05	1.46632e-05	3.11538e-05	1.48937e-05	1.06151e-05	3.06799e-07	6.29792e-06	4.23188e-05	1.47446e-05	1.05914e-05	5.37564e-06	1.20421e-06	1.12633e-05	1.00732e-06	1.50702e-05	2.56193e-05	1.32371e-05	3.78258e-07	1.7129e-07	7.12908e-06	5.32064e-06	9.55907e-06	3.76397e-06	1.46321e-05	9.35037e-07	6.36896e-06	5.73304e-06	1.03599e-05	4.37571e-06	2.47912e-05	3.37323e-07	2.10479e-06	0	1.0113e-05	7.59248e-06	2.89596e-07
K01480	5.83283e-06	9.22932e-05	6.16106e-05	3.45408e-05	2.8461e-05	8.8848e-05	1.84585e-05	8.74806e-05	8.57532e-05	7.13708e-05	3.09514e-05	5.96194e-05	4.4561e-05	1.45385e-05	8.6784e-05	5.95611e-05	5.69613e-05	0.000106837	4.01842e-05	4.60827e-05	4.74377e-05	0.000142356	0.000140778	4.45244e-05	0.000120113	0.000103196	9.84763e-05	0.000130642	9.05281e-05	0.000205445	0.000133875	0.0001379	0.000154679	0.000149515	9.0683e-05	8.89975e-05	0.000114271	5.63485e-05	0.000193781	0.000235749	5.35845e-05
K01482	0.507485	2.92462e-06	1.37311e-06	2.22178e-07	1.00352e-05	1.62821e-05	3.03666e-06	4.49658e-06	1.32258e-06	1.11941e-05	5.24716e-07	1.98406e-06	1.38228e-06	1.42293e-06	1.5495e-05	1.03795e-05	1.63719e-06	1.58381e-05	4.87061e-07	5.51023e-07	6.55438e-07	3.61808e-06	1.72117e-06	1.27418e-06	3.11634e-06	1.09509e-06	1.70113e-06	2.00982e-06	6.78452e-06	2.02048e-06	6.08947e-06	0	1.46593e-06	4.93505e-06	5.08281e-06	1.42174e-06	0	1.28365e-06	5.51434e-07	6.62228e-06	2.79834e-07
K01483	6.90921e-05	9.66777e-06	1.44192e-05	3.39082e-06	4.76093e-06	1.31184e-05	2.05698e-06	1.09179e-05	1.25427e-06	1.18114e-05	2.78057e-06	5.44234e-06	1.02031e-05	3.4705e-06	1.35626e-05	8.19444e-06	9.01068e-06	7.05009e-06	4.68715e-05	1.08568e-05	3.10862e-07	1.50478e-07	2.88016e-07	2.25299e-06	7.78358e-07	1.07858e-06	4.92352e-06	2.91143e-07	8.41762e-07	2.37978e-05	4.12982e-07	1.21155e-05	7.91794e-07	4.23593e-07	7.24494e-08	1.42342e-07	4.37708e-06	1.51746e-07	3.15e-07	3.32462e-07	3.99245e-07
K01484	0.297586	1.37861e-06	6.95826e-07	0	4.11572e-07	1.20746e-06	1.04532e-06	2.48353e-07	1.07474e-06	7.11073e-07	1.00995e-06	2.00091e-06	6.15552e-07	5.59901e-08	1.74723e-05	1.44997e-06	7.95215e-07	1.7935e-06	1.51331e-06	3.92472e-06	0	5.30097e-07	1.15672e-07	1.84392e-06	2.40012e-06	3.58483e-06	5.27445e-06	1.13504e-06	1.2096e-06	2.56915e-05	6.77232e-06	1.36036e-05	1.44082e-06	1.41621e-06	0	9.7097e-07	7.21102e-06	1.55595e-07	8.26137e-07	3.70102e-07	2.24636e-07
K01485	0.00291451	3.76865e-05	3.84396e-05	1.07169e-05	1.28937e-05	2.69645e-05	3.854e-05	5.60551e-05	3.76842e-05	3.71628e-05	2.5502e-05	2.45864e-05	3.90364e-05	7.93569e-05	4.04561e-05	2.27345e-05	4.08702e-05	3.06794e-05	1.32149e-05	5.31671e-05	2.14315e-05	4.79473e-06	2.09502e-05	1.54001e-05	1.53935e-05	8.92736e-06	1.1325e-05	1.03831e-05	7.68697e-06	7.50126e-05	2.56779e-05	5.64335e-05	1.4099e-05	2.16588e-05	1.70231e-05	1.48492e-05	3.90229e-05	3.26222e-05	1.07691e-05	4.80363e-06	8.68306e-06
K01486	4.07134e-07	0.000232286	0.000320301	0.000236696	0.000487479	0.00022717	0.000280789	0.000289881	0.00022314	0.000305655	0.000306116	0.000267794	0.000191854	0.00024805	0.000294637	0.000279435	0.000238143	0.00029627	0.000302919	0.000219758	0.000390138	0.000137248	0.000129112	0.000136996	0.000175403	0.000159099	0.000221613	0.000169627	0.000168818	0.000186897	0.00024526	0.000128923	0.000211719	0.000163894	0.000203866	0.000202236	0.000116831	9.15057e-05	0.000147363	0.000331052	0.000102538
K01487	0.000176538	0.00011027	0.00016688	8.86374e-05	9.65425e-05	8.97041e-05	4.99701e-05	5.79824e-05	7.183e-05	0.000431511	8.73073e-05	0.000359369	0.000129507	8.92633e-05	7.4189e-05	8.84483e-05	7.23648e-05	0.00010777	7.44166e-05	0.000179615	3.23276e-05	5.15635e-05	1.54202e-05	3.95828e-05	5.9529e-05	2.80412e-05	5.09127e-05	5.34368e-05	5.5227e-05	0.000110775	8.98071e-05	5.92388e-05	6.90059e-05	6.68904e-05	8.83112e-05	5.11198e-05	4.0244e-05	2.63617e-05	5.8176e-05	7.33549e-05	2.68073e-05
K01488	0.231499	9.73368e-05	7.23112e-05	5.27291e-05	8.90459e-05	8.34452e-05	0.000232163	0.00015562	0.000167224	7.49865e-05	2.93336e-05	5.159e-05	0.000117577	7.45277e-05	0.000109369	8.05237e-05	7.66252e-05	0.000122824	4.35492e-05	0.000101792	4.98259e-05	3.87664e-05	8.17115e-05	2.02599e-05	9.60973e-05	5.41058e-05	0.000158503	5.49443e-05	5.29591e-05	0.00011527	7.34219e-05	6.21566e-05	8.89774e-05	6.47061e-05	2.40932e-05	0.000104872	8.94064e-05	4.53938e-05	0.000114271	2.52888e-05	0.000105211
K01489	1.45089e-11	0.000111381	0.000167054	0.000180716	0.000214277	0.000152865	0.000187488	0.000125128	0.000159112	0.000158551	8.90847e-05	0.000168063	0.000207896	0.000156094	0.000157308	0.000195981	0.000153233	0.00012522	0.000164946	0.000179878	0.000129375	0.000255024	0.00025557	0.000239813	0.000307745	0.000341663	0.000285153	0.000264483	0.000284823	0.000265598	0.000240156	0.000272899	0.000246272	0.000253519	0.000275749	0.000265338	0.000256446	0.000255358	0.000302997	0.000273641	0.000234368
K01491	2.13765e-05	0.000438934	0.000633549	0.000384246	0.00103525	0.000362366	0.000562291	0.000409657	0.000382761	0.000373082	0.000502967	0.000388528	0.000580305	0.000649766	0.000381428	0.000407891	0.000693975	0.000402787	0.000506165	0.000519597	0.000308305	0.000313937	0.00036697	0.000323128	0.000362482	0.000392966	0.000395822	0.000333947	0.000383886	0.000356707	0.000322686	0.000354776	0.000368225	0.000340394	0.000362559	0.000424089	0.000383186	0.0002835	0.000340877	0.000357742	0.000313293
K01493	0.000246895	0.000130601	0.000222178	0.00033449	0.000268187	0.00028401	0.00020955	0.000185432	0.000200382	0.000198364	0.000107312	0.000209768	0.000181964	0.000147764	0.000163813	0.000193395	0.000191812	0.000191838	0.00027327	0.000168664	0.000343186	0.000260665	0.000272822	0.000223933	0.000289823	0.000299284	0.000290141	0.000279776	0.000312563	0.000279339	0.000285139	0.000283006	0.000292739	0.000253248	0.000265265	0.000252867	0.000302607	0.000232391	0.000312103	0.000285655	0.000278815
K01494	0.0762662	1.47672e-05	2.59848e-05	4.84134e-06	4.54185e-06	4.71278e-06	1.03296e-06	1.1933e-05	8.66507e-06	7.06105e-05	1.33749e-05	4.47701e-05	1.05481e-05	2.79019e-06	1.13157e-05	7.15507e-06	1.58835e-05	5.10942e-06	2.44931e-06	3.74647e-05	1.46102e-06	1.49135e-05	4.02912e-05	6.97576e-06	1.08177e-05	2.85462e-06	1.30451e-05	2.65749e-05	1.95454e-05	3.11601e-05	2.9574e-05	1.98083e-05	3.03135e-05	1.36386e-05	3.5221e-05	2.16482e-05	1.90125e-05	2.19312e-05	6.34326e-06	5.46084e-06	1.90881e-06
K01495	0.000136086	6.98493e-05	9.8355e-05	9.62578e-05	0.000334587	8.22063e-05	0.000140253	8.71717e-05	0.000152131	9.23107e-05	5.61531e-05	8.54715e-05	0.000115601	9.44307e-05	0.000149874	9.68025e-05	7.88116e-05	0.000189982	9.4848e-05	0.00011876	2.84304e-05	0.000156558	0.000196035	0.000212096	0.000157615	0.000202908	0.000149125	0.000158182	0.000212248	0.000151425	0.00011958	0.000165291	9.65706e-05	0.000113048	0.000161809	0.000143204	0.000233663	0.000204165	9.80623e-05	0.000102632	0.000153311
K01496	0.0910861	2.60101e-05	1.85345e-06	1.78341e-05	7.31951e-06	1.37322e-05	7.0622e-07	2.71568e-05	2.88626e-05	3.09632e-06	1.79468e-05	5.56399e-06	4.81935e-06	9.36911e-07	6.33595e-06	4.47235e-05	4.16909e-06	9.18711e-06	2.57105e-05	5.41986e-06	1.69627e-06	5.70191e-06	2.194e-05	2.88165e-06	3.8399e-06	3.17328e-06	5.6544e-06	3.39116e-06	4.37516e-06	1.01674e-05	9.48118e-06	3.23417e-06	3.96088e-06	7.52956e-06	3.08561e-06	5.19361e-06	5.07144e-06	2.3082e-06	7.54589e-08	6.2583e-07	1.24006e-05
K01497	0.000450215	1.19095e-07	1.47838e-07	0	1.14196e-06	8.57636e-08	0	2.58633e-08	5.89262e-07	2.41566e-08	0	0	1.07434e-05	0	3.29286e-07	8.95964e-08	7.36104e-07	7.86257e-07	6.12047e-07	4.46985e-07	0	3.9133e-07	2.3073e-07	1.43853e-06	7.56013e-07	1.29847e-06	2.91588e-06	6.28702e-07	7.78468e-07	1.96843e-05	3.49406e-06	1.1351e-05	1.23991e-06	7.41734e-07	2.70855e-07	1.49002e-07	7.54569e-06	7.1156e-07	3.39409e-07	3.85656e-07	9.55936e-07
K01499	0.000544239	4.63535e-06	1.09211e-06	0	7.08683e-07	3.04937e-06	1.00211e-06	1.02304e-06	1.96032e-06	1.69871e-06	4.66595e-07	1.03446e-06	8.91837e-07	3.8882e-07	7.32084e-06	1.87102e-06	4.6477e-07	2.77132e-06	2.56189e-07	2.77509e-07	1.37941e-06	1.02557e-06	4.52411e-07	1.53728e-06	0	0	3.85634e-08	2.26506e-06	2.21273e-07	5.26519e-07	0	0	4.8488e-08	1.13803e-07	7.22279e-07	9.72529e-08	2.64963e-08	0	0	2.84866e-07	4.06168e-07
K01501	7.75583e-08	2.85586e-05	4.61963e-05	1.33527e-05	6.48487e-06	2.5016e-05	6.5077e-06	1.37321e-05	1.59134e-05	1.31378e-05	1.92169e-05	1.01211e-05	0.000118039	5.27414e-05	3.48473e-05	1.38528e-05	1.68001e-05	4.51487e-05	9.49623e-06	9.98862e-05	2.66849e-06	8.37354e-08	0	0	8.02284e-08	1.81246e-07	1.38945e-07	0	1.2788e-06	0	1.45734e-07	4.31049e-07	0	0	9.84785e-07	3.46377e-06	0	6.40376e-08	0	3.68393e-06	0
K01507	0.0263291	6.00776e-05	7.20445e-05	5.06031e-05	3.39694e-05	2.5801e-05	3.10523e-05	4.00714e-05	4.96872e-05	4.95573e-05	1.16432e-05	6.50891e-05	0.000113693	1.70215e-05	6.62857e-05	6.09074e-05	6.20968e-05	8.21944e-05	5.74927e-05	0.000105439	5.03812e-05	4.82251e-05	5.0008e-05	1.2619e-05	2.79932e-05	1.935e-05	6.57685e-05	2.45354e-05	4.64309e-05	4.91123e-05	5.69997e-05	3.14855e-05	4.80031e-05	2.80446e-05	0.000104563	1.11384e-05	4.21555e-05	7.23338e-06	3.42367e-05	6.25517e-05	2.99582e-05
K01512	0.000291908	2.46648e-05	5.39618e-05	3.68641e-05	0.000122705	1.579e-05	0.000102452	3.62271e-05	4.9898e-05	7.18912e-05	6.38157e-06	6.61352e-05	9.02048e-05	0.000107258	4.78357e-05	8.97828e-05	7.89937e-05	8.9931e-05	9.35719e-05	5.34152e-05	1.32785e-05	9.73847e-05	0.000114068	2.38849e-05	0.000131327	8.21626e-05	0.000148748	9.71318e-05	7.91725e-05	7.92624e-05	0.000196486	0.000119368	0.000135202	9.62113e-05	6.35575e-05	0.000123084	9.04851e-05	7.86643e-05	0.000154144	0.000150852	0.00012611
K01515	0.00388501	0.000183452	0.000145866	0.00027809	0.000124456	0.000236927	0.000203547	0.00023162	0.000276003	0.000161333	0.000121876	0.000193019	0.000203806	0.00018594	0.000195869	0.000148238	0.000186213	0.000212364	0.000163646	0.000170387	0.000430048	0.000283574	0.000217263	9.55226e-05	0.000277466	0.000204111	0.00038487	0.000208185	0.000246318	0.000210885	0.00037627	0.000188469	0.000305639	0.000219004	0.00031344	0.000298868	0.000272854	0.000138441	0.000371105	0.00033365	0.000256721
K01520	1.3412e-07	0.000246061	0.000164297	0.000187284	0.000217807	0.000198745	0.000317076	0.000265887	0.000177042	0.000159411	0.000393559	0.000244921	0.000232833	0.000288556	0.000247285	0.000236809	0.000334212	0.000297252	0.000241063	0.000206805	0.000128101	0.000706879	0.000326083	0.000332697	0.000391245	0.000420379	0.000325324	0.00036175	0.000387851	0.000250434	0.000446166	0.000299019	0.000390922	0.000318419	0.000354829	0.000416492	0.000339299	0.000337609	0.0004199	0.00036677	0.000426607
K01521	1.9606e-06	8.379e-08	0	1.77435e-08	9.45378e-08	0	0	0	2.74793e-06	0	0	0	8.21825e-08	0	0	1.76183e-07	6.80511e-08	0	0	1.3327e-07	0	8.90084e-07	2.16794e-08	2.06389e-06	2.09372e-06	2.38243e-06	8.18085e-06	4.80424e-07	3.70938e-06	3.39533e-05	5.0079e-06	2.22102e-05	1.98441e-06	1.56567e-06	1.99658e-07	1.74609e-07	6.6407e-06	6.83606e-08	8.34083e-07	9.23139e-07	1.20752e-06
K01523	5.41182e-09	2.28548e-05	2.15781e-05	8.38102e-06	2.09509e-05	2.73954e-05	4.52365e-06	2.73548e-05	1.09952e-05	7.94833e-05	5.87559e-05	3.13968e-05	1.87773e-05	1.2199e-05	3.74642e-05	2.42918e-05	2.28107e-05	2.60224e-05	8.13896e-06	1.83476e-05	7.59427e-06	1.9574e-06	1.86131e-05	2.28187e-06	1.15919e-06	0	2.92731e-07	2.45995e-06	4.37456e-07	8.39092e-06	2.81274e-06	1.83181e-06	3.56116e-06	4.08433e-06	1.74229e-06	1.26726e-06	2.80799e-06	1.21629e-06	9.36484e-07	1.32683e-07	7.88313e-06
K01524	0.841013	0.000225214	0.000125226	0.000335202	0.000103346	0.000230625	0.000113796	0.000271169	0.000260876	0.000215117	0.000231953	0.000236884	0.000201384	7.87262e-05	0.000230213	0.000179314	0.000175808	0.000265103	0.00018521	0.000169367	9.8432e-05	0.000179579	0.000259251	0.000168399	0.000137747	9.95006e-05	0.000192105	0.00018159	0.000173581	0.000336644	0.000188041	0.000314673	0.000216978	0.00020128	0.000164273	0.000237265	0.000244614	0.000272445	0.000104568	0.000100276	0.00012045
K01525	0.25338	2.54999e-06	7.68527e-07	1.91237e-06	6.43829e-06	1.57971e-06	1.46441e-07	8.58763e-06	9.96467e-06	6.0384e-07	1.67774e-06	9.4077e-06	5.24194e-06	3.60765e-07	8.10289e-06	2.22843e-06	5.46816e-06	2.43245e-05	2.37407e-06	1.04295e-06	1.14679e-06	3.22704e-06	1.19711e-05	4.26932e-06	3.54776e-06	2.65323e-06	5.67572e-06	2.50623e-06	1.59735e-06	4.18127e-05	6.96443e-06	2.11963e-05	2.46572e-06	3.11798e-06	1.38493e-06	1.31111e-06	1.19897e-05	1.46659e-06	6.74328e-07	1.69536e-06	1.17739e-05
K01531	0.383413	6.4009e-05	5.49988e-05	4.12248e-05	2.02377e-05	0.000106959	3.9176e-05	7.05524e-05	7.05251e-05	0.000110603	3.45566e-05	0.0001132	6.10755e-05	5.42905e-05	6.67979e-05	7.68641e-05	5.09948e-05	9.45262e-05	6.42863e-05	0.000109648	3.88563e-05	3.00497e-05	4.57672e-05	7.06911e-05	0.000107933	0.000195607	4.25186e-05	3.02373e-05	3.44851e-05	0.000247436	4.01615e-05	0.00020088	3.27395e-05	9.2223e-05	5.32988e-05	5.66815e-05	0.000138685	5.00914e-05	3.49181e-05	2.35829e-05	2.46639e-05
K01533	0.00733082	0.000397082	0.000527148	0.000320164	0.000577997	0.000393873	0.000691211	0.000407154	0.000435829	0.000438901	0.000295955	0.000368564	0.000583585	0.000799645	0.000438709	0.000602046	0.000494104	0.000332326	0.000626511	0.000461858	0.000615859	0.000338432	0.00039408	0.000379036	0.000496529	0.000590875	0.000419017	0.000420904	0.000437628	0.000210005	0.000290911	0.000288281	0.000348229	0.000324809	0.000390334	0.000440184	0.000307126	0.000431727	0.000412149	0.000363822	0.000375053
K01534	0.0227187	0.000647577	0.000525381	0.000627039	0.000260723	0.000538783	0.000292079	0.000645353	0.00059064	0.000587682	0.00053044	0.000537378	0.000600566	0.00041508	0.000514836	0.000581966	0.000447248	0.000677155	0.000403763	0.000653085	0.000866362	0.000423108	0.00039052	0.00036489	0.000568036	0.000626488	0.000530823	0.000430846	0.000486104	0.000450615	0.000508051	0.000396052	0.000561161	0.00053611	0.000462926	0.000499911	0.000482537	0.000470331	0.000465241	0.000560496	0.000380067
K01537	3.28641e-07	0.000564536	0.000433103	0.000624484	0.000320041	0.000649746	0.000676153	0.000655575	0.000753715	0.000530483	0.000621216	0.000557394	0.000645794	0.000490835	0.000541218	0.000436297	0.000517826	0.000667537	0.000323752	0.000541921	0.000556078	0.000309997	0.000345021	0.000328472	0.000345434	0.000475	0.00031284	0.000329265	0.000445164	0.000362798	0.000239363	0.000256619	0.000275552	0.000295471	0.000373374	0.000374924	0.00035501	0.000511844	0.000252747	0.000232965	0.000251102
K01546	0.639514	0.000113553	9.57214e-05	5.11211e-05	3.12588e-05	4.87633e-05	2.37768e-05	0.000130126	0.000115086	0.000109967	2.11347e-05	9.44531e-05	9.31286e-05	4.9354e-05	8.58859e-05	8.65388e-05	0.000115945	6.14934e-05	0.000119159	0.000110443	4.09533e-05	6.14367e-05	0.000110062	0.0002152	4.19833e-05	1.4516e-05	4.19048e-05	0.000116036	8.06642e-05	0.000198526	4.93826e-05	0.000232896	8.96313e-05	0.000121917	4.97889e-05	0.000193819	9.21901e-05	1.73579e-05	8.36424e-05	4.70906e-05	0.000139153
K01547	0.883057	8.68364e-05	0.000125463	7.43632e-05	8.44112e-05	9.91292e-05	0.000177469	6.68872e-05	8.87026e-05	0.000103405	0.000126804	8.60284e-05	0.00011284	0.00021567	0.000121015	0.000130728	0.000218869	7.93848e-05	0.000111964	9.75951e-05	4.8891e-05	7.07201e-05	0.000113304	0.000268938	5.89415e-05	3.11552e-05	4.27109e-05	0.000126557	9.57783e-05	0.000222589	4.62455e-05	0.000289444	0.000143027	0.000236315	7.23777e-05	0.000224643	9.15368e-05	1.49297e-05	0.000104795	4.84227e-05	0.000176976
K01548	0.0283084	1.78995e-05	5.44064e-05	1.08566e-05	3.06972e-05	1.55685e-05	1.26885e-05	5.08586e-05	3.56179e-05	3.23459e-05	7.58197e-05	2.55611e-05	0.000105603	4.57686e-05	4.29625e-05	5.2496e-05	4.85977e-05	5.41866e-05	1.57047e-05	9.37627e-05	1.27957e-05	4.32931e-05	9.28327e-05	0.00021919	2.98673e-05	1.32692e-05	2.6533e-05	0.000101078	5.88638e-05	0.00016091	3.15029e-05	0.000177867	6.86875e-05	0.000103594	3.93464e-05	0.000149455	6.65516e-05	1.42359e-05	6.20522e-05	3.15706e-05	0.000125976
K01551	9.64754e-06	5.67728e-06	4.31339e-06	9.50891e-07	9.25773e-07	1.89335e-06	7.1256e-07	1.63265e-06	4.27273e-06	1.80965e-06	4.14927e-07	1.08338e-05	8.86642e-06	5.88165e-07	3.64579e-06	1.13071e-06	7.90665e-07	2.93777e-07	1.39593e-06	3.78612e-07	4.21615e-06	5.53036e-06	7.13721e-05	8.29037e-05	3.93565e-06	6.50629e-08	8.62454e-06	4.46474e-05	8.86355e-06	1.74951e-05	2.5846e-05	1.33786e-05	2.86769e-05	3.07273e-05	7.96675e-06	2.43034e-05	7.5645e-06	3.08661e-05	2.31404e-06	5.42345e-06	1.91061e-05
K01560	0.989332	0.000156266	0.00013378	5.01893e-05	8.57918e-05	0.000113714	0.000123146	0.000133601	0.000107705	7.05349e-05	3.89231e-05	0.000113921	0.000128939	0.0001605	0.000107167	0.000130196	0.00010438	0.000122803	0.000243751	0.00010245	9.28629e-05	0.000152918	8.47692e-05	4.83303e-05	0.000140482	0.000168132	0.000139024	9.72379e-05	9.55132e-05	3.80739e-05	0.000143492	5.47618e-05	0.00012466	9.99512e-05	0.000176054	7.42892e-05	6.11061e-05	0.000159359	0.000137345	0.000229042	5.41454e-05
K01561	8.67563e-06	2.17797e-07	0	0	1.31058e-07	2.65728e-07	1.09321e-07	1.67406e-07	8.28145e-08	5.21196e-08	0	0	2.84824e-07	6.36252e-08	0	5.14389e-07	6.73852e-08	0	0	0	4.59174e-07	2.21022e-07	6.07306e-06	1.00766e-05	1.22752e-06	0	8.44602e-08	2.74591e-06	8.01396e-07	5.49646e-06	2.15058e-06	5.90766e-06	6.59777e-06	1.46972e-06	1.41605e-06	3.01056e-06	2.90156e-07	1.32344e-06	1.04447e-06	1.59349e-07	5.23475e-06
K01567	1.24934e-05	0.000133543	0.000217674	0.000177753	0.000150751	0.000128578	0.000183162	0.000209146	0.000175726	0.000116469	0.000120804	9.33488e-05	0.000132786	9.94602e-05	0.000165977	0.000102753	0.000158582	0.000171583	9.65576e-05	0.000122849	7.22264e-05	7.98919e-05	5.28566e-05	3.76751e-05	0.000101267	6.21975e-05	0.000147343	5.61469e-05	6.18037e-05	9.41913e-05	0.000119653	5.03557e-05	8.2346e-05	5.98677e-05	0.000119681	9.27289e-05	6.17672e-05	2.70506e-05	9.55799e-05	0.000102327	6.56709e-05
K01571	0.00264263	0.000223365	0.000233995	0.000277494	0.000243973	0.000222716	0.000258173	0.000241508	0.000328234	0.000242529	0.000130334	0.000272971	0.000252136	0.000173858	0.000280969	0.000279658	0.000259508	0.000284868	0.000266427	0.000275891	0.000264711	0.00018403	0.000174678	7.42569e-05	0.000218201	0.000191545	0.000207707	0.000161973	0.000186124	0.000189563	0.000260546	0.000175512	0.000297858	0.000271864	0.000232239	0.000200408	0.000202404	9.03998e-05	0.00024446	0.000273789	0.000154852
K01572	0.085914	0.000628201	0.00039211	0.000786356	0.000289852	0.000774967	0.000543439	0.000810324	0.00055134	0.00068759	0.000958969	0.000582508	0.000418815	0.000275807	0.000508321	0.00042415	0.000384603	0.000505167	0.000431807	0.000434599	0.000566261	0.000601005	0.000836145	0.000623343	0.000598706	0.000521967	0.000631271	0.000685047	0.000562049	0.00051864	0.000447676	0.000542274	0.000586158	0.000550834	0.000984727	0.000708966	0.000386515	0.000601388	0.000631975	0.000639279	0.000633611
K01573	0.00448167	0	0	0	0	0	0	0	0	0	0	0	0	0	8.1418e-07	0	0	1.28784e-06	0	0	0	4.14025e-08	0	0	3.27141e-07	1.65941e-07	0	8.80578e-08	9.50521e-08	4.34216e-08	0	3.78898e-07	0	8.44671e-08	0	0	2.06495e-06	1.09931e-07	3.66115e-08	0	1.67482e-07
K01574	0.112339	0	6.00889e-06	1.08608e-07	1.5431e-07	0	0	0	0	3.46763e-08	2.28594e-07	3.75408e-08	1.31348e-05	0	1.44451e-07	0	0	0	0	1.41395e-05	0	3.05428e-08	0	0	1.50833e-08	0	0	0	6.66144e-07	0	0	0	0	1.55779e-08	1.14543e-06	0	0	0	0	0	0
K01575	0.0304113	1.31006e-06	2.33247e-06	3.66458e-08	2.46658e-06	2.52499e-06	3.00129e-07	1.97441e-06	9.74452e-07	1.46068e-07	1.93537e-07	8.08604e-07	3.05933e-06	1.78688e-07	8.62755e-06	3.21212e-06	8.84047e-06	5.80451e-06	3.90675e-07	1.92194e-06	7.80623e-06	1.59407e-05	1.52903e-06	1.52537e-07	3.33519e-06	2.15081e-06	6.5486e-06	1.25565e-05	2.43241e-05	2.98051e-06	2.61606e-05	8.16908e-06	1.32076e-05	4.08898e-06	1.13248e-05	1.16116e-05	4.48098e-06	3.68915e-07	4.31992e-07	7.95764e-07	2.66702e-07
K01577	0.00129097	4.00972e-06	7.80979e-06	3.22872e-05	4.65154e-06	5.29476e-06	2.14936e-06	4.45647e-07	6.08965e-06	2.34161e-05	3.85183e-05	1.07754e-05	3.33733e-06	3.54623e-06	9.53006e-06	1.94242e-05	2.18943e-06	1.42289e-05	5.41751e-06	2.48481e-06	1.16282e-05	1.8221e-07	1.93001e-05	3.12239e-06	1.13541e-06	1.83925e-08	3.24474e-06	4.64295e-07	1.05987e-06	3.17535e-05	3.46987e-06	1.62337e-05	1.85745e-06	1.33458e-06	1.94344e-07	1.39621e-07	1.39763e-05	6.89817e-07	1.5163e-07	1.25722e-07	2.30935e-07
K01579	1.75848e-08	9.60093e-05	2.81148e-05	9.38099e-05	3.28109e-05	5.24821e-05	5.20898e-05	9.45494e-05	0.000109632	7.31971e-05	8.34112e-05	8.55956e-05	3.53137e-05	1.56861e-05	6.08008e-05	4.8344e-05	4.84114e-05	5.97181e-05	3.6517e-05	3.31154e-05	3.14856e-05	0.000120915	0.000166034	0.000160658	0.000150779	0.000151445	0.000125036	0.000153321	0.00014842	0.000193968	0.00010253	0.000166798	0.000129363	0.000112614	9.44604e-05	0.000213128	0.000162167	0.00014497	0.000131988	4.75043e-05	0.000180115
K01580	0.820148	5.04227e-05	2.54368e-05	6.66095e-05	2.51191e-05	3.9466e-05	4.84353e-06	5.37717e-05	3.7232e-05	4.06437e-05	1.71487e-05	5.47176e-05	2.98488e-05	4.59122e-05	5.52722e-05	5.74503e-05	4.12985e-05	5.7673e-05	6.17978e-05	1.73473e-05	2.20735e-05	5.1872e-05	0.000126905	0.000207168	1.36817e-05	5.53879e-06	1.47673e-05	0.000126079	3.42909e-05	0.000111044	1.09344e-05	6.63038e-05	3.20231e-05	5.68302e-05	2.34479e-05	7.85301e-05	3.308e-05	6.30501e-07	4.35449e-05	1.62225e-05	0.00014373
K01581	0.00353377	3.2216e-05	2.28694e-05	6.61679e-05	2.02357e-05	4.27232e-05	8.42498e-05	3.82797e-05	1.95525e-05	2.64943e-05	1.0116e-05	3.09631e-05	2.59857e-05	4.55799e-05	3.8746e-05	1.86384e-05	2.70814e-05	5.48068e-05	1.22523e-05	4.5533e-05	4.26848e-06	5.91814e-05	9.75884e-05	1.87575e-05	6.58316e-05	4.43864e-05	9.3128e-05	5.81023e-05	8.43319e-05	0.000119213	3.80035e-05	9.24696e-05	5.08582e-05	5.10553e-05	0.000179828	9.90114e-05	8.10619e-05	0.00011386	5.3223e-06	7.76905e-06	2.10994e-05
K01582	0.799407	8.35573e-06	6.94603e-07	8.57049e-06	3.01556e-06	4.45071e-06	5.69764e-07	2.00423e-05	1.76443e-05	1.7792e-05	1.25299e-07	5.08488e-06	1.61855e-06	7.61923e-07	3.56545e-06	1.60001e-06	1.89837e-06	1.02084e-06	3.87399e-06	2.21215e-06	2.43495e-06	6.95868e-07	6.4327e-07	4.1442e-06	4.63137e-06	4.42067e-06	8.26493e-06	1.2076e-06	6.60758e-06	6.96122e-05	1.18477e-05	3.7815e-05	3.06678e-06	2.914e-06	5.708e-07	6.60578e-07	1.44797e-05	3.5951e-07	1.3058e-06	7.24705e-07	6.87768e-07
K01584	0.368862	4.97171e-06	3.193e-06	1.25207e-06	1.56648e-06	1.68757e-05	9.03071e-07	5.1479e-06	9.50087e-06	1.64923e-05	1.82155e-06	8.78535e-06	2.12638e-06	6.60649e-07	9.91399e-06	7.90339e-06	5.50459e-06	1.09985e-05	3.27947e-06	2.49213e-06	6.21816e-07	3.38005e-07	1.30876e-07	1.1685e-05	1.8358e-06	0	6.40322e-06	2.73816e-06	2.23705e-06	4.3293e-05	4.83941e-06	2.87742e-05	7.28334e-06	3.24691e-06	5.95069e-07	3.12738e-06	1.32723e-05	4.54366e-07	9.35397e-07	4.52638e-07	5.70801e-06
K01585	0.0459542	2.90661e-05	0.000109017	1.62377e-05	0.00028299	1.83229e-05	0.000332696	4.36045e-05	4.51159e-05	6.04948e-05	7.66755e-05	3.22367e-05	0.000150752	0.000248253	6.13817e-05	0.000134109	0.000192291	4.02104e-05	4.58029e-05	9.36094e-05	0.000221935	0.000137288	0.000146535	0.00026485	0.000183226	0.000320343	6.39929e-05	0.000165368	0.000217254	0.000241106	2.57972e-05	0.00024945	7.6765e-05	0.00015277	0.000113939	0.000108272	0.000205868	0.000340177	6.70789e-05	3.82782e-05	0.000182598
K01586	4.9091e-06	0.000545426	0.000599745	0.000447437	0.00045143	0.000561326	0.000395939	0.000577507	0.000491681	0.000615232	0.000583445	0.000580236	0.00052002	0.00047888	0.000616121	0.000434231	0.000656507	0.000524634	0.000314785	0.00046614	0.000280402	0.000315991	0.000356339	0.000313352	0.000391473	0.000366261	0.000400603	0.000322109	0.000380441	0.000324906	0.000413012	0.000329865	0.000359894	0.000326301	0.000412027	0.000339754	0.000419441	0.000394406	0.000360788	0.000347996	0.000385723
K01588	2.82923e-09	0.000311317	0.000225408	0.000283259	0.000108035	0.000213831	0.00011543	0.000296661	0.000268744	0.000208007	0.000185171	0.000171864	0.000288532	0.000197164	0.00022457	0.000278014	0.000227551	0.000245345	0.000214268	0.000228857	0.000185955	0.000298103	0.000357426	0.00032716	0.000359566	0.00036926	0.000380621	0.000334691	0.000364923	0.000282089	0.000306265	0.00034209	0.000309636	0.000363618	0.000289796	0.000403803	0.000326501	0.000315578	0.000338482	0.000294021	0.000328392
K01589	0.00279732	5.3004e-05	5.10558e-05	3.3032e-05	1.69844e-05	2.58696e-05	6.08366e-05	8.52097e-05	3.35001e-05	3.4949e-05	7.07064e-06	6.02944e-05	6.08374e-05	1.58734e-05	6.05007e-05	9.60991e-05	9.69668e-05	3.74787e-05	1.75911e-05	0.000138292	3.5785e-05	3.08556e-05	6.089e-05	7.16768e-06	1.58764e-05	1.57479e-05	1.76227e-05	3.94333e-05	1.36439e-05	5.20771e-05	2.03153e-05	3.1307e-05	1.76777e-05	2.44427e-05	1.7746e-05	8.41724e-06	3.73293e-05	3.8774e-06	1.89426e-05	8.13087e-06	1.60371e-05
K01590	0.0903769	5.2214e-08	2.12886e-05	1.49637e-07	3.68583e-06	0	3.72901e-07	1.73244e-06	1.62704e-06	3.89217e-06	9.64539e-07	1.35773e-07	1.1638e-07	1.45719e-06	2.75522e-06	1.02617e-06	4.12765e-06	1.01464e-06	0	4.53888e-06	1.37602e-07	2.17908e-08	4.08665e-06	8.53552e-06	1.23088e-08	0	0	1.45384e-07	2.28554e-07	2.53196e-06	1.48315e-07	0	2.59944e-07	1.90687e-07	8.09861e-07	1.29269e-06	3.43112e-07	0	3.41455e-08	2.2224e-07	1.37342e-06
K01591	1.75848e-08	0.000257299	0.000199058	0.000179627	0.000362082	0.000155498	0.00029526	0.000285042	0.000319667	0.000267496	0.000162385	0.000187431	0.000270774	0.000145163	0.000276648	0.000219274	0.00019334	0.000204848	0.000206851	0.000208003	0.000120151	0.000308956	0.000381814	0.000289791	0.000368287	0.000377214	0.000341171	0.00032358	0.000352436	0.000319853	0.000354371	0.000323106	0.000368128	0.000382007	0.000342388	0.000389266	0.000361168	0.000339487	0.000357364	0.00034941	0.000320918
K01595	0.0046812	2.76613e-05	8.12353e-05	1.99734e-05	1.82097e-05	2.16155e-05	0.000161042	2.57468e-05	3.00211e-05	6.43518e-05	5.78739e-06	4.97248e-05	8.89993e-05	0.000114216	1.99877e-05	7.74943e-05	9.89657e-05	1.46134e-05	7.06535e-06	9.61186e-05	3.96839e-06	8.65947e-06	3.16896e-05	6.63052e-06	1.00296e-05	7.01114e-06	2.07376e-05	1.49796e-05	1.57547e-05	5.6268e-05	3.76939e-05	3.79588e-05	1.22695e-05	2.00853e-05	3.52203e-06	4.64048e-06	5.87161e-05	5.27394e-06	2.73841e-06	1.01365e-05	2.23123e-06
K01596	0.000329848	7.44693e-05	5.36964e-05	3.85613e-05	2.56811e-05	4.38741e-05	6.52047e-05	5.11238e-05	7.02837e-05	6.883e-05	3.6404e-05	4.26943e-05	5.53044e-05	5.93146e-05	5.77201e-05	4.14191e-05	3.57108e-05	0.000112298	2.36429e-05	7.95458e-05	2.18684e-05	2.57903e-05	2.86726e-05	3.09917e-06	1.89249e-05	2.13651e-05	7.20084e-05	1.75808e-05	3.09315e-05	7.33222e-06	1.26705e-05	6.34814e-06	3.73702e-05	1.90262e-05	8.92394e-05	1.68334e-05	8.18555e-07	1.79905e-06	2.63384e-05	8.50272e-05	5.11149e-06
K01597	0.0809763	1.95146e-06	3.22016e-07	2.63852e-07	2.16777e-06	6.01668e-07	2.06447e-07	3.2292e-07	5.57494e-07	5.55855e-06	1.11414e-06	5.33738e-06	1.47939e-06	1.3652e-06	6.48567e-07	9.345e-07	1.86645e-06	2.55548e-06	8.93723e-07	5.8181e-06	1.60349e-06	5.93567e-07	1.69808e-06	2.04314e-07	2.63326e-06	1.88674e-06	4.40764e-06	1.22999e-07	1.28185e-06	7.56602e-07	2.67504e-06	4.83127e-07	2.57063e-08	2.19995e-07	2.57742e-07	7.77884e-08	6.28683e-06	2.30522e-07	5.07291e-07	3.54263e-07	7.27505e-08
K01599	6.90921e-05	4.9663e-05	3.23939e-05	2.90396e-05	7.41803e-05	5.14894e-05	0.000140133	5.73043e-05	5.55172e-05	5.13588e-05	1.51179e-05	6.78985e-05	3.47834e-05	7.99781e-05	6.65329e-05	6.25187e-05	3.7993e-05	4.15764e-05	2.6283e-05	4.7952e-05	1.33765e-05	0.000104807	0.000215931	0.000225842	7.42869e-05	1.55015e-05	8.21446e-05	0.00010861	0.000112881	0.000156918	5.22009e-05	8.04333e-05	5.25543e-05	8.07776e-05	0.000149639	0.000199193	9.12603e-05	9.09486e-05	3.62418e-05	8.85113e-05	0.00011522
K01601	0.620465	5.40786e-06	2.56738e-06	6.37879e-07	5.34558e-06	3.70757e-06	1.86462e-06	9.9574e-06	1.48287e-05	1.12556e-05	1.98556e-06	2.08468e-06	1.19578e-06	9.60318e-07	8.9464e-06	6.41388e-06	4.75518e-06	1.24548e-05	9.72008e-06	1.1947e-06	1.10137e-06	1.52997e-05	2.1149e-05	3.39386e-07	1.02226e-05	4.23682e-07	4.25563e-05	7.11659e-06	2.18482e-05	6.43067e-07	7.96898e-07	9.17189e-07	2.0839e-06	2.70041e-06	3.66189e-05	2.69677e-05	1.35874e-05	2.35421e-05	1.08107e-06	2.09237e-06	5.09804e-08
K01607	0.0350107	7.01451e-05	0.000107382	4.71741e-05	0.000123023	0.000101098	0.00013578	8.59016e-05	6.25703e-05	7.93943e-05	8.60122e-05	7.97516e-05	0.000124005	0.000111416	8.71698e-05	4.90819e-05	0.000103266	8.87034e-05	5.29575e-05	0.00014657	2.74191e-05	5.69566e-05	0.000114836	6.33044e-05	4.6347e-05	2.34425e-05	2.99452e-05	6.82702e-05	3.98333e-05	9.38296e-05	7.3911e-05	9.04644e-05	9.03075e-05	8.19663e-05	8.98722e-05	0.000101219	7.17375e-05	4.35977e-05	3.20299e-05	2.96807e-05	6.76375e-05
K01608	0.0180936	6.29944e-06	4.86521e-06	8.17963e-07	2.23743e-05	8.17615e-07	1.88934e-05	4.15498e-06	7.90893e-06	1.50547e-05	1.37935e-08	8.01645e-06	4.75681e-06	1.54333e-05	1.16003e-05	3.97032e-06	7.68428e-06	8.20312e-06	2.59392e-06	2.19252e-05	3.32788e-07	2.29593e-07	5.90995e-07	2.76361e-06	2.00628e-06	1.91592e-06	7.95171e-06	1.18156e-06	1.89014e-06	4.25931e-05	5.12408e-07	2.02448e-05	1.47422e-06	2.28014e-06	1.79891e-07	5.2204e-07	8.72056e-06	1.79496e-06	5.08803e-07	1.35328e-06	6.49367e-07
K01609	0.010314	0.000191176	0.000106925	0.000181229	6.74352e-05	0.000177511	8.95652e-05	0.000197824	0.000178018	9.96753e-05	0.000282716	0.000196314	0.000170487	0.000108394	0.000199738	0.000137608	0.000187699	0.000121026	8.85348e-05	0.00018001	0.000348005	0.000203382	0.00021281	0.000251088	0.000212985	0.000212057	0.000166981	0.000187439	0.000191456	0.000244011	0.000175975	0.000283996	0.000186595	0.00019955	0.000131751	0.000287309	0.000182699	0.000232622	0.000196577	7.29e-05	0.000228686
K01610	0.00388501	0.000272193	0.000296879	0.000252017	0.000209153	0.000276587	0.00012339	0.000286203	0.000276923	0.000281995	0.000243009	0.000281411	0.000254709	0.000251786	0.000306261	0.00023587	0.000385928	0.000334014	0.000121686	0.00026755	0.000552722	0.000325648	0.000275394	0.000241739	0.000362824	0.000396598	0.000249822	0.000314904	0.000373292	0.00033841	0.000385268	0.00034621	0.000326855	0.000326338	0.000295836	0.000232501	0.00038819	0.000431844	0.000342942	0.000367728	0.000307597
K01611	0.0634324	2.43948e-05	1.84997e-05	1.64517e-05	9.87424e-06	1.72697e-05	4.69604e-06	4.62896e-05	1.84461e-05	3.14557e-05	8.37793e-06	2.58145e-05	5.56229e-05	1.95415e-05	6.0601e-05	1.51783e-05	6.24401e-05	1.68779e-05	1.10865e-05	5.8325e-05	7.0391e-06	3.10236e-05	3.32599e-05	2.69882e-05	2.64119e-05	9.5238e-06	2.44522e-05	4.05622e-05	4.22424e-05	8.70677e-05	4.23819e-05	6.72426e-05	5.5454e-05	3.8704e-05	8.15566e-05	4.36203e-05	4.70918e-05	4.00098e-05	8.93852e-06	1.35152e-05	1.62865e-05
K01613	0.477691	5.99432e-05	0.00020292	0.000141319	0.000269696	8.12789e-05	0.000232222	0.000112851	7.44825e-05	0.000123271	2.43889e-05	0.000123222	0.0001819	0.000213602	0.000181836	0.000160423	0.000193143	0.000144885	0.000121235	0.000201218	0.000100575	0.000139306	0.000139742	0.000175684	0.000172751	0.000220091	0.000144167	0.000150991	0.000204398	0.00022002	0.000112207	0.000199527	0.000118822	0.000160646	0.000125575	0.00011229	0.000222254	0.000228726	0.000103912	5.49519e-05	0.000206132
K01615	0.413526	2.17958e-05	7.45274e-06	4.22318e-06	6.31872e-06	2.53965e-05	2.54789e-06	1.22008e-05	1.07893e-05	1.77043e-05	7.04113e-06	1.27292e-05	1.80704e-05	3.86305e-06	2.61424e-05	1.05719e-05	1.44576e-05	1.75524e-05	9.27706e-06	2.34775e-05	8.43336e-06	1.13048e-05	1.00791e-05	7.22726e-06	9.05504e-06	9.77175e-06	1.79476e-05	8.26201e-06	1.59974e-05	1.29903e-05	3.42182e-06	4.95012e-06	1.55041e-05	8.27833e-06	2.63902e-05	8.9611e-06	8.91689e-06	3.33228e-06	8.11447e-06	9.77461e-06	1.46135e-05
K01619	0.758351	0.000301988	0.000338546	0.00027884	0.000437491	0.000242849	0.000422672	0.00033835	0.00026432	0.000390668	0.000228494	0.00037956	0.000282547	0.000441994	0.000301872	0.000388661	0.000356642	0.000270271	0.00027973	0.000296717	0.000386988	0.00032062	0.000260024	0.000307559	0.000313198	0.000329064	0.000301459	0.000291632	0.000363537	0.000416799	0.000272508	0.00045294	0.000345628	0.000473295	0.000337117	0.000266011	0.000406224	0.000352525	0.000294705	0.000315072	0.000318461
K01620	0.00195239	0.000275905	0.000547186	0.000748685	0.000476743	0.000297067	0.000392904	0.000368101	0.000380922	0.00032096	0.000242196	0.00036814	0.000371549	0.000392259	0.000351999	0.000493121	0.000466792	0.000454969	0.000700914	0.00041295	0.000184511	0.000291844	0.000316836	0.00032654	0.000317985	0.000276207	0.000323769	0.000308328	0.000272739	0.000363637	0.00032424	0.000391198	0.000330862	0.000336522	0.000266682	0.00035933	0.000240421	0.000168939	0.00034015	0.000352269	0.000299907
K01621	0.000200623	0.00013389	0.000115267	6.61226e-05	9.0598e-05	0.000206549	2.93055e-05	9.47063e-05	8.40171e-05	0.000125888	0.000152875	0.000135474	0.000113174	6.86459e-05	0.000152512	0.000102627	0.000100953	0.000171098	0.000333692	0.000105151	5.01336e-05	6.29447e-05	9.93017e-05	1.24851e-05	6.21449e-05	3.70816e-05	7.11675e-05	0.000105778	5.0797e-05	3.40023e-05	5.66312e-05	4.36741e-05	0.000120537	5.92871e-05	0.000101487	9.45532e-05	8.28673e-05	2.05101e-05	6.39838e-05	6.36735e-05	2.41571e-05
K01623	0.00466895	4.73189e-08	3.66745e-07	0	1.63542e-07	0	0	0	0	0	0	1.59147e-07	9.60432e-06	0	8.51588e-06	0	1.31762e-07	0	0	3.55771e-06	3.99806e-05	2.72349e-07	8.18022e-07	1.64656e-06	4.97873e-07	9.12325e-07	2.74906e-07	9.64666e-07	7.30218e-08	4.97608e-07	2.16267e-06	1.78329e-07	1.32833e-06	1.42054e-07	1.37203e-06	9.40097e-07	2.04856e-07	1.70284e-07	6.10192e-08	3.89499e-07	5.4734e-07
K01624	0.0810175	0.000413496	0.000372959	0.000459982	0.000688244	0.000331157	0.000391371	0.000421281	0.000325727	0.000360409	0.000413499	0.000342619	0.000415402	0.000313972	0.000381334	0.000435482	0.000362648	0.000494689	0.000372125	0.000313096	0.000293956	0.000368648	0.000378221	0.000303406	0.000397003	0.00041183	0.000462288	0.000340942	0.000461487	0.000649825	0.000513701	0.000553475	0.000495643	0.000594541	0.000450933	0.000366083	0.000656415	0.000388567	0.000374889	0.000420006	0.000351595
K01625	0.786755	0.000277753	0.000268096	0.000239072	0.000327799	0.000275587	0.000313857	0.000225576	0.000181409	0.000207667	0.00039855	0.000273493	0.000282898	0.000371843	0.000248484	0.00024642	0.000295589	0.000207279	0.000284922	0.000286281	0.000343062	0.000299229	0.000244732	0.00025364	0.00028234	0.000292464	0.000236467	0.000258667	0.000254273	0.000242302	0.000350761	0.000304261	0.000262736	0.000268102	0.000277269	0.000291439	0.000247893	0.000269383	0.000277342	0.000354592	0.00020395
K01626	0.0523995	0.000265536	0.00017207	0.000208571	8.93247e-05	0.000165667	0.000142438	0.000206313	0.000234161	0.00021666	0.000162339	0.000180422	0.00019461	9.16991e-05	0.000245822	0.000199251	0.000157308	0.000220227	0.000160072	0.000171781	0.000343783	0.00013179	0.000192441	6.47269e-05	0.000175019	0.000134104	0.000216841	0.000110093	0.000116547	0.000232012	0.000256514	0.000134314	0.000174512	0.000113148	0.000176826	0.000162765	0.000168712	8.19681e-05	0.000161767	0.000142334	0.000182333
K01627	7.93783e-05	5.10033e-05	8.79352e-05	4.78472e-05	2.39588e-05	4.87489e-05	1.26978e-05	7.21279e-05	6.02594e-05	3.12813e-05	3.30614e-05	3.52792e-05	0.000111242	6.05516e-05	0.000134051	6.36313e-05	4.99445e-05	0.000115935	3.44566e-05	8.17993e-05	1.71164e-05	0.000122593	0.000157696	0.000234587	0.000115353	0.000174106	6.86986e-05	0.000153715	0.000104727	0.000179946	3.50663e-05	0.000181913	9.82962e-05	0.000176521	0.000123214	0.000120575	0.000107086	0.000171776	5.22402e-05	2.27093e-05	0.000156708
K01628	0.0523995	0.000186429	0.00012016	8.82832e-05	5.05074e-05	0.000129812	0.000111817	0.000272265	0.000140397	0.000129496	0.000202196	0.000128182	0.000134104	6.68334e-05	0.000175524	0.000122231	0.000144736	0.00017162	0.000104242	0.000145603	6.39895e-05	8.52015e-05	5.35323e-05	3.2341e-05	6.45657e-05	5.30883e-05	0.000180896	6.72537e-05	8.10875e-05	0.000187303	9.60832e-05	0.0001679	0.000148749	0.000181472	0.000160151	7.0858e-05	0.000102451	2.33131e-05	9.36662e-05	8.64482e-05	4.57935e-05
K01629	1.36707e-06	7.07237e-05	4.28706e-05	4.47512e-05	0.000173799	5.06834e-05	4.59821e-05	6.91874e-05	6.83835e-05	7.08939e-05	5.20712e-05	8.73335e-05	0.000221688	0.000146057	8.24803e-05	0.000111128	7.98387e-05	6.92853e-05	3.32373e-05	5.79016e-05	4.40323e-05	0.000178743	0.000149842	0.00017418	0.000150718	0.000122367	0.000107691	0.000235938	0.000114316	0.000266086	0.000124877	0.000291065	0.000160168	0.000225425	9.3092e-05	0.000173725	0.000142036	0.000163223	0.000239635	0.000174789	0.000117719
K01630	2.64352e-07	3.93564e-07	3.27243e-07	1.49637e-06	1.0456e-07	5.76327e-07	2.88591e-07	9.58344e-08	1.22735e-07	8.05849e-07	1.54894e-07	8.82665e-07	3.89872e-07	9.08931e-08	5.68564e-07	1.36766e-07	1.20715e-07	2.63146e-06	2.60134e-07	1.5798e-07	6.1056e-08	2.29919e-06	1.85002e-05	3.05084e-06	3.18039e-06	3.20599e-06	1.23092e-05	2.16797e-06	7.20005e-06	3.65869e-05	4.57591e-06	2.14683e-05	3.8487e-06	3.31219e-06	1.11063e-06	5.04756e-06	6.41158e-06	9.36383e-08	6.43177e-07	1.73551e-06	2.01517e-06
K01631	0.0142973	2.52831e-06	1.79907e-06	1.10501e-07	2.9258e-07	5.61843e-06	1.15813e-06	2.72953e-06	2.02999e-06	1.34245e-06	8.56563e-06	1.60194e-06	2.66457e-07	5.39321e-07	1.21309e-06	9.30552e-07	2.12457e-06	3.50689e-06	7.40947e-07	6.34002e-07	3.73784e-07	3.28564e-06	2.32757e-07	3.27262e-06	6.23668e-06	3.83994e-06	9.65616e-06	6.70968e-06	3.16752e-06	3.38635e-05	1.97322e-05	2.40863e-05	2.76459e-06	3.60076e-06	4.55314e-07	2.70312e-07	1.33671e-05	1.68099e-07	1.90348e-06	6.86801e-06	1.09253e-06
K01633	4.9091e-06	3.20812e-05	9.32211e-05	4.03875e-05	7.57031e-05	1.44538e-05	2.59308e-05	3.21304e-05	3.07789e-05	1.58576e-05	6.44744e-06	4.63451e-05	4.34955e-05	8.51307e-05	3.1299e-05	1.73067e-05	1.95813e-05	1.2607e-05	3.38774e-05	6.56258e-05	2.28451e-05	8.00926e-05	6.83267e-05	0.00011642	7.77988e-05	0.000138543	5.80366e-05	8.93616e-05	9.57431e-05	0.000112975	3.6841e-05	0.000119275	5.1678e-05	6.21381e-05	9.31246e-05	4.59235e-05	0.000109533	0.000141993	5.03e-05	4.91238e-05	7.77363e-05
K01635	0.138181	0	4.95073e-07	0	3.24924e-07	0	1.11346e-07	0	2.98541e-07	6.37017e-07	3.49946e-07	4.90013e-07	5.23074e-08	0	8.90584e-06	0	2.35647e-07	4.68202e-07	3.84284e-07	2.68432e-06	0	0	3.56854e-07	8.45475e-07	4.07756e-07	3.66776e-07	5.8587e-07	1.22303e-08	1.09246e-06	7.40025e-07	6.38462e-07	3.75521e-07	3.74884e-08	3.75198e-06	8.50461e-08	4.61623e-07	2.5486e-06	0	9.0353e-08	5.04484e-07	7.71596e-08
K01637	0.0195368	6.96555e-06	9.62124e-06	4.17828e-06	1.01586e-05	2.97303e-06	2.18961e-05	1.70926e-05	3.11644e-06	7.8969e-06	1.72172e-06	1.41324e-05	3.69398e-06	2.46892e-06	9.24244e-06	4.07683e-06	6.21577e-06	7.2636e-06	1.78347e-06	1.22193e-05	7.86848e-08	6.52089e-07	2.00281e-07	2.89293e-06	2.65833e-06	1.84873e-06	8.6215e-06	1.15376e-06	2.37194e-06	4.53959e-05	8.81726e-06	2.98089e-05	3.23992e-06	2.74139e-06	5.51776e-07	5.47265e-07	9.71288e-06	1.57402e-07	9.23151e-07	5.09807e-07	5.73584e-07
K01638	0.0304113	1.33286e-06	2.75047e-07	3.48669e-07	1.10659e-06	2.46133e-06	5.30529e-08	1.45115e-06	3.02156e-06	1.59299e-06	0	4.47566e-07	2.32095e-06	1.04982e-07	1.67069e-06	3.73157e-06	3.38708e-06	5.28101e-07	3.55714e-06	1.43756e-06	1.62717e-07	1.05394e-06	2.01091e-07	5.2177e-06	4.04782e-06	2.30733e-06	1.4756e-05	1.22411e-06	3.93082e-06	9.25721e-05	8.92039e-06	4.86384e-05	2.88862e-06	3.87887e-06	8.3246e-07	8.31197e-07	1.66231e-05	1.35145e-07	2.23306e-06	8.31835e-07	6.73292e-07
K01639	7.93783e-05	4.37125e-05	0.000171999	4.20157e-05	0.000220097	4.70447e-05	0.000156877	6.41078e-05	8.45443e-05	5.68351e-05	2.34042e-05	5.92288e-05	0.000118147	0.000211619	8.37271e-05	0.000170804	0.00014539	7.43595e-05	0.000117964	0.000115444	2.64915e-05	0.000137764	0.000174694	0.000211846	0.000180006	0.000227279	0.000177227	0.000149766	0.000190201	0.000220915	0.000145867	0.000257822	0.000141293	0.000200185	8.23739e-05	0.000175882	0.000229171	0.000144018	0.000195092	0.000210401	0.00014818
K01640	4.12193e-06	1.4213e-05	2.37875e-05	6.24379e-06	6.05014e-05	1.05735e-05	0.000159158	7.97897e-06	5.21557e-06	1.55372e-05	2.55314e-05	1.397e-05	7.62074e-05	0.000105728	1.37251e-05	5.40417e-05	2.13556e-05	9.72263e-06	3.15765e-05	5.26337e-05	3.7813e-06	2.34736e-06	8.98661e-06	5.02522e-06	3.85659e-06	2.78498e-06	6.37061e-06	3.84325e-06	4.79334e-06	7.27069e-06	4.57247e-06	6.3864e-06	8.75854e-06	8.1842e-06	4.59435e-06	7.7887e-06	1.28048e-05	1.278e-06	1.20516e-06	6.36294e-06	7.65317e-06
K01641	0.182631	8.02741e-06	9.26848e-06	4.14169e-07	1.25977e-06	1.81255e-06	5.01055e-08	5.81972e-06	1.00173e-05	1.94098e-06	2.55366e-07	6.5645e-07	1.25806e-05	1.61693e-07	1.66199e-05	3.06548e-06	1.37026e-05	1.49472e-05	5.04762e-07	2.1149e-06	1.62576e-07	6.18457e-07	1.3989e-06	7.16763e-07	3.47267e-06	2.82592e-06	4.4397e-06	1.30137e-07	2.22906e-06	1.26856e-06	2.81083e-06	3.79212e-07	8.87884e-09	1.07661e-06	9.54723e-06	2.00552e-07	8.22266e-06	6.89547e-07	6.02957e-07	1.74202e-07	2.88254e-07
K01643	0.658798	8.17947e-05	8.57289e-05	0.000347025	2.78332e-05	6.05858e-05	2.38196e-05	8.21227e-05	0.00013636	9.81738e-05	2.32554e-05	0.000136486	8.15532e-05	1.50319e-05	9.7921e-05	6.46376e-05	4.38704e-05	9.67879e-05	0.000384912	0.000106065	6.33245e-05	4.94406e-05	9.4319e-05	8.65125e-05	7.65569e-05	7.06873e-05	9.00379e-05	4.01213e-05	0.000108701	0.000129345	5.02027e-05	8.52364e-05	6.63279e-05	6.29263e-05	4.91962e-05	8.51988e-05	0.000188287	1.31788e-05	3.6364e-05	0.000114008	6.11373e-05
K01644	0.231499	6.97009e-05	4.76137e-05	9.3216e-05	3.26926e-05	8.19879e-05	2.49168e-05	4.85198e-05	4.77079e-05	0.000148456	6.51409e-05	0.000105307	3.47166e-05	3.46057e-05	7.01768e-05	5.89357e-05	3.69448e-05	7.48049e-05	7.5707e-05	3.89989e-05	2.22116e-05	4.34017e-05	0.000101079	8.13721e-05	6.34444e-05	6.74589e-05	9.3003e-05	3.95115e-05	9.80637e-05	0.000106678	4.21483e-05	7.92817e-05	6.07541e-05	5.75586e-05	4.59686e-05	8.83778e-05	0.000181507	1.45241e-05	3.21534e-05	0.000113525	6.51243e-05
K01646	3.89889e-05	1.89228e-05	2.17809e-05	5.91329e-07	4.29555e-06	1.21651e-05	2.35225e-05	2.82821e-05	3.10799e-05	1.99716e-05	3.31581e-06	5.62674e-06	9.30005e-06	1.5952e-06	2.10507e-05	4.30896e-05	9.12196e-06	3.50758e-05	1.68071e-05	1.25972e-05	1.20531e-05	2.52296e-05	5.80549e-05	5.13155e-05	3.77008e-05	3.62322e-05	4.2216e-05	2.45404e-05	5.33637e-05	6.94598e-05	2.76402e-05	4.41461e-05	3.10715e-05	3.44585e-05	1.57457e-05	4.62834e-05	9.64843e-05	7.38961e-06	1.83452e-05	6.43806e-05	3.1195e-05
K01647	0.24227	0.000537829	0.000441482	0.000419071	0.00057341	0.00030113	0.000729214	0.000377835	0.000309785	0.000277579	0.000316343	0.00035932	0.000332921	0.000504399	0.000524289	0.000522512	0.000462692	0.000390521	0.000384451	0.00036599	0.000203977	0.000345138	0.000341864	0.00029598	0.000380617	0.000305213	0.000406174	0.000377251	0.000349905	0.000331885	0.000542502	0.000365552	0.000440311	0.000379215	0.000318314	0.000288261	0.000361842	0.000356901	0.000412656	0.000438465	0.000393668
K01649	2.37815e-07	0.000403334	0.000743587	0.000488657	0.000890187	0.000412041	0.000646972	0.000378961	0.000395351	0.000351629	0.000552376	0.000434924	0.000485385	0.000819014	0.000584108	0.000725021	0.000731349	0.000473237	0.000707468	0.000518555	0.000850474	0.000294305	0.000329188	0.000294111	0.000327509	0.000318641	0.000345156	0.000295259	0.000325987	0.000371313	0.000367485	0.000370055	0.000369188	0.000385225	0.000318846	0.000342573	0.000351581	0.000244332	0.000392132	0.00034257	0.000350229
K01652	6.5319e-08	0.00099803	0.00104194	0.00154805	0.000553798	0.00120155	0.00104848	0.00107258	0.000849125	0.00139171	0.00199566	0.000655084	0.0012521	0.00172793	0.00101251	0.000729116	0.00110881	0.000863637	0.000721334	0.00166292	0.000769805	0.000486374	0.000656458	0.000542033	0.00069865	0.000594578	0.000661559	0.000535486	0.000510306	0.00070286	0.000716545	0.000626017	0.000634587	0.000505992	0.000439181	0.000832187	0.000575277	0.000415177	0.000595866	0.000556948	0.000620421
K01653	0.173829	0.000574635	0.000320636	0.000335313	0.000464558	0.000627151	0.000327372	0.000286409	0.000299404	0.000343595	0.00034303	0.00017194	0.000235505	0.000270592	0.00026819	0.000309073	0.000400535	0.000258788	0.000222938	0.000295669	0.00197748	0.000265013	0.000292946	0.000250116	0.000300715	0.000254011	0.000337483	0.000263492	0.000270993	0.000343788	0.000397095	0.000298194	0.000343153	0.00025711	0.000245879	0.000232517	0.000265204	0.000266017	0.000333333	0.000291984	0.000340162
K01654	0.0599905	1.07326e-05	9.77454e-07	2.8198e-06	1.60057e-06	2.51394e-06	5.33213e-07	1.50333e-06	2.17146e-06	2.81706e-06	3.0682e-06	9.84519e-06	1.03421e-06	6.38478e-07	2.74403e-06	2.13326e-06	1.14222e-06	9.15613e-06	1.26296e-06	5.48685e-07	3.39589e-06	0	0	2.99796e-08	2.38873e-06	4.38695e-07	0	7.99702e-08	4.13424e-07	1.59922e-06	6.40514e-08	8.62376e-08	3.46138e-06	5.85396e-06	6.03658e-06	0	6.12418e-06	4.19643e-05	2.43961e-06	2.67775e-06	1.16172e-07
K01657	8.34116e-08	0.000326644	0.000284942	0.000268116	0.000340857	0.000353571	0.000328132	0.000278622	0.000317861	0.000431062	0.000444678	0.000510893	0.000269523	0.000298286	0.000269126	0.000291206	0.00034482	0.000354684	0.000416078	0.000299065	0.000584951	0.000221509	0.000251151	0.000264416	0.0002585	0.000266262	0.000154542	0.000198053	0.000215763	0.000295437	0.000209092	0.000291597	0.000213871	0.000200951	0.000190492	0.00029421	0.000240364	0.000290596	0.000229886	7.34352e-05	0.000253343
K01658	0.398302	0.000346086	0.000157318	0.000126653	8.19481e-05	0.000206618	0.000159076	0.000186795	0.000273702	0.000219228	0.000449856	0.000184054	0.000117451	0.000122526	0.000190121	0.000238823	9.6529e-05	0.000202282	0.000113182	0.000195438	0.000176483	0.000175852	0.000227214	0.000216756	0.000223724	0.000212746	0.00012456	0.00018834	0.00019771	0.00023723	0.000170444	0.000223803	0.000186466	0.000155349	0.000148362	0.000221895	0.000230512	0.000197028	0.000189567	7.34768e-05	0.00021095
K01659	0.208368	1.84095e-05	2.66775e-07	1.62013e-06	3.50127e-06	4.99106e-05	3.93309e-06	3.80755e-06	1.36679e-05	2.76097e-05	0	8.54011e-06	3.47754e-07	1.4208e-06	1.57145e-06	2.15163e-05	1.40546e-06	3.94097e-06	0	3.38019e-07	0.000184821	5.79001e-07	3.49283e-07	2.94067e-06	1.20019e-06	0	7.88423e-06	1.28682e-06	1.50551e-06	3.849e-05	2.11325e-06	2.85461e-05	1.49385e-06	2.43573e-06	2.03204e-07	6.30414e-07	6.42868e-06	9.86561e-08	6.04711e-07	4.28769e-06	8.55226e-08
K01661	0.000104264	3.38774e-05	2.07845e-05	5.71497e-05	1.63773e-05	3.33369e-05	1.25712e-05	2.64164e-05	3.58359e-05	5.14313e-05	2.28704e-05	4.45659e-05	3.67498e-05	9.75765e-06	5.27967e-05	2.93289e-05	2.02338e-05	9.79916e-05	5.84203e-05	2.64133e-05	1.60757e-05	9.11239e-05	0.000105401	0.000257966	0.000109907	0.000192473	2.35739e-05	0.000100944	0.000151087	0.000128082	1.27434e-05	0.000129818	3.23337e-05	8.25482e-05	6.87543e-05	0.000119849	0.000129699	0.000209073	3.81819e-05	2.29403e-05	0.000140164
K01662	0.314084	0.000685494	0.000401042	0.000508619	0.000589724	0.000549527	0.00039001	0.000671685	0.000732549	0.000560953	0.000477275	0.00060258	0.000682009	0.000374453	0.000633657	0.00059355	0.000508278	0.000707841	0.000671598	0.000492141	0.000689833	0.000464272	0.000545	0.000634179	0.000670968	0.000861598	0.000527275	0.000521681	0.000668718	0.000419923	0.000425945	0.000446656	0.000495178	0.000484471	0.000522029	0.000570365	0.000559978	0.000713083	0.000512921	0.000371932	0.000598905
K01664	0.444964	5.39959e-06	1.06895e-06	6.97116e-07	7.49169e-07	2.78676e-06	9.54798e-07	3.31727e-06	1.50552e-05	1.31229e-06	4.66989e-06	3.39068e-06	2.09089e-06	2.65285e-06	5.05251e-06	3.62912e-06	1.02914e-05	3.4067e-06	4.26336e-06	2.61518e-06	8.34765e-08	2.10993e-06	2.35693e-05	3.73763e-06	3.76027e-06	2.29296e-06	1.08382e-05	4.81507e-06	1.53907e-06	4.37771e-05	1.30911e-05	2.33597e-05	7.28137e-06	5.6401e-06	1.00233e-07	3.94924e-07	1.84958e-05	6.84439e-07	3.80478e-07	7.73638e-07	1.00168e-06
K01665	0.191751	2.1588e-05	3.4191e-05	7.51809e-05	0.000114281	1.87764e-05	0.00012541	4.71724e-05	3.44171e-05	2.3722e-05	3.80395e-05	4.19465e-05	8.63323e-05	0.000114471	7.91698e-05	8.59555e-05	5.43529e-05	6.825e-05	8.13825e-05	3.04716e-05	5.94034e-05	9.44349e-05	8.22164e-05	0.00014103	6.5768e-05	9.59277e-05	3.15478e-05	0.000111591	9.93276e-05	0.000136139	4.44105e-05	0.000133921	4.43585e-05	4.5144e-05	2.77701e-05	7.74528e-05	0.000122639	1.95297e-05	6.15605e-05	2.43937e-05	0.000102446
K01666	0.000933418	7.69117e-05	4.41778e-05	5.18656e-05	2.26989e-05	5.47208e-05	1.42068e-05	3.7852e-05	4.72609e-05	8.5404e-05	1.46142e-05	7.71121e-05	5.17346e-05	4.55988e-05	6.50896e-05	4.6559e-05	2.3952e-05	4.67398e-05	2.88777e-05	5.78203e-05	2.87478e-05	6.356e-05	0.000109834	1.21805e-05	9.88351e-05	4.18876e-05	0.000139682	6.71916e-05	9.25599e-05	7.11188e-05	8.49184e-05	6.698e-05	0.000122395	5.49629e-05	7.81439e-05	0.000102842	8.30662e-05	3.81872e-05	0.000116766	3.33466e-05	0.000103568
K01667	0.276627	4.24428e-05	2.37315e-05	5.11783e-05	1.37364e-05	2.68663e-05	5.98102e-05	3.04481e-05	5.00116e-05	1.85896e-05	3.09881e-05	5.04095e-05	3.30738e-05	2.87189e-05	4.09562e-05	1.73041e-05	2.01255e-05	3.89086e-05	1.40377e-05	4.22693e-05	1.05784e-05	4.87946e-05	7.19665e-05	8.3247e-05	2.82616e-05	2.38739e-05	3.56729e-05	8.96936e-05	2.8011e-05	5.27805e-05	1.12543e-05	3.12797e-05	2.73792e-05	3.20699e-05	5.85496e-05	4.09389e-05	1.71293e-05	4.19853e-06	4.10927e-05	3.26735e-05	7.77641e-05
K01668	0.968002	4.28732e-06	1.62749e-06	1.14095e-07	3.61243e-06	4.43324e-06	4.15314e-07	4.28499e-06	4.62897e-06	2.01419e-06	1.02174e-06	1.03056e-05	2.72626e-06	6.18197e-06	5.89228e-06	9.20338e-06	5.97919e-06	2.40455e-06	4.11686e-06	1.47319e-06	2.54582e-07	9.76129e-07	2.60579e-07	3.59695e-06	5.75103e-06	2.46634e-06	3.043e-06	2.3376e-06	2.89548e-06	1.69896e-05	7.36857e-06	2.10012e-06	9.2975e-06	1.32993e-05	6.57923e-07	6.87476e-06	6.89659e-06	8.07391e-07	1.85519e-06	8.95446e-07	1.48319e-06
K01669	0.639514	2.02558e-05	8.23946e-07	5.381e-07	4.27168e-07	2.04074e-06	4.874e-07	7.38366e-06	1.5924e-06	5.93085e-07	3.71308e-07	3.87157e-06	2.41743e-05	6.76618e-07	2.58454e-06	9.27959e-06	3.76572e-05	1.69581e-06	0	1.82383e-05	8.06732e-08	7.15085e-07	1.12989e-06	1.99356e-06	2.15128e-06	1.81918e-06	9.15442e-06	7.72041e-07	1.21377e-06	3.88547e-05	5.40149e-06	1.86511e-05	2.06035e-06	2.6786e-06	2.37252e-07	3.653e-07	6.7671e-06	2.47988e-05	6.30301e-07	5.80069e-07	1.52078e-06
K01671	0.000472877	5.17046e-08	5.27938e-07	0	4.15966e-08	4.47462e-08	0	0	0	2.3346e-07	0	0	5.78997e-07	5.12105e-08	1.2512e-05	2.60922e-07	2.99355e-07	5.30194e-07	0	8.57949e-08	0	7.31629e-07	0	2.96504e-06	7.83041e-07	7.4302e-08	6.8586e-06	4.52092e-07	1.26324e-06	2.85443e-05	3.34307e-07	2.14988e-05	2.51975e-06	1.78652e-06	4.54327e-08	4.25778e-07	7.49597e-06	1.03182e-07	5.7055e-07	3.39317e-07	3.99418e-07
K01673	0.00291451	7.30041e-05	5.49666e-05	6.59078e-05	2.78194e-05	8.48558e-05	1.85614e-05	7.13739e-05	7.67232e-05	8.89777e-05	0.000118507	8.88504e-05	5.78826e-05	1.88296e-05	9.64067e-05	8.61877e-05	4.778e-05	9.7103e-05	8.27865e-05	3.49272e-05	0.000290498	9.75884e-05	0.000159198	0.000199619	9.19876e-05	0.000116972	8.71034e-05	0.000115999	7.73586e-05	0.000216475	8.10845e-05	0.000204642	0.000104503	7.07897e-05	4.77469e-05	0.000114124	0.000176485	9.00574e-05	5.86648e-05	9.67788e-05	0.000132851
K01674	0.309607	1.13972e-07	6.15477e-06	0	6.44313e-07	3.45801e-07	0	7.59133e-07	1.45473e-06	7.64421e-08	6.77315e-08	0	5.0836e-07	9.24947e-08	7.03953e-07	2.35774e-06	3.76811e-07	2.34083e-06	3.34699e-07	4.74391e-07	0	6.83099e-07	9.87205e-07	4.21553e-08	2.04759e-06	1.20137e-06	1.72723e-06	4.2695e-07	8.65003e-07	4.38269e-07	1.7782e-06	6.16787e-07	0	1.93384e-07	1.50821e-07	0	1.59975e-05	6.04845e-07	2.17843e-07	2.26209e-07	1.62792e-06
K01676	0.000176538	6.07723e-05	2.9188e-05	3.65535e-05	6.34973e-05	2.37973e-05	0.0001257	3.23381e-05	3.34011e-05	5.9904e-05	2.65088e-05	5.31956e-05	5.51394e-05	8.42036e-05	4.70948e-05	5.7125e-05	5.80026e-05	6.98102e-05	4.92246e-05	6.33797e-05	6.09223e-05	0.000136218	0.000123912	0.000241334	0.000145102	0.000253683	5.1319e-05	0.000143601	0.000174927	0.000188572	1.67725e-05	0.000161718	4.75581e-05	0.000101882	9.28044e-05	8.86388e-05	0.000135235	0.000301824	6.39788e-05	3.43901e-05	0.00015461
K01677	0.77637	0.000162402	0.000312037	0.000273499	0.000544006	0.000148697	0.000183618	0.00018515	0.000213087	0.000184258	0.000193294	0.000161223	0.000260078	0.00029879	0.00017689	0.000257163	0.000248128	0.00016054	0.000281731	0.000218844	7.66067e-05	0.000182737	0.000173405	8.17978e-05	0.000261708	0.000210409	0.00028082	0.00015609	0.00019396	0.000204933	0.00033652	0.000208964	0.000308138	0.00026384	0.000182692	0.000233985	0.000230964	0.000114092	0.000275269	0.000298592	0.000194023
K01678	0.176194	0.000117576	0.000222506	9.25035e-05	0.000262704	0.000128916	0.000183588	0.000153071	0.000131212	0.000126362	6.38062e-05	0.000186259	0.000264797	0.000301793	0.000162211	0.000247135	0.000208279	0.000164921	0.000240472	0.000140402	5.6286e-05	0.000176987	0.000160049	7.98959e-05	0.000213315	0.00015942	0.000250913	0.000154162	0.000170475	0.000192878	0.000295929	0.0001876	0.000253623	0.000230799	0.00017368	0.000238059	0.000215927	0.000102973	0.00024771	0.000295276	0.000186336
K01679	5.08391e-08	6.97786e-05	5.94254e-05	0.000146413	4.22534e-05	6.26765e-05	0.000201151	0.00014323	0.000107675	0.000128938	0.000142602	5.88449e-05	0.000120264	0.000119797	0.000138349	9.61354e-05	4.64863e-05	0.000114778	9.48252e-05	0.000108163	0.000315418	3.89038e-05	5.25481e-05	2.0361e-05	3.43172e-05	2.10552e-05	6.11479e-05	3.82233e-05	4.15946e-05	5.2355e-05	4.07571e-05	2.62748e-05	4.41978e-05	2.95965e-05	0.000100462	5.94913e-05	3.729e-05	2.88434e-05	1.29283e-05	4.07049e-05	3.26845e-05
K01681	0.000459789	0.000595231	0.000573788	0.000327908	0.000372222	0.000609589	0.000547256	0.000472891	0.000497216	0.000585317	0.000461016	0.000627169	0.000540202	0.000593314	0.000578045	0.000472849	0.000547823	0.000620765	0.000489624	0.00053854	0.00075333	0.000344316	0.000405785	0.000366325	0.000442947	0.000459746	0.000402456	0.000381227	0.000449107	0.000516458	0.000424785	0.000477355	0.000501251	0.000595707	0.00034379	0.000481984	0.000494391	0.000359246	0.000390489	0.000381244	0.000395004
K01682	0.0304113	2.34039e-06	1.76612e-06	1.94528e-07	9.19187e-07	3.87498e-07	3.43871e-07	1.21864e-06	1.96108e-06	2.96523e-07	0	2.70181e-06	3.2013e-06	3.54387e-07	9.42154e-06	1.11522e-06	1.9723e-06	4.79363e-06	2.77508e-07	3.49797e-06	2.62884e-07	2.46387e-06	4.42334e-07	3.4551e-06	3.87189e-06	3.71117e-06	1.23323e-05	1.10938e-06	3.24393e-06	5.62965e-05	8.89219e-06	3.02442e-05	4.08469e-06	2.11644e-06	1.59173e-06	9.13832e-07	8.05162e-06	1.55267e-07	1.77912e-06	7.38373e-07	4.73006e-07
K01684	0.0180936	3.9913e-05	1.76639e-05	7.73818e-06	7.22486e-06	2.35039e-05	1.2161e-05	3.18678e-05	2.57258e-05	2.50599e-05	2.17825e-05	3.62196e-05	6.90695e-05	2.65118e-05	6.4511e-05	3.01859e-05	3.57923e-05	0.00014411	2.69508e-05	3.90648e-05	4.82752e-05	4.82627e-05	5.16804e-05	1.4615e-05	6.99293e-05	2.50671e-05	4.66743e-05	2.86971e-05	3.15304e-05	7.75866e-05	9.98535e-05	6.77186e-05	5.66295e-05	7.64565e-05	3.18188e-05	4.15578e-05	7.18679e-05	1.75682e-05	7.11957e-05	4.08625e-05	3.46983e-05
K01685	0.00379769	0.000114242	0.000261419	0.000160969	0.000240438	8.25736e-05	9.25745e-05	0.000161142	0.000150596	0.000252462	0.000125205	0.000183729	0.000221734	0.000131392	0.000152058	0.000122576	0.000305871	0.000160276	0.000107779	0.000218332	0.000287026	0.000254817	0.000298994	0.00029237	0.000213295	0.000230289	0.000192381	0.000240358	0.000182317	0.000207863	0.000226444	0.000292201	0.000173138	0.00023589	0.000156893	0.000270939	0.000247517	0.000260233	0.000259212	0.000282842	0.000226588
K01686	0.413526	0.00023468	0.000249953	0.00066622	0.000354411	0.000187431	0.000325507	0.000229354	0.000279712	0.000216692	0.000163169	0.000189885	0.000248018	0.00029475	0.000125332	0.000280218	0.000237476	0.000204147	0.000689243	0.000206783	0.000351426	0.000256048	0.000270163	0.000504559	0.000258612	0.000322106	0.000206685	0.000322365	0.000199601	0.000370805	0.000210159	0.000351851	0.00021273	0.000267286	0.00016092	0.000309427	0.000221017	0.000274885	0.00029009	0.000264439	0.00038662
K01687	0.00671501	0.000462689	0.000458083	0.000409273	0.000263633	0.000473796	0.000373321	0.000444342	0.000587324	0.000481641	0.000313017	0.000515224	0.000445244	0.000553517	0.000509004	0.000431655	0.000362511	0.000516962	0.000400288	0.000332632	0.00034307	0.000464038	0.000506597	0.000439494	0.000573164	0.000504461	0.000461767	0.000491046	0.000475721	0.000559084	0.000540544	0.000594041	0.000571701	0.000759917	0.000400714	0.000556227	0.000482254	0.000385089	0.000499606	0.000590476	0.000434627
K01689	0.0244677	0.000466151	0.000315241	0.000364529	0.000405907	0.000492882	0.000274211	0.000553633	0.000440582	0.000382916	0.000332971	0.000445591	0.000480369	0.00029904	0.000477319	0.000390282	0.000348683	0.000432553	0.000392737	0.000408801	0.000287741	0.00041569	0.000504218	0.00038856	0.000497887	0.000508525	0.000427073	0.0004769	0.000447895	0.000393097	0.000528415	0.00040056	0.00044648	0.000413416	0.000333254	0.000629827	0.000443001	0.000422065	0.000519945	0.000428388	0.000462652
K01690	0.968002	6.06512e-06	9.8586e-07	1.8077e-07	6.51545e-07	9.72594e-07	5.12491e-07	2.75774e-05	0	9.7088e-06	1.84748e-07	3.30841e-06	3.77617e-07	1.78445e-06	4.86587e-06	2.39303e-06	8.14541e-07	2.42487e-06	4.96116e-06	1.10532e-06	1.87261e-07	8.77808e-07	2.51087e-07	1.55154e-06	1.59773e-06	1.46557e-06	6.25718e-06	6.53386e-07	1.38201e-06	3.00898e-05	5.17442e-06	1.5941e-05	2.07405e-06	1.23823e-06	2.74745e-07	4.5446e-07	5.01344e-06	5.05862e-08	6.01751e-07	1.92657e-07	4.23844e-07
K01692	0.71795	1.94681e-06	1.99127e-06	1.71459e-06	5.86355e-07	2.14409e-07	9.87e-07	5.44798e-07	2.54262e-06	1.30925e-06	6.88957e-07	2.49459e-06	5.28569e-07	1.22525e-06	4.80468e-06	1.59335e-06	1.51749e-06	3.14735e-06	2.44263e-07	1.93174e-07	2.18607e-06	1.38901e-06	1.43965e-08	1.42989e-06	1.50288e-06	1.94914e-06	3.17088e-06	6.87045e-07	7.0512e-07	1.85164e-05	2.45301e-06	9.13332e-06	1.10328e-06	3.60395e-07	3.87194e-07	3.91682e-06	6.15339e-07	6.55331e-08	6.84238e-07	1.89135e-07	1.27618e-06
K01693	0.0263291	0.000111106	9.6798e-05	8.88468e-05	4.64695e-05	9.75653e-05	0.000294645	0.000125275	0.000584565	0.000262157	0.000112873	0.000159939	0.00010358	0.000228989	0.000139901	0.000147042	0.000122125	0.000170016	6.20441e-05	0.00013569	5.47031e-05	0.000181357	0.000174819	4.10847e-05	0.000215269	0.000148466	0.000263974	0.000160667	0.000166035	0.000129975	0.000289752	0.000142644	0.000252071	0.000190961	0.000163538	0.000158105	0.000186904	0.000120659	0.000222471	0.000224966	0.000133071
K01695	0.0453062	0.000189566	9.4735e-05	0.000132708	0.000100503	0.000218547	7.44482e-05	0.000140988	0.00125433	0.000174251	0.000222769	0.000212319	0.000118095	0.000102664	0.000223835	0.000219031	0.000152642	0.000229849	0.000311944	0.000150039	7.61014e-05	0.000189637	0.000254847	0.000241002	0.000237641	0.000234523	0.000178488	0.000192074	0.000205595	0.000291435	0.000192669	0.000265229	0.000197595	0.000216627	0.000142803	0.000305691	0.000202031	0.000213486	0.000193661	8.20366e-05	0.000235274
K01696	6.91366e-06	0.000239947	0.000118223	0.000195223	8.30652e-05	0.000212878	9.29221e-05	0.000183236	0.000166089	0.000193852	0.000327485	0.000210321	0.000105866	7.31437e-05	0.000188307	0.000140838	0.000169569	0.000209543	0.000128668	0.000152242	0.000154413	0.000234977	0.000286986	0.00027311	0.000309853	0.000309642	0.000246135	0.000217672	0.000326801	0.000348464	0.000224649	0.000340016	0.000293678	0.000378687	0.000179558	0.000323995	0.000248826	0.000242582	0.000262671	8.46943e-05	0.000299886
K01697	0.0244677	3.13962e-06	1.46862e-06	4.14566e-06	4.06796e-06	3.20006e-06	2.47735e-06	1.23947e-05	1.89112e-05	5.57611e-06	9.04848e-07	1.05983e-05	6.71103e-06	1.00042e-06	8.19011e-06	7.12558e-06	1.16338e-05	1.44542e-05	2.68601e-06	1.59708e-05	5.70511e-07	1.78729e-06	1.96767e-05	1.45339e-06	2.8035e-06	2.23857e-06	2.24798e-06	5.44315e-06	2.99375e-07	4.75958e-06	1.0971e-05	1.37049e-06	6.17441e-06	3.85846e-06	5.03094e-08	6.15432e-08	1.73895e-05	4.62717e-07	4.39788e-07	3.37395e-07	1.34937e-07
K01698	0.799407	8.87158e-05	4.27849e-05	9.22167e-05	0.00010996	8.86781e-05	7.77586e-05	0.000116952	5.01781e-05	8.73167e-05	5.8294e-05	8.92264e-05	4.1532e-05	0.000106168	0.000114026	0.000108447	7.60956e-05	9.71547e-05	0.000111228	6.65366e-05	2.47067e-05	5.71318e-05	0.000125072	2.73431e-05	7.70606e-05	4.7561e-05	8.3245e-05	8.22566e-05	9.22696e-05	0.000145429	0.000105371	0.00011897	0.000160626	0.000157733	6.15304e-05	0.000186471	0.000107077	3.07801e-05	7.36103e-05	4.25168e-05	4.7657e-05
K01699	0.946695	1.11134e-06	2.12066e-06	8.57562e-08	7.98945e-06	6.54789e-06	4.41445e-06	2.22962e-06	9.75112e-05	1.02075e-06	8.43561e-06	5.83017e-06	1.22578e-06	9.24218e-07	3.02034e-06	1.24643e-06	2.2165e-06	3.20112e-07	0	2.12505e-06	3.21995e-08	8.10782e-07	2.23855e-06	2.10258e-06	3.00148e-06	2.59515e-06	7.68798e-07	1.70255e-06	1.80337e-06	3.84237e-06	6.39708e-06	1.87048e-06	7.24933e-07	3.47571e-06	6.21121e-07	1.85501e-06	2.29385e-05	2.83246e-07	3.21707e-06	2.93669e-06	4.86721e-07
K01703	0.413526	0.000371835	0.000390802	0.000425511	0.000225889	0.000350833	0.000194185	0.000340209	0.000368413	0.000486441	0.000299304	0.000477015	0.000627481	0.000291219	0.000499637	0.0003734	0.000346779	0.000571467	0.000362681	0.000421209	0.000240008	0.000329817	0.000467403	0.000394064	0.000405851	0.000367074	0.000391882	0.000343473	0.000382759	0.000464576	0.000406203	0.000421468	0.000426872	0.000424264	0.000344216	0.000452601	0.000405361	0.000359295	0.000363282	0.000368632	0.000398909
K01704	9.92408e-09	0.000199851	9.05249e-05	0.000150517	7.46765e-05	0.000124595	9.14531e-05	0.000177593	0.000178228	0.000149377	8.18412e-05	0.000167175	0.000179509	7.76392e-05	0.000193625	0.000173767	0.000113162	0.000224139	0.000129421	0.000120968	0.000376292	0.00027423	0.00038966	0.000333657	0.000332226	0.000307322	0.000327257	0.000289566	0.000311335	0.000451729	0.000351133	0.000379579	0.000376439	0.000499081	0.000286577	0.000363826	0.000291383	0.00029092	0.000306914	0.000290021	0.000347226
K01706	0.0133162	2.42178e-05	7.80043e-06	4.60804e-05	1.69124e-05	3.19892e-05	1.56574e-05	3.85953e-05	3.94962e-05	4.29921e-05	3.65445e-05	1.28059e-05	8.24962e-06	3.15715e-06	1.32386e-05	1.43343e-05	1.61002e-05	4.00318e-05	1.46091e-05	1.75444e-06	1.56605e-05	4.79928e-06	7.06456e-06	3.39517e-05	2.34344e-05	6.89455e-06	1.14696e-05	3.88364e-06	8.47639e-06	3.81443e-05	8.42799e-06	3.10901e-05	9.7359e-06	8.14422e-06	1.08302e-06	1.18455e-05	1.27286e-05	9.92284e-06	2.11483e-06	1.96426e-05	6.10748e-06
K01708	0.620465	1.25259e-05	6.23343e-06	8.11723e-06	8.89096e-06	1.02513e-05	1.81013e-06	1.67005e-05	3.13696e-05	1.95484e-05	8.96133e-06	1.28916e-05	2.27131e-05	1.99804e-06	2.73315e-05	1.41843e-05	1.55314e-05	7.74567e-05	7.56863e-06	8.20621e-06	5.63664e-06	5.51623e-06	1.04762e-05	4.49714e-05	1.66139e-05	6.07311e-06	1.48876e-05	5.78392e-06	7.12656e-06	4.86793e-05	9.7663e-06	4.01202e-05	1.15401e-05	9.60465e-06	3.15914e-06	4.54229e-05	2.05205e-05	1.24956e-05	2.88507e-06	5.08737e-05	2.41525e-05
K01709	1	6.09348e-05	4.76716e-05	4.4663e-05	4.15341e-05	9.73893e-05	1.16792e-05	0.00011133	0.000101559	0.000179624	1.11212e-05	0.000133363	5.07966e-05	2.54418e-05	7.16652e-05	6.96066e-05	6.4489e-05	6.44705e-05	2.51017e-05	5.42096e-05	4.00192e-05	3.35604e-05	0.000137148	5.99932e-05	5.70038e-05	5.40641e-05	4.59513e-05	4.27414e-05	0.000102015	7.13012e-05	5.54856e-05	2.86871e-05	9.26123e-05	7.10531e-05	6.43185e-05	0.000155835	8.91523e-05	1.62112e-05	3.71467e-05	2.92525e-05	4.36179e-05
K01710	0.000289093	0.000241267	0.000175092	0.000207774	0.000317967	0.00032758	0.000102765	0.0002377	0.00033705	0.000267735	0.000336453	0.000323038	0.000255741	0.000119718	0.000283751	0.000192381	0.000221465	0.000330337	0.000114041	0.000190029	0.000472336	0.000351861	0.000344423	0.000297142	0.000358676	0.000437902	0.000283774	0.00032109	0.000356773	0.000391498	0.000326954	0.000405692	0.000316125	0.00034261	0.000289377	0.000324134	0.000401315	0.000453024	0.000328188	0.000341285	0.000319678
K01711	0.00733082	0.000170749	0.000119721	0.000175665	6.02051e-05	0.000111399	5.37307e-05	0.000146816	9.096e-05	0.000117164	0.000101628	0.000125233	0.000116652	6.3226e-05	0.000103921	9.80871e-05	7.36362e-05	0.000123726	0.000130777	0.00010085	0.000290458	0.00016775	0.000199329	0.000449115	0.000159358	0.000239512	9.20091e-05	0.00022365	0.000137003	0.000253767	3.62622e-05	0.000320314	8.99244e-05	0.000128103	0.000140698	0.000172346	0.000154079	0.000221461	0.000140159	7.05844e-05	0.00027339
K01712	0.968002	0.000106848	3.6738e-05	0.000133243	3.61111e-05	0.00011	9.33118e-05	0.000152655	6.89663e-05	4.55317e-05	0.000149428	5.71191e-05	4.48111e-05	7.62873e-05	0.000105843	6.71434e-05	4.70124e-05	0.000106175	7.20043e-05	4.92616e-05	8.78996e-05	6.36667e-05	0.000160593	0.000251063	5.24081e-05	7.65297e-05	5.15827e-05	0.000173991	0.00012148	5.68085e-05	1.53004e-05	2.75638e-05	5.58966e-05	6.98291e-05	7.90471e-05	0.000112016	0.000117631	2.24099e-05	6.70277e-05	4.03383e-05	0.000166488
K01713	0.0114174	8.86982e-08	1.06605e-06	0	6.71189e-05	6.45541e-07	4.61871e-05	8.00638e-08	2.10277e-07	1.21979e-07	2.82681e-06	1.47096e-05	4.4426e-06	3.21625e-07	1.97779e-06	1.33539e-05	2.5665e-07	0	9.02231e-08	1.97411e-05	0	1.4582e-05	2.12961e-05	7.67071e-06	1.65946e-05	1.13944e-05	4.83081e-08	8.54831e-06	1.82737e-05	5.28281e-06	5.69479e-06	7.40724e-06	5.04414e-06	2.93773e-06	3.30294e-05	2.2132e-05	9.97287e-07	2.11049e-05	5.37657e-07	1.10323e-06	1.47267e-05
K01714	2.89778e-05	0.00067331	0.000400813	0.000570925	0.000413983	0.000551673	0.000496891	0.000724143	0.0005646	0.000546605	0.000507468	0.000566906	0.000583403	0.000438247	0.000639672	0.000672091	0.000431374	0.000609052	0.00063032	0.000590687	0.000602418	0.000422619	0.00040821	0.000324912	0.000457485	0.000418175	0.000533026	0.000403478	0.0004171	0.000441205	0.00043892	0.000436237	0.000440279	0.000413142	0.000415915	0.000453067	0.000388461	0.000341534	0.000460891	0.000524542	0.000485635
K01715	0.546823	8.94958e-05	7.11488e-05	0.000164049	0.00012001	0.00016683	0.00018431	0.000104065	0.000130738	7.40595e-05	0.00019106	0.000122918	0.000179658	0.000159212	0.000131951	0.000202852	0.000108358	0.000164141	0.000134335	0.000106329	8.31454e-05	0.000154268	0.000141688	5.55037e-05	0.000159898	0.000120891	0.000199848	0.000152837	0.000123671	6.34173e-05	0.000226336	0.000100937	0.000196241	0.000152915	0.000141007	0.000152993	0.000109168	6.71641e-05	0.000218546	0.00021886	0.000148502
K01716	0.000320882	1.85179e-05	3.05598e-07	1.61467e-05	4.1805e-06	1.94893e-05	4.02191e-06	1.91023e-05	1.31958e-05	9.36953e-06	5.06335e-05	1.92307e-05	1.08537e-06	9.27901e-07	5.51428e-06	5.72623e-06	3.83419e-06	1.06946e-05	5.27151e-06	1.24279e-05	2.72428e-05	3.10903e-07	3.99942e-07	1.22176e-06	1.50563e-06	1.47666e-06	3.2261e-06	9.53539e-07	1.30372e-06	2.37709e-05	3.48168e-06	1.24298e-05	5.35138e-07	1.02462e-06	1.88345e-08	1.55419e-07	8.87488e-06	2.02408e-07	3.92776e-07	4.13121e-07	6.2093e-07
K01719	0.601662	6.84277e-05	6.04306e-05	6.7125e-05	0.000114124	6.37853e-05	0.000105091	6.02182e-05	5.04824e-05	4.15363e-05	9.51281e-05	7.98566e-05	8.49917e-05	0.000160252	7.7762e-05	9.4271e-05	7.85424e-05	6.23171e-05	0.000169493	6.4524e-05	2.24637e-05	8.54654e-05	9.40383e-05	0.000162581	5.52745e-05	9.18875e-05	3.80685e-05	0.000108997	0.00013926	0.000134683	1.60811e-05	0.000127109	3.92948e-05	8.44673e-05	7.57981e-05	4.53495e-05	0.000136066	0.00017773	4.62972e-05	2.41422e-05	0.000106286
K01720	0.694837	6.68446e-06	1.42888e-06	0	3.85257e-07	1.1323e-06	9.68482e-07	6.40502e-07	9.60544e-07	1.52559e-06	5.3958e-06	5.50928e-06	3.56927e-07	2.11372e-07	2.50669e-06	7.58496e-07	1.58978e-06	9.80726e-07	1.72675e-06	1.29371e-06	0	5.38917e-08	3.80733e-08	2.58885e-06	5.93492e-07	0	7.42034e-06	3.36084e-07	2.07711e-06	3.98917e-05	2.15495e-06	2.20968e-05	1.19967e-06	1.74658e-06	2.45213e-07	1.9175e-07	6.74604e-06	5.11044e-08	1.36499e-07	3.94328e-07	5.19055e-08
K01725	1	4.44547e-07	1.23921e-05	5.65627e-07	1.04857e-06	1.68256e-07	2.13973e-07	4.64829e-07	6.48816e-07	5.08649e-07	1.17411e-06	2.95612e-07	1.20673e-05	4.46207e-07	5.94254e-07	1.80093e-07	8.02345e-07	1.39306e-06	9.65178e-08	1.95686e-05	1.82669e-07	3.71358e-07	1.6168e-07	1.70528e-06	7.09813e-07	4.34455e-07	5.19248e-06	2.25932e-07	3.49473e-06	2.45927e-05	2.80818e-07	1.18104e-05	1.05732e-06	5.08416e-07	5.39758e-06	2.67952e-07	1.4092e-07	3.6219e-07	3.87403e-06	2.38126e-07	1.28012e-07
K01727	0.946695	1.90385e-05	2.36124e-06	8.10534e-07	2.99584e-06	1.25768e-06	2.25475e-08	5.51976e-06	3.21024e-06	6.32101e-06	6.13174e-07	4.95894e-06	2.63894e-07	7.55263e-08	3.11886e-06	1.09587e-05	6.85574e-07	1.71474e-05	3.22475e-07	2.26208e-07	2.79331e-08	4.91406e-06	6.8017e-06	6.21676e-06	3.70677e-06	1.78624e-07	3.66423e-07	4.1006e-06	5.26973e-07	4.20106e-07	3.0398e-07	1.87624e-06	3.29285e-06	2.20747e-06	1.0183e-06	8.94254e-06	2.65857e-07	7.24818e-07	5.52693e-07	5.49606e-07	2.51864e-06
K01728	0.000293796	8.34754e-06	8.21826e-07	4.71884e-07	8.32613e-07	2.14889e-06	6.52861e-06	2.45493e-06	6.96723e-06	1.51562e-05	3.03324e-08	4.62172e-06	1.12946e-05	3.0881e-07	2.83499e-06	4.33658e-06	8.275e-07	5.67583e-06	6.1512e-06	1.1259e-05	1.25556e-05	1.30519e-07	8.96349e-08	2.45436e-07	4.80787e-06	8.08844e-06	3.61141e-07	7.14374e-08	0	0	1.41443e-08	0	0	0	3.07533e-08	0	5.55227e-06	9.91562e-05	3.88807e-07	2.14041e-08	0
K01729	0.00116007	2.58635e-06	1.157e-07	0	5.67975e-06	2.05496e-05	3.10473e-06	4.33945e-07	6.29478e-06	1.20459e-07	6.37295e-07	2.60294e-07	1.9358e-06	1.03862e-06	2.31895e-06	4.73807e-06	1.28828e-06	1.15415e-06	1.8335e-07	3.21512e-07	6.65074e-08	4.89433e-05	8.51875e-06	1.35421e-05	2.90842e-05	5.41763e-05	7.49011e-07	3.55692e-06	4.04669e-05	2.53825e-06	1.4725e-07	5.15841e-05	3.70882e-07	1.73725e-05	2.56231e-06	2.84761e-06	6.26075e-07	5.5592e-05	2.93867e-06	6.25629e-06	2.50129e-05
K01730	0.0717768	3.50758e-06	5.7146e-06	7.61439e-06	4.34682e-06	2.97162e-06	6.47617e-07	6.01631e-06	3.75512e-06	1.04198e-05	5.03923e-06	1.23966e-05	6.78901e-06	6.29784e-07	3.48832e-06	3.16588e-06	2.58059e-06	2.31279e-06	2.39635e-06	3.86493e-07	1.14373e-05	7.21792e-06	4.16618e-05	5.4599e-05	6.53763e-06	2.68396e-06	7.21341e-07	3.16335e-05	6.57672e-06	1.27039e-05	6.38626e-06	5.31878e-06	7.26544e-06	2.14886e-05	2.10506e-06	1.19669e-05	8.48059e-06	8.05711e-07	1.57806e-06	2.08055e-06	1.91535e-05
K01732	0.000108605	6.00653e-07	1.50047e-07	2.81982e-05	2.37571e-06	2.76329e-06	5.19376e-07	3.54119e-07	6.18317e-06	7.22877e-07	1.09867e-07	4.88175e-06	0	9.97923e-08	2.52766e-07	1.19088e-05	2.05743e-07	9.15686e-07	4.41555e-06	1.19979e-07	6.43111e-06	2.3323e-06	3.85109e-09	0	3.69187e-07	0	0	1.50306e-06	0	0	0	4.855e-07	4.23067e-09	0	0	0	0	0	0	7.735e-07	0
K01733	5.0237e-07	0.000412217	0.000757205	0.000444849	0.000814833	0.000355842	0.000738724	0.00048757	0.000535743	0.000540708	0.000230838	0.000386546	0.000637845	0.000677908	0.000585929	0.000658664	0.000659285	0.000517834	0.000480042	0.000697076	0.000348053	0.000310124	0.000328142	0.000304863	0.000310815	0.000296996	0.000298643	0.000315984	0.000295243	0.000408503	0.000322358	0.000353352	0.000347524	0.000356301	0.000423681	0.000323941	0.000321431	0.000300379	0.000298548	0.000354654	0.000314065
K01734	0.108077	0.000253005	0.000399477	0.000283819	0.000277709	0.000232497	0.000225506	0.000211679	0.000206452	0.000229635	0.000215968	0.000315317	0.000253187	0.00033984	0.000234409	0.000269069	0.000281845	0.000230975	0.000255544	0.000234633	0.000133644	0.000276028	0.000283429	0.00023493	0.000253698	0.000202808	0.000297273	0.000288802	0.000248055	0.000271808	0.000356173	0.000267952	0.000350994	0.00042294	0.000226682	0.00030962	0.000208799	0.000108831	0.000333769	0.000386751	0.00030662
K01735	0.0263291	0.000387628	0.000283715	0.000505143	0.000203098	0.000301702	0.000164798	0.000401844	0.00034139	0.000355399	0.00021624	0.000335666	0.000351077	0.000183625	0.000297376	0.000338775	0.000299621	0.000388251	0.000436777	0.00022392	0.000159715	0.000346348	0.000328093	0.000246933	0.000391292	0.0004317	0.000435556	0.000328645	0.000460051	0.000316247	0.000360916	0.000352876	0.000372158	0.0003933	0.00041816	0.000411879	0.000373735	0.000329687	0.00038583	0.000390539	0.000286443
K01736	0.675	0.000314236	0.000506994	0.000270719	0.000492439	0.000393188	0.000464829	0.000396075	0.000319216	0.000321096	0.000292032	0.000349098	0.000391684	0.000490883	0.000436868	0.000400839	0.000529776	0.000339855	0.000453386	0.00045409	0.000353141	0.000367813	0.000413001	0.000355881	0.000419646	0.000426586	0.00042388	0.000401951	0.00045044	0.000377224	0.000396208	0.000384402	0.000419388	0.000491369	0.000402785	0.000511047	0.000388104	0.000312284	0.000431114	0.000423938	0.000344808
K01737	0.0142973	3.5143e-05	5.31432e-05	1.96598e-05	3.05045e-05	3.59908e-05	1.7816e-05	6.18421e-05	6.81345e-05	6.79502e-05	1.89977e-05	8.79865e-05	0.000122526	4.32884e-05	6.76305e-05	3.29323e-05	3.53327e-05	0.000115773	0.000127987	6.98695e-05	6.48582e-06	6.9758e-05	0.000103127	0.0001123	6.62627e-05	7.4312e-05	4.63817e-05	0.000105405	7.79732e-05	0.000119568	4.19115e-05	0.000113458	7.32626e-05	0.000107543	8.02308e-05	6.57071e-05	0.000153753	7.56709e-05	4.21606e-05	2.44874e-05	8.68511e-05
K01738	0.314084	0.0005495	0.000558221	0.0005015	0.000375205	0.000599386	0.000733079	0.000556094	0.000515385	0.000622532	0.000557213	0.000396366	0.000508496	0.000521378	0.00046451	0.000501931	0.000511482	0.000475033	0.000602891	0.000585005	0.000529676	0.000511951	0.000489808	0.000581639	0.000627188	0.000663329	0.000527866	0.000560055	0.000501748	0.000451465	0.000618605	0.000538788	0.000574018	0.000545741	0.000466499	0.000584775	0.000431805	0.000527301	0.000683207	0.000637366	0.000607254
K01739	0.00733082	7.67529e-05	3.77864e-05	8.9754e-05	3.53634e-05	0.000135683	6.26201e-05	9.50851e-05	7.32995e-05	6.21419e-05	8.4804e-05	8.61781e-05	5.79407e-05	6.77718e-05	8.82231e-05	0.000106706	5.35767e-05	0.000100776	0.000166581	5.38633e-05	6.61454e-05	6.40299e-05	7.14142e-05	2.45509e-05	6.15289e-05	3.71541e-05	5.65545e-05	4.43159e-05	4.83654e-05	6.69718e-05	9.56573e-05	5.44813e-05	3.7712e-05	2.82172e-05	8.0003e-05	7.14737e-05	9.01881e-05	4.24878e-05	4.94849e-05	4.38249e-05	4.97368e-05
K01740	1.68912e-07	0.000628997	0.000512213	0.000403865	0.000432526	0.0005892	0.000454114	0.000561676	0.000760377	0.000591102	0.000394694	0.000594435	0.000535964	0.000295245	0.000539608	0.000478802	0.000511472	0.000571902	0.000366611	0.000447347	0.000784976	0.000649538	0.000776973	0.000710423	0.000886376	0.000995469	0.000757491	0.000677524	0.000764817	0.000630954	0.000761662	0.000705641	0.000746118	0.000770047	0.000596359	0.00100995	0.000757243	0.00089659	0.000773297	0.000680251	0.000795108
K01744	0.0118771	0.000132419	0.000135687	0.000132176	7.93342e-05	0.000119406	0.000116244	0.000129453	0.000178405	0.000106384	0.000137002	0.000157025	0.000178689	6.99484e-05	0.000168974	0.00012187	0.000134901	0.000163043	0.000137156	0.000132626	0.000109484	0.000133097	0.00022501	0.000220632	0.000170382	0.000207829	0.00010669	0.000180404	0.000132561	0.00021241	0.000130006	0.000147929	0.000293656	0.000180831	0.000124609	0.000202986	0.000253674	0.00026769	7.58691e-05	4.19654e-05	0.000198944
K01745	0.149284	8.6373e-05	5.69586e-05	7.67108e-05	3.51238e-05	6.16471e-05	2.01466e-05	6.734e-05	0.000100496	0.000122805	8.39296e-05	0.000106806	0.000116703	9.75066e-05	9.86311e-05	7.59191e-05	5.59041e-05	0.000106615	5.73192e-05	7.47388e-05	4.91881e-05	0.000103442	0.000281278	0.000431746	6.46935e-05	7.42333e-05	5.15072e-05	0.000237991	0.000150694	0.000102563	2.83961e-05	4.61557e-05	9.06102e-05	0.000157223	0.000105191	0.000170682	0.000117469	5.00046e-06	7.89904e-05	4.00773e-05	0.00029589
K01749	0.0121656	6.98059e-05	7.23523e-05	4.67201e-05	3.6373e-05	3.93347e-05	1.26583e-05	7.10602e-05	9.04892e-05	8.28801e-05	0.000106383	5.59888e-05	3.71758e-05	0.000162308	8.41806e-05	6.161e-05	9.16974e-05	7.33183e-05	3.74029e-05	3.62907e-05	0.000171753	6.73485e-05	0.000124753	3.4583e-05	0.000114589	7.58338e-05	0.000147997	7.95591e-05	0.000114974	0.000185313	0.000120694	0.0001478	0.000171312	0.000204133	5.924e-05	0.00020092	9.6467e-05	4.83765e-05	0.000115981	2.49794e-05	0.000119089
K01751	5.83283e-06	7.02615e-05	0.000270143	1.96487e-05	0.000163265	8.28306e-05	9.05536e-05	3.92377e-05	4.08853e-05	6.823e-05	5.40263e-05	0.000112861	0.000155917	0.000173516	6.85385e-05	0.000114159	0.000183091	6.50036e-05	5.17348e-05	0.000185052	0.000107972	1.83843e-05	1.68343e-05	3.89917e-05	3.64162e-05	2.89015e-05	3.75205e-05	4.02595e-05	2.11946e-05	9.79609e-05	6.8325e-05	5.06594e-05	5.28866e-05	5.23326e-05	1.00081e-05	4.7231e-05	4.90166e-05	1.6546e-05	1.06133e-05	3.03977e-05	3.58457e-05
K01752	0.00426675	0.000585124	0.000447831	0.000486366	0.000487949	0.000522049	0.000382627	0.000618734	0.000438863	0.000516592	0.000538937	0.000496918	0.000534674	0.00055516	0.000560666	0.000630183	0.000453536	0.000620618	0.000899585	0.000493031	0.000327867	0.000523776	0.000473592	0.000518155	0.000647751	0.000659327	0.000621288	0.000543452	0.000570208	0.000646765	0.000680976	0.000675663	0.000664852	0.000839292	0.000525424	0.000623439	0.000683249	0.000429894	0.000580218	0.000716727	0.000562941
K01753	0.00513072	5.92521e-05	0.000179286	3.07331e-05	0.000191774	8.91711e-05	8.29494e-06	2.0583e-05	2.8168e-05	3.89382e-05	0.000126486	9.89775e-05	5.99393e-05	6.57891e-05	8.04361e-05	6.89434e-05	0.000106731	8.75687e-05	0.000115502	3.5816e-05	2.83843e-05	3.78988e-05	1.29294e-05	3.13775e-05	3.59474e-05	3.99556e-05	3.93844e-05	3.66966e-05	3.02984e-05	4.14628e-05	3.16722e-05	2.49912e-05	4.07767e-05	4.55115e-05	2.22321e-05	1.84339e-06	2.94988e-05	3.94833e-05	2.58527e-05	8.82735e-05	5.15479e-06
K01754	0.0167424	0.000385217	0.000324958	0.000305818	0.00115868	0.000425877	0.00023419	0.000385119	0.000307481	0.000279151	0.000416728	0.000315444	0.00049017	0.000838785	0.000379361	0.00105425	0.000375481	0.000365337	0.000399928	0.000285025	0.000415126	0.000271536	0.000297545	0.000197158	0.000367929	0.000396929	0.000365111	0.000245249	0.000296057	0.000393958	0.000334601	0.00038657	0.000359703	0.000391188	0.000244918	0.000305077	0.000311889	0.000359966	0.000291372	0.000327935	0.000236878
K01755	0.0809763	0.000406401	0.000295074	0.000405669	0.000188406	0.0003993	0.000235355	0.000463884	0.000370014	0.000426419	0.000427348	0.000363488	0.000331203	0.000302874	0.00037435	0.000293623	0.000403042	0.00042935	0.000377592	0.000282825	0.000263493	0.000350915	0.00042463	0.000309034	0.000401251	0.000406159	0.000364203	0.000351373	0.000397707	0.00040306	0.000406627	0.000445562	0.000411957	0.000448314	0.000415852	0.000437858	0.000340838	0.000384642	0.000389242	0.00040353	0.000381442
K01756	0.655346	0.000432912	0.000304895	0.000316992	0.000347559	0.000438333	0.000327508	0.00035182	0.000414012	0.00042217	0.00033291	0.000420046	0.000265443	0.000359276	0.000432903	0.000352382	0.000323245	0.000475837	0.000356283	0.000437874	0.000208754	0.000336652	0.00037929	0.00029832	0.000368	0.00036811	0.000420055	0.000344322	0.000430791	0.00049706	0.000349653	0.000449116	0.00042861	0.000635972	0.000401243	0.000344428	0.000422024	0.000307092	0.000320507	0.000355752	0.000323042
K01758	0.480132	0	3.46654e-06	0	6.2132e-06	1.46327e-07	1.09368e-05	0	0	0	0	8.82476e-08	1.99159e-06	7.96412e-06	2.00737e-06	6.71175e-06	5.54108e-06	1.47704e-06	8.05008e-06	2.45452e-06	0	3.91736e-08	4.41899e-07	5.62846e-07	2.01217e-06	2.09921e-06	1.20215e-06	1.80768e-07	0	3.4953e-07	5.21687e-06	1.03029e-06	9.13688e-07	1.98487e-07	4.49876e-08	7.97769e-08	4.62129e-08	1.30871e-08	5.10522e-07	1.73498e-07	2.75154e-08
K01759	0.601662	8.48264e-05	0.000162973	9.08613e-05	0.00020732	7.47311e-05	0.000199019	0.000159738	0.000150393	0.000120932	6.40183e-05	0.000166131	0.000129727	0.000124556	0.000121262	0.000154628	0.000151196	0.000117668	0.000212963	0.000107765	7.15951e-05	0.00012744	0.000176947	0.000308029	8.32457e-05	5.09715e-05	8.43723e-05	0.000192488	9.94747e-05	0.00025684	0.000139582	0.000186138	0.000157196	0.000148206	0.000140988	0.000176677	0.000154207	4.46063e-05	0.000109575	0.000106289	0.000265255
K01760	1.65445e-06	6.33756e-05	1.94893e-05	1.42423e-05	1.31466e-05	8.69528e-05	1.81959e-05	2.33511e-05	1.9136e-05	3.34701e-05	9.80045e-05	5.16731e-05	2.25838e-05	2.36441e-05	5.01197e-05	3.55829e-05	5.20577e-05	2.74098e-05	5.92554e-05	2.56968e-05	2.24909e-05	3.52041e-06	3.33142e-05	5.99858e-06	4.58644e-06	2.96295e-06	7.7142e-06	6.48704e-06	2.12332e-06	4.58486e-05	1.30635e-05	2.33953e-05	8.0969e-06	8.11145e-06	1.03401e-06	9.94828e-07	2.12321e-05	6.60172e-07	1.06547e-06	1.90106e-06	1.19977e-05
K01761	1.32756e-08	0.000101183	0.000164901	1.87001e-05	0.000197994	8.45805e-05	0.000139761	5.32056e-05	5.12511e-05	8.04033e-05	6.40386e-05	5.15874e-05	9.54238e-05	0.000223742	9.4921e-05	0.00010716	0.00022357	6.15063e-05	0.000117372	0.000110287	5.24087e-05	1.72533e-05	1.74264e-05	6.43528e-07	7.13864e-06	5.94339e-06	5.94916e-06	4.47402e-05	5.10454e-05	4.36467e-06	5.79801e-05	6.40261e-06	3.13063e-05	7.05907e-06	3.03443e-05	7.18545e-05	3.9216e-06	2.75554e-06	6.51454e-06	1.23838e-05	1.51119e-05
K01766	0.00255942	8.96382e-07	1.83261e-07	1.89147e-07	5.85748e-07	3.77893e-07	0	1.88087e-07	1.26549e-06	4.35682e-07	3.72082e-07	1.44261e-07	2.17257e-06	0	8.93579e-07	1.77448e-06	5.82538e-06	6.84536e-07	2.84765e-07	2.33618e-07	3.12363e-07	3.92907e-07	2.92734e-07	1.91645e-06	2.36337e-06	2.34788e-06	5.66149e-06	1.62123e-06	1.54793e-06	3.17783e-05	5.03102e-06	1.90254e-05	1.78437e-06	1.68123e-06	1.99461e-07	4.51912e-07	1.40323e-05	2.2268e-07	8.96243e-07	5.86998e-07	2.05817e-06
K01768	0.00353377	1.17614e-05	7.30706e-06	3.80199e-06	1.79954e-06	9.48898e-06	7.93856e-07	3.6768e-06	4.23523e-06	7.10578e-06	1.30903e-06	3.80928e-06	6.58268e-06	1.92546e-06	1.31158e-05	6.08516e-06	4.5162e-06	5.37056e-06	4.1613e-06	9.43295e-06	8.32575e-07	1.43381e-06	2.66614e-07	1.17718e-06	8.54684e-06	1.20706e-05	7.51593e-07	7.50938e-06	9.54099e-07	4.31252e-07	2.89469e-07	1.4041e-07	2.32258e-06	4.60227e-07	5.98648e-06	4.50773e-06	3.16035e-06	6.06274e-07	1.89704e-06	5.64395e-07	6.63922e-07
K01770	0.0283084	0.000174506	0.000297042	0.000205661	7.56093e-05	0.000129763	0.000197242	0.000157058	0.000175329	0.000136097	8.94243e-05	0.000147122	0.000250682	0.000348107	0.000184016	0.000207103	0.000270097	0.000143387	0.00017976	0.000251914	7.92252e-05	0.000188948	0.000232415	0.000225932	0.000218465	0.000233901	0.000230032	0.000202121	0.000233798	0.000273511	0.000190129	0.000266838	0.000208568	0.000203465	0.000202446	0.000247104	0.000259284	0.000203406	0.000201732	0.000141097	0.000248165
K01771	0.0244677	4.91901e-05	9.20124e-06	4.04898e-05	2.66725e-05	2.93631e-05	2.98114e-05	4.697e-05	2.02783e-05	6.91225e-05	5.80866e-05	7.26961e-05	6.77539e-05	4.9785e-05	2.85219e-05	3.32201e-05	3.60461e-05	0.000103915	5.72015e-05	1.60859e-05	2.53505e-05	9.11324e-06	9.74927e-06	3.6503e-05	1.94996e-05	3.94103e-05	6.01898e-05	2.59635e-05	7.25472e-05	5.10817e-06	1.17072e-05	6.40659e-06	4.35828e-05	1.5496e-05	3.15753e-05	1.06011e-05	0.000125566	2.08877e-05	1.04279e-05	1.66178e-05	3.29094e-05
K01772	1.83063e-05	3.67663e-05	5.0489e-06	8.09476e-05	1.79378e-05	7.201e-05	1.77483e-05	4.68127e-05	3.11616e-05	2.7839e-05	6.81482e-05	5.45134e-05	1.51087e-05	5.22899e-06	1.31798e-05	1.26969e-05	1.60929e-05	2.51308e-05	1.93004e-05	7.6507e-06	3.40156e-05	3.46766e-06	1.29171e-05	4.246e-06	5.12314e-06	3.51554e-06	7.62186e-06	3.17441e-06	2.30664e-06	3.69557e-05	6.32803e-06	1.96386e-05	2.69231e-06	3.93894e-06	1.5089e-06	1.71741e-06	2.96754e-05	2.98772e-06	1.51794e-06	2.81931e-06	1.40981e-05
K01775	0.00470059	0.000439864	0.000555561	0.000318484	0.00041489	0.000419511	0.0005593	0.000420839	0.000316084	0.000516031	0.000571942	0.000592058	0.000583307	0.000472675	0.000523228	0.000556253	0.000441644	0.000466052	0.000398545	0.000625152	0.000318993	0.000381352	0.000407023	0.000331755	0.000404957	0.000441223	0.000382423	0.000390725	0.00047854	0.000409582	0.000420474	0.000432345	0.000367276	0.000356871	0.000462533	0.000381376	0.000416348	0.000373829	0.000397815	0.000425345	0.000358171
K01776	6.00377e-05	0.000242792	0.000335427	0.000301213	0.000160547	0.00023521	0.000202533	0.000321596	0.000746251	0.000271851	0.000235087	0.000255949	0.000309252	0.000234454	0.000276638	0.000207234	0.000228546	0.00027473	0.000218425	0.000328232	0.000683421	0.000328039	0.000382658	0.000297851	0.000365509	0.000376237	0.000328807	0.000362115	0.00038025	0.000326966	0.000336485	0.000355001	0.000319137	0.000308012	0.000332906	0.000410133	0.000369416	0.000371918	0.00035872	0.000350292	0.000330329
K01777	0.0429846	8.54041e-06	1.37296e-05	9.45077e-08	3.26541e-06	7.43711e-06	1.35806e-06	1.14476e-05	4.51329e-06	5.77215e-06	6.96898e-06	1.33798e-05	1.21835e-05	3.16318e-06	1.16837e-06	6.42565e-06	6.17337e-06	1.46564e-06	7.32399e-06	1.00306e-05	6.25201e-06	3.58044e-06	5.48361e-06	4.72015e-06	1.07692e-05	3.63675e-06	1.99972e-05	1.9904e-05	6.67048e-06	3.52394e-05	4.43625e-05	1.48472e-05	2.34036e-05	1.13896e-05	4.5632e-06	1.54142e-05	1.81761e-05	3.85731e-06	2.56396e-06	1.36877e-05	6.25495e-06
K01778	0.0438705	0.000384599	0.000195544	0.000995053	0.000146949	0.000354161	0.000143761	0.000344911	0.000370848	0.000227639	0.00053639	0.000330174	0.000236939	0.000167697	0.00027042	0.000247628	0.000242915	0.000338446	0.000671776	0.000193097	0.000426608	0.000329213	0.000377239	0.000361882	0.000393167	0.000405575	0.000390809	0.000353357	0.000352649	0.000405577	0.000351953	0.000324316	0.000355142	0.000388374	0.000318607	0.000394728	0.00035662	0.000331075	0.000393935	0.000361038	0.000338662
K01779	1.56463e-05	0.000101919	9.82465e-05	0.00015128	0.000112006	0.000125425	9.58693e-05	0.000118934	7.97664e-05	7.18751e-05	8.80939e-05	0.000128999	8.87451e-05	0.000110197	9.98423e-05	5.27505e-05	0.000141463	0.000142905	5.7943e-05	7.39328e-05	7.59023e-05	4.84778e-05	7.46354e-05	2.25709e-05	4.712e-05	3.81132e-05	0.000112396	6.56194e-05	5.38231e-05	3.86787e-05	8.50567e-05	4.24816e-05	9.09596e-05	5.21772e-05	9.4205e-05	2.50629e-05	3.00906e-05	1.28987e-05	4.35546e-05	7.68046e-05	5.87313e-05
K01782	0.0143455	0	1.0412e-06	9.02334e-08	3.04136e-07	1.43188e-07	6.5355e-08	0	1.33814e-06	3.8221e-07	0	5.87323e-06	1.31459e-05	2.63773e-07	2.06426e-05	3.96215e-08	5.67801e-07	4.86594e-05	1.96486e-07	1.86377e-06	2.84306e-08	9.4238e-07	1.73847e-07	3.57609e-06	2.66369e-06	1.95704e-06	1.09913e-05	8.71885e-07	2.0772e-06	5.99467e-05	5.75965e-06	3.26818e-05	3.33467e-06	2.15293e-06	4.82712e-07	4.41957e-07	7.23889e-06	1.44572e-07	1.25678e-06	6.6485e-07	6.78807e-07
K01783	0.00291451	0.000402097	0.000234594	0.000187506	0.000122359	0.000234718	0.000530299	0.000290205	0.00032237	0.000247298	0.000283256	0.000272226	0.000320809	0.000518733	0.000292111	0.000315171	0.00033213	0.00026871	0.000382682	0.000347003	0.000182116	0.000342885	0.000370195	0.000278484	0.000354838	0.000354533	0.000359641	0.000340038	0.000404812	0.000382079	0.000378055	0.000395206	0.000384806	0.000409649	0.000383061	0.000390338	0.000453317	0.000283629	0.000373715	0.000378513	0.000306969
K01784	0.00176678	0.000306781	0.000261514	0.000254883	0.00027268	0.000268792	0.000373248	0.00032099	0.000353224	0.000300675	0.000248068	0.000364868	0.00037453	0.000333726	0.000371202	0.000458004	0.000402119	0.000399575	0.000545508	0.000294929	0.000163569	0.00035594	0.000392707	0.000285326	0.000401035	0.000373735	0.000406641	0.000373531	0.000405254	0.000420311	0.00054152	0.00040804	0.000460894	0.000353145	0.000473724	0.000416412	0.000444443	0.000316809	0.000367348	0.000440968	0.000374764
K01785	0.820148	0.000402921	0.000480216	0.000783708	0.000398468	0.000443197	0.000295171	0.000513314	0.000480651	0.000377265	0.000412558	0.000370353	0.000409021	0.000427832	0.000420442	0.000389036	0.000400073	0.000491908	0.000427408	0.000540667	0.0002985	0.000390921	0.000511269	0.000567311	0.000365376	0.000394172	0.000320842	0.000495174	0.000374389	0.000525765	0.000406938	0.000484843	0.000353663	0.000477132	0.000358582	0.000391236	0.000423746	0.000451068	0.000414172	0.000373108	0.000513602
K01787	0.0133162	6.18908e-05	3.11347e-05	8.25896e-05	3.65767e-05	6.83219e-05	3.11296e-05	4.73339e-05	4.53984e-05	7.1796e-05	5.7116e-05	0.000100951	4.26146e-05	1.31544e-05	7.67122e-05	4.71568e-05	5.05895e-05	6.10659e-05	4.47938e-05	3.68473e-05	5.65154e-05	5.78165e-05	0.000101616	0.00017022	7.03071e-05	0.000109907	2.06486e-05	8.83419e-05	0.00013114	0.000130688	1.4588e-05	0.000110634	5.04073e-05	9.84605e-05	7.03335e-05	6.91104e-05	0.00012577	8.30322e-05	2.37851e-05	2.26418e-05	0.000108006
K01788	5.2507e-05	8.85222e-05	4.08165e-05	6.35793e-05	6.28604e-05	6.2326e-05	0.000134626	6.60177e-05	7.94072e-05	5.20299e-05	7.17091e-05	3.86643e-05	8.48638e-05	0.000145443	6.78436e-05	0.000111061	4.36579e-05	5.35465e-05	0.000117378	3.36225e-05	2.6481e-05	9.58269e-05	0.000152433	7.79859e-05	0.000133228	0.000130735	0.00017184	0.000110377	0.000103021	0.000144668	0.000199006	0.000179769	0.000155872	0.000231079	6.36524e-05	0.000204218	0.000130727	5.93941e-05	0.000172455	0.000236021	0.000139777
K01790	1.45089e-11	0.000148425	0.00013601	0.000111738	9.75169e-05	0.000174903	7.01686e-05	0.000198178	0.000158037	0.000212339	0.00017808	0.000196233	0.000176496	8.11665e-05	0.000212185	0.000144918	0.000163846	0.000206767	8.54272e-05	0.000194973	6.74195e-05	0.000367837	0.00029589	0.000254338	0.000316339	0.000374162	0.000231749	0.000279866	0.000340493	0.000285783	0.000337091	0.000323567	0.000281868	0.000367265	0.000293617	0.000362644	0.000310888	0.000524438	0.000307341	0.000277214	0.000287313
K01791	0.000372206	0.000326021	0.000266652	0.000231934	0.00034001	0.000340316	0.000266463	0.000257131	0.000238648	0.000291621	0.000336442	0.000359446	0.000271351	0.000241302	0.00036922	0.000262365	0.000332525	0.000338345	0.000207702	0.000254886	0.000327075	0.000218045	0.000187468	0.000351884	0.000191743	0.000243938	0.000210949	0.000277638	0.000274377	0.000184787	0.000119247	0.000169208	0.000238058	0.000243759	0.000301965	0.000145711	0.00021699	0.000325816	0.000200017	0.000182523	0.000176914
[truncated: 3,590 more rows]
