# Supplementary material for: Probiotic Bifidobacterium lactis V9 Regulates the Secretion of Sex Hormones in Polycystic Ovary Syndrome Patients through the Gut-Brain Axis
Source: mSystems. 2019 Apr 16;4(2):e00017-19. doi: 10.1128/mSystems.00017-19 (PMC6469956; doi:10.1128/mSystems.00017-19)
Supplement: TABLE S6 [file mSystems.00017-19-st006.xlsx]

## Sheet: Sheet1
	TG.mmol...L.	TC.mmol...L.	FPG.mmol...L.	LH..IU.L.	FSH..IU.L.	LH.FSH	E2..pg.mL.	PRL..ng.mL.	T.nm.l.	Ghrelin..ng.mL.	PYY..pg.mL.	Acetic.acid	Propionic.acid	Butyric.acid	Valeric.acid
Eubacterium.eligens.MGS013	0.697744	0.57594	0.52877	0.709774	0.753383	0.708271	0.233083	0.699248	0.83609	-0.65237	-0.649624	-0.649624	-0.649624	-0.649624	-0.649624
Faecalibacterium.prausnitzii.MGS017	0.696502	0.589695	0.582017	0.600226	0.376833	0.603987	0.0157954	0.245205	0.515231	-0.595408	-0.598721	-0.598721	-0.598721	-0.598721	-0.598721
Subdoligranulum.variabile.MGS031	0.676692	0.606015	0.439263	0.806015	0.714286	0.757895	0.293233	0.664662	0.714286	-0.735139	-0.738346	-0.738346	-0.738346	-0.738346	-0.738346
Eubacterium.rectale.MGS044	0.676692	0.606015	0.439263	0.806015	0.714286	0.757895	0.293233	0.664662	0.714286	-0.735139	-0.738346	-0.738346	-0.738346	-0.738346	-0.738346
Collinsella.aerofaciens.MGS060	0.664157	0.623495	0.301318	0.578314	0.554217	0.647591	0.0165663	0.456326	0.652109	-0.654861	-0.659639	-0.659639	-0.659639	-0.659639	-0.659639
Alistipes.putredinis.MGS041	0.655886	0.45205	0.552295	0.5566	0.649116	0.628056	0.174502	0.683716	0.585182	-0.67595	-0.682211	-0.682211	-0.682211	-0.682211	-0.682211
Bacteroides.vulgatus.MGS014	0.645113	0.58797	0.461828	0.556391	0.645113	0.502256	0.33985	0.302256	0.6	-0.641084	-0.640602	-0.640602	-0.640602	-0.640602	-0.640602
Dialister.invisus.MGS048	0.604323	0.772366	0.348051	0.791301	0.650871	0.861516	0.0386578	0.601957	0.852838	-0.780054	-0.775522	-0.775522	-0.775522	-0.775522	-0.775522
MGS131	0.595489	0.323308	0.25724	0.234586	0.210526	0.309774	-0.15188	0.153383	0.228571	-0.365689	-0.368421	-0.368421	-0.368421	-0.368421	-0.368421
Bacteroides.sp..MGS027	0.565414	0.795489	0.244453	0.729323	0.520301	0.771429	0.0195489	0.380451	0.621053	-0.778781	-0.778947	-0.778947	-0.778947	-0.778947	-0.778947
MGS068	0.549438	0.605287	0.420916	0.713213	0.698118	0.756232	0.193964	0.659627	0.684533	-0.842527	-0.838497	-0.838497	-0.838497	-0.838497	-0.838497
MGS024	0.532331	0.606015	0.400903	0.724812	0.678195	0.768421	0.172932	0.639098	0.685714	-0.832957	-0.830075	-0.830075	-0.830075	-0.830075	-0.830075
MGS059	0.532331	0.606015	0.400903	0.724812	0.678195	0.768421	0.172932	0.639098	0.685714	-0.832957	-0.830075	-0.830075	-0.830075	-0.830075	-0.830075
MGS086	0.532331	0.606015	0.400903	0.724812	0.678195	0.768421	0.172932	0.639098	0.685714	-0.832957	-0.830075	-0.830075	-0.830075	-0.830075	-0.830075
MGS043	0.530318	0.615169	0.402436	0.718202	0.710626	0.763658	0.206067	0.657595	0.69699	-0.84005	-0.836388	-0.836388	-0.836388	-0.836388	-0.836388
MGS080	0.530318	0.615169	0.402436	0.718202	0.710626	0.763658	0.206067	0.657595	0.69699	-0.84005	-0.836388	-0.836388	-0.836388	-0.836388	-0.836388
MGS105	0.499624	-0.00452149	0.162835	0.335344	0.449135	0.159759	0.324794	0.402412	0.250943	-0.371041	-0.373776	-0.373776	-0.373776	-0.373776	-0.373776
Bacteroides.uniformis.MGS022	0.491729	0.386466	0.154945	0.532331	0.439098	0.572932	-0.0180451	0.463158	0.603008	-0.441686	-0.440602	-0.440602	-0.440602	-0.440602	-0.440602
MGS064	0.458707	0.399274	0.262979	0.354317	0.105914	0.504426	-0.296407	0.10439	0.323838	-0.351915	-0.359651	-0.359651	-0.359651	-0.359651	-0.359651
Faecalibacterium.prausnitzii.MGS057	0.445113	0.23609	0.289583	0.258647	0.56391	0.251128	0.297744	0.494737	0.279699	-0.510911	-0.502256	-0.502256	-0.502256	-0.502256	-0.502256
MGS055	0.403008	0.437594	0.200075	0.374436	0.362406	0.4	0.0195489	0.293233	0.330827	-0.645598	-0.634586	-0.634586	-0.634586	-0.634586	-0.634586
MGS081	0.398496	0.0887218	0.30613	0.255639	0.590977	0.16391	0.494737	0.464662	0.300752	-0.449963	-0.439098	-0.439098	-0.439098	-0.439098	-0.439098
Prevotella.copri.MGS030	0.397485	0.310608	0.254579	0.555864	0.494358	0.344436	0.275241	0.284467	0.627366	-0.433177	-0.429776	-0.429776	-0.429776	-0.429776	-0.429776
MGS149	0.378947	0.261654	0.150433	0.345865	0.290226	0.296241	-0.0195489	0.326316	0.213534	-0.44921	-0.46015	-0.46015	-0.46015	-0.46015	-0.46015
MGS088	0.377444	0.421053	0.322678	0.317293	0.422556	0.299248	0.225564	-0.0135338	0.440602	-0.362679	-0.350376	-0.350376	-0.350376	-0.350376	-0.350376
MGS133	0.372932	0.324812	0.0549079	0.166917	0.213534	0.362406	-0.106767	0.0300752	0.0390977	-0.2769	-0.288722	-0.288722	-0.288722	-0.288722	-0.288722
Prevotella.copri.MGS035	0.367727	0.286873	-0.116659	0.41515	0.267438	0.276767	0.0023323	0.0637497	0.366172	-0.410017	-0.408931	-0.408931	-0.408931	-0.408931	-0.408931
MGS151	0.359671	0.33969	0.208734	0.254383	0.0453432	0.368125	-0.265142	0.013065	0.211345	-0.285723	-0.286661	-0.286661	-0.286661	-0.286661	-0.286661
Bacteroides.caccae.MGS018	0.353383	0.568421	0.377586	0.67218	0.536842	0.568421	0.263158	0.308271	0.768421	-0.465764	-0.452632	-0.452632	-0.452632	-0.452632	-0.452632
MGS107	0.35188	0.21203	0.0293343	0.156391	0.389474	0.209023	0.228571	0.180451	0.0586466	-0.286682	-0.288722	-0.288722	-0.288722	-0.288722	-0.288722
MGS054	0.330827	0.257143	0.207597	0.378947	0.320301	0.395489	0.120301	0.33985	0.344361	-0.41234	-0.407519	-0.407519	-0.407519	-0.407519	-0.407519
MGS076	0.31349	0.126602	0.182435	0.291636	0.388848	0.306708	0.150716	0.664659	0.297665	-0.278281	-0.285607	-0.285607	-0.285607	-0.285607	-0.285607
MGS078	0.291729	0.407519	0.215871	0.302256	0.365414	0.357895	0.0977444	0.338346	0.330827	-0.316027	-0.302256	-0.302256	-0.302256	-0.302256	-0.302256
MGS092	0.290226	0.156391	0.0330952	0.315789	0.309774	0.290226	0.141353	0.2	0.144361	-0.543266	-0.542857	-0.542857	-0.542857	-0.542857	-0.542857
MGS053	0.290226	0.386466	0.0240692	0.451128	0.242105	0.479699	-0.0721805	0.186466	0.252632	-0.54778	-0.557895	-0.557895	-0.557895	-0.557895	-0.557895
Faecalibacterium.prausnitzii.MGS049	0.242105	0.123308	-0.0293343	0.439098	0.278195	0.446617	0.087218	0.219549	0.206015	-0.395034	-0.401504	-0.401504	-0.401504	-0.401504	-0.401504
MGS095	0.237594	0.0992481	-0.0917638	0.264662	0.404511	0.273684	0.297744	0.345865	0.075188	-0.437171	-0.442105	-0.442105	-0.442105	-0.442105	-0.442105
MGS062	0.233083	0.246617	0.31666	0.338346	0.548872	0.341353	0.284211	0.547368	0.350376	-0.398044	-0.389474	-0.389474	-0.389474	-0.389474	-0.389474
MGS144	0.230075	-0.00902256	-0.182775	0.291729	0.398496	0.195489	0.27218	0.281203	0.157895	-0.276148	-0.279699	-0.279699	-0.279699	-0.279699	-0.279699
MGS010	0.224897	-0.0759684	-0.181339	0.145167	-0.106055	0.12862	-0.283565	-0.176758	-0.0827379	-0.178397	-0.18428	-0.18428	-0.18428	-0.18428	-0.18428
MGS108	0.222556	0.106767	0.15645	0.147368	0.449624	0.189474	0.2	0.398496	0.249624	-0.413845	-0.401504	-0.401504	-0.401504	-0.401504	-0.401504
MGS045	0.218197	0.49151	0.243204	0.412235	0.574561	0.323899	0.490755	0.293698	0.4296	-0.411412	-0.410725	-0.410725	-0.410725	-0.410725	-0.410725
MGS099	0.216541	0.481203	-0.0330952	0.584962	0.0842105	0.633083	-0.345865	-0.0345865	0.454135	-0.477803	-0.473684	-0.473684	-0.473684	-0.473684	-0.473684
MGS073	0.206015	0.415038	0.423467	0.120301	0.571429	0.2	0.440602	0.368421	0.239098	-0.356659	-0.344361	-0.344361	-0.344361	-0.344361	-0.344361
MGS100	0.203008	0.383459	0.104551	0.517293	0.276692	0.467669	-0.0601504	0.136842	0.434586	-0.491347	-0.479699	-0.479699	-0.479699	-0.479699	-0.479699
Roseburia.inulinivorans.MGS029	0.199398	-0.134688	-0.0297328	0.0285929	-0.0549285	0.0180587	-0.10158	0.0331076	0.127163	0.212349	0.207675	0.207675	0.207675	0.207675	0.207675
MGS134	0.189474	0.467669	0.191049	0.305263	0.457143	0.233083	0.279699	0.249624	0.190977	-0.486832	-0.473684	-0.473684	-0.473684	-0.473684	-0.473684
MGS072	0.174436	0.333835	0.318165	0.326316	0.574436	0.22406	0.452632	0.381955	0.380451	-0.458992	-0.443609	-0.443609	-0.443609	-0.443609	-0.443609
Faecalibacterium.prausnitzii.MGS033	0.168675	0.0963857	0.195104	0.201807	-0.00753013	0.218374	-0.125	0.10994	0.260542	0.089676	0.0858435	0.0858435	0.0858435	0.0858435	0.0858435
MGS128	0.162406	0.114286	-0.212862	0.369925	0.0586466	0.413534	-0.17594	0.165414	0.196992	-0.455982	-0.452632	-0.452632	-0.452632	-0.452632	-0.452632
MGS036	0.157656	-0.19707	-0.085955	0.0457203	-0.140314	-0.00630625	-0.134008	-0.0141891	0.0993235	0.185386	0.181305	0.181305	0.181305	0.181305	0.181305
MGS089	0.154887	0.410526	0.182775	0.33985	0.406015	0.350376	0.216541	0.15188	0.330827	-0.363431	-0.353383	-0.353383	-0.353383	-0.353383	-0.353383
MGS067	0.153383	0.269173	0.471606	0.133835	0.511278	0.180451	0.446617	0.347368	0.290226	-0.366441	-0.356391	-0.356391	-0.356391	-0.356391	-0.356391
MGS139	0.150376	0.178947	0.0797292	0.293233	0.449624	0.246617	0.32782	0.293233	0.12782	-0.398044	-0.401504	-0.401504	-0.401504	-0.401504	-0.401504
MGS069	0.147368	0.368421	0.0737119	0.482707	0.348872	0.443609	0.108271	0.234586	0.255639	-0.523702	-0.518797	-0.518797	-0.518797	-0.518797	-0.518797
MGS122	0.142857	0.562406	0.415946	0.396992	0.338346	0.454135	0.201504	0.0736842	0.403008	-0.24003	-0.231579	-0.231579	-0.231579	-0.231579	-0.231579
MGS101	0.141353	0.184962	0.0895073	0.314286	0.42406	0.203008	0.409023	0.476692	0.254135	-0.0707299	-0.075188	-0.075188	-0.075188	-0.075188	-0.075188
MGS117	0.135338	0.129323	-0.133133	0.306767	0.150376	0.416541	-0.0571429	0.184962	0.0827068	-0.403311	-0.407519	-0.407519	-0.407519	-0.407519	-0.407519
MGS071	0.130827	0.366917	0.50094	0.171429	0.606015	0.2	0.533835	0.449624	0.195489	-0.267118	-0.270677	-0.270677	-0.270677	-0.270677	-0.270677
MGS110	0.130827	0.0992481	0.0240692	0.169925	0.431579	0.216541	0.237594	0.404511	0.17594	-0.340858	-0.332331	-0.332331	-0.332331	-0.332331	-0.332331
MGS125	0.124812	0.18797	-0.183528	0.302256	0.118797	0.41203	-0.111278	0.138346	0.103759	-0.396539	-0.395489	-0.395489	-0.395489	-0.395489	-0.395489
MGS065	0.117293	0.183459	-0.199323	0.312782	0.434586	0.294737	0.290226	0.36391	0.216541	-0.256584	-0.254135	-0.254135	-0.254135	-0.254135	-0.254135
MGS121	0.115789	0.332331	0.00827379	0.393985	0.308271	0.330827	0.154887	0.184962	0.348872	-0.089541	-0.0917293	-0.0917293	-0.0917293	-0.0917293	-0.0917293
MGS061	0.115789	0.520301	0.0361038	0.381955	0.380451	0.409023	0.0706767	0.0616541	0.314286	-0.469526	-0.461654	-0.461654	-0.461654	-0.461654	-0.461654
Faecalibacterium.prausnitzii.MGS039	0.105422	0.0662651	-0.121281	0.0346386	0.156627	-0.0105422	0.0978917	0.131024	-0.0436747	-0.258478	-0.246988	-0.246988	-0.246988	-0.246988	-0.246988
MGS116	0.0947368	0.120301	-0.0203084	0.378947	0.446617	0.266165	0.418045	0.315789	0.290226	-0.20316	-0.196992	-0.196992	-0.196992	-0.196992	-0.196992
MGS097	0.0947368	0.463158	-0.0767206	0.320301	0.309774	0.4	-0.0255639	0.184962	0.230075	-0.274643	-0.27218	-0.27218	-0.27218	-0.27218	-0.27218
MGS063	0.0940203	0.12185	-0.13544	0.367807	0.468597	0.279804	0.352012	0.505453	0.238436	-0.257433	-0.258744	-0.258744	-0.258744	-0.258744	-0.258744
MGS066	0.0902256	0.535338	0.203084	0.257143	0.366917	0.344361	0.16391	0.27218	0.24812	-0.211437	-0.219549	-0.219549	-0.219549	-0.219549	-0.219549
MGS102	0.0887218	0.32782	-0.115081	0.324812	0.33985	0.329323	0.00150376	0.218045	0.264662	-0.368698	-0.366917	-0.366917	-0.366917	-0.366917	-0.366917
MGS082	0.0842105	0.595489	0.215118	0.416541	0.342857	0.381955	0.0947368	0.114286	0.484211	-0.266366	-0.257143	-0.257143	-0.257143	-0.257143	-0.257143
MGS109	0.0736842	0.287218	0.159458	0.103759	0.497744	0.106767	0.365414	0.302256	0.190977	-0.425884	-0.409023	-0.409023	-0.409023	-0.409023	-0.409023
MGS113	0.0721805	0.360902	-0.0895073	0.458647	0.318797	0.419549	0.00150376	0.154887	0.35188	-0.361174	-0.353383	-0.353383	-0.353383	-0.353383	-0.353383
MGS093	0.0691729	0.171429	0.327191	0.284211	0.357895	0.240602	0.275188	0.136842	0.320301	-0.276148	-0.27218	-0.27218	-0.27218	-0.27218	-0.27218
MGS130	0.0481203	0.52782	0.330199	0.390977	0.428571	0.287218	0.416541	0.103759	0.330827	-0.306245	-0.296241	-0.296241	-0.296241	-0.296241	-0.296241
MGS077	0.043609	0.362406	0.337721	0.37594	0.37594	0.354887	0.281203	0.106767	0.299248	-0.284424	-0.282707	-0.282707	-0.282707	-0.282707	-0.282707
MGS085	0.0390977	0.230075	0.296352	0.299248	0.520301	0.281203	0.392481	0.487218	0.243609	-0.254327	-0.252632	-0.252632	-0.252632	-0.252632	-0.252632
MGS034	0.0363647	-0.259098	-0.150819	-0.046971	-0.168187	-0.128792	-0.069699	0.00909117	0.0257583	0.271424	0.26819	0.26819	0.26819	0.26819	0.26819
Clostridium.sp..MGS002	0.0360902	0.171429	0.0428733	0.0451128	0.0150376	0.043609	-0.0240602	0.100752	-0.0180451	-0.156509	-0.15188	-0.15188	-0.15188	-0.15188	-0.15188
MGS106	0.0180451	-0.333835	-0.227153	-0.23609	-0.293233	-0.311278	-0.103759	-0.345865	-0.393985	0.361926	0.341353	0.341353	0.341353	0.341353	0.341353
MGS025	0.0135389	-0.104551	0.00902935	-0.187288	0.172997	-0.231666	0.19481	0.036856	-0.101542	0.0161837	0.0293343	0.0293343	0.0293343	0.0293343	0.0293343
MGS112	0.0075188	0.13985	0.0661903	0.297744	0.508271	0.193985	0.521805	0.542857	0.233083	-0.153499	-0.159398	-0.159398	-0.159398	-0.159398	-0.159398
MGS147	0.00150376	0.222556	0.106055	0.132331	0.315789	0.195489	0.210526	0.46015	0.177444	-0.185854	-0.183459	-0.183459	-0.183459	-0.183459	-0.183459
MGS038	-0.0511471	-0.318917	-0.294206	0.00752163	-0.0255735	-0.0804814	0.0661903	0.144415	-0.0315908	0.0127964	0.0172997	0.0172997	0.0172997	0.0172997	0.0172997
Subdoligranulum.variabile.MGS028	-0.0933736	0.0783133	-0.0798494	0.164157	0.0768073	0.126506	-0.00753013	0.173193	0.103916	-0.242653	-0.230422	-0.230422	-0.230422	-0.230422	-0.230422
Bacteroides.sp..MGS001	-0.111278	-0.0736842	-0.324182	-0.22406	-0.0496241	-0.0932331	-0.206015	-0.0315789	-0.144361	0.0579383	0.0601504	0.0601504	0.0601504	0.0601504	0.0601504
Prevotella.copri.MGS042	-0.119629	-0.385298	-0.301127	-0.427246	-0.309947	-0.509588	-0.0279652	-0.379084	-0.386852	0.506862	0.505704	0.505704	0.505704	0.505704	0.505704
MGS111	-0.124812	-0.439098	-0.182775	-0.308271	-0.109774	-0.433083	0.276692	-0.178947	-0.318797	0.367946	0.357895	0.357895	0.357895	0.357895	0.357895
MGS020	-0.132331	0.278195	-0.262505	0.42406	0.0827068	0.406015	-0.154887	-0.0165414	0.189474	-0.223476	-0.218045	-0.218045	-0.218045	-0.218045	-0.218045
MGS141	-0.138346	-0.562406	-0.161715	-0.446617	-0.0556391	-0.46015	0.196992	0.0210526	-0.294737	0.445448	0.445113	0.445113	0.445113	0.445113	0.445113
MGS143	-0.150376	-0.293233	-0.413689	-0.475188	-0.296241	-0.353383	-0.311278	-0.225564	-0.366917	0.181339	0.181955	0.181955	0.181955	0.181955	0.181955
Faecalibacterium.prausnitzii.MGS021	-0.154887	0.043609	-0.108311	0.120301	0.0360902	0.0827068	0.00150376	0.195489	0.0676692	-0.190369	-0.177444	-0.177444	-0.177444	-0.177444	-0.177444
Bacteroides.sp..MGS019	-0.160902	-0.0165414	-0.0534035	-0.174436	-0.378947	0.0345865	-0.451128	-0.342857	-0.21203	0.0323552	0.0285714	0.0285714	0.0285714	0.0285714	0.0285714
MGS145	-0.183528	-0.109816	-0.17231	-0.304626	-0.251222	-0.286574	-0.198571	-0.060173	-0.289583	0.102371	0.103798	0.103798	0.103798	0.103798	0.103798
Subdoligranulum.variabile.MGS011	-0.206845	-0.14592	-0.180587	-0.280557	-0.05566	-0.247461	0.0797292	-0.228657	-0.388868	0.133233	0.131628	0.131628	0.131628	0.131628	0.131628
Prevotella.copri.MGS012	-0.20918	0.0142965	-0.15732	-0.0775019	0.199398	-0.152746	0.315275	0.0353649	-0.202408	0.0252259	0.0316027	0.0316027	0.0316027	0.0316027	0.0316027
MGS142	-0.218045	-0.225564	-0.0308387	-0.246617	-0.300752	-0.18797	-0.300752	-0.33985	-0.0766917	0.390519	0.396992	0.396992	0.396992	0.396992	0.396992
Prevotella.copri.MGS050	-0.222892	-0.387049	-0.0233522	-0.585844	-0.371988	-0.551205	-0.10994	-0.510543	-0.451808	0.51997	0.519579	0.519579	0.519579	0.519579	0.519579
MGS138	-0.237594	-0.637594	-0.251974	-0.393985	0.0210526	-0.548872	0.374436	0.0962406	-0.403008	0.285177	0.278195	0.278195	0.278195	0.278195	0.278195
MGS047	-0.243609	-0.174436	-0.208349	-0.380451	-0.366917	-0.365414	-0.0977444	-0.204511	-0.463158	0.35064	0.338346	0.338346	0.338346	0.338346	0.338346
MGS090	-0.252727	-0.203836	-0.482318	-0.294096	-0.45205	-0.294096	-0.423467	-0.364799	-0.235427	0.229582	0.226401	0.226401	0.226401	0.226401	0.226401
MGS123	-0.255639	-0.242105	-0.108311	-0.285714	-0.237594	-0.219549	-0.150376	-0.338346	-0.396992	0.100828	0.100752	0.100752	0.100752	0.100752	0.100752
MGS094	-0.258647	-0.198496	-0.385107	-0.26015	-0.464662	-0.261654	-0.487218	-0.329323	-0.184962	0.244545	0.245113	0.245113	0.245113	0.245113	0.245113
Bacteroides.caccae.MGS005	-0.27218	0.165414	0.0940203	-0.0270677	0.0210526	0.0541353	0.117293	0.103759	-0.0631579	0.125658	0.117293	0.117293	0.117293	0.117293	0.117293
MGS140	-0.275188	-0.554887	-0.0804814	-0.401504	0.0240602	-0.484211	0.434586	0.037594	-0.195489	0.574116	0.574436	0.574436	0.574436	0.574436	0.574436
MGS115	-0.282707	-0.269173	-0.23994	-0.284211	0.0240602	-0.428571	0.344361	-0.206015	-0.318797	0.30474	0.311278	0.311278	0.311278	0.311278	0.311278
MGS124	-0.291729	-0.172932	-0.418202	-0.160902	-0.556391	-0.0887218	-0.484211	-0.258647	-0.273684	0.37547	0.360902	0.360902	0.360902	0.360902	0.360902
MGS150	-0.296241	-0.0526316	-0.359534	-0.124812	-0.353383	-0.132331	-0.305263	-0.425564	-0.240602	0.186607	0.195489	0.195489	0.195489	0.195489	0.195489
MGS104	-0.306767	-0.147368	-0.297104	-0.282707	-0.276692	-0.222556	-0.308271	-0.371429	-0.190977	0.315275	0.332331	0.332331	0.332331	0.332331	0.332331
MGS127	-0.325686	-0.17375	-0.447705	-0.103798	-0.343738	-0.182775	-0.308387	-0.270779	-0.176006	0.225066	0.230914	0.230914	0.230914	0.230914	0.230914
MGS079	-0.329323	-0.0857143	-0.441519	-0.323308	-0.46015	-0.293233	-0.390977	-0.341353	-0.437594	0.0714823	0.075188	0.075188	0.075188	0.075188	0.075188
MGS091	-0.332331	-0.285714	-0.260248	-0.296241	-0.0676692	-0.396992	0.24812	-0.225564	-0.357895	0.227991	0.23609	0.23609	0.23609	0.23609	0.23609
MGS070	-0.369925	-0.409023	-0.2956	-0.33985	-0.132331	-0.451128	0.26015	-0.174436	-0.491729	0.281415	0.276692	0.276692	0.276692	0.276692	0.276692
Bacteroides.plebeius.MGS006	-0.371429	-0.622556	-0.193306	-0.693233	-0.508271	-0.62406	-0.13985	-0.311278	-0.580451	0.702784	0.694737	0.694737	0.694737	0.694737	0.694737
MGS037	-0.371429	-0.133835	-0.0293343	-0.178947	-0.0796992	-0.228571	0.159398	-0.215038	-0.102256	0.31377	0.329323	0.329323	0.329323	0.329323	0.329323
MGS119	-0.373073	-0.200827	-0.00376223	-0.148928	-0.259496	-0.276044	0.0767206	-0.345995	-0.0812336	0.378999	0.393381	0.393381	0.393381	0.393381	0.393381
MGS126	-0.375329	-0.167732	-0.0120391	-0.440015	-0.245205	-0.349003	0.0195562	-0.522753	-0.385107	0.309371	0.310643	0.310643	0.310643	0.310643	0.310643
Bacteroides.plebeius.MGS058	-0.378947	-0.261654	-0.294848	-0.311278	-0.369925	-0.335338	-0.0481203	-0.341353	-0.475188	0.246802	0.240602	0.240602	0.240602	0.240602	0.240602
MGS136	-0.384962	-0.12782	-0.2956	-0.169925	-0.105263	-0.282707	0.0902256	-0.309774	-0.278195	0.121896	0.132331	0.132331	0.132331	0.132331	0.132331
Coprococcus.comes.MGS023	-0.385859	-0.752163	-0.448457	-0.641595	-0.656638	-0.74088	-0.190297	-0.5566	-0.704776	0.666918	0.658894	0.658894	0.658894	0.658894	0.658894
Prevotella.copri.MGS046	-0.409023	-0.222556	-0.308387	-0.350376	-0.633083	-0.186466	-0.52782	-0.491729	-0.396992	0.330324	0.329323	0.329323	0.329323	0.329323	0.329323
MGS098	-0.413534	-0.0827068	-0.311395	-0.255639	-0.296241	-0.314286	-0.234586	-0.206015	-0.240602	0.167043	0.180451	0.180451	0.180451	0.180451	0.180451
MGS118	-0.420009	-0.134159	-0.311503	-0.112815	-0.150167	-0.304144	0.175321	-0.38342	-0.27899	0.229996	0.23859	0.23859	0.23859	0.23859	0.23859
Faecalibacterium.prausnitzii.MGS040	-0.421053	-0.23609	-0.470102	-0.309774	-0.396992	-0.330827	-0.0932331	-0.342857	-0.568421	0.323552	0.309774	0.309774	0.309774	0.309774	0.309774
MGS056	-0.428571	-0.115789	-0.15645	-0.383459	-0.21203	-0.392481	0.0511278	-0.526316	-0.35188	0.305493	0.300752	0.300752	0.300752	0.300752	0.300752
MGS129	-0.433083	-0.0451128	-0.591952	-0.118797	-0.517293	-0.0210526	-0.598496	-0.380451	-0.312782	0.243792	0.24812	0.24812	0.24812	0.24812	0.24812
MGS087	-0.433083	-0.261654	-0.28507	-0.293233	-0.141353	-0.439098	0.227068	-0.233083	-0.452632	0.217457	0.222556	0.222556	0.222556	0.222556	0.222556
Prevotella.copri.MGS051	-0.449624	-0.321805	-0.594961	-0.172932	-0.627068	-0.193985	-0.418045	-0.32782	-0.425564	0.382995	0.368421	0.368421	0.368421	0.368421	0.368421
MGS075	-0.465165	-0.300009	-0.198565	-0.150004	-0.290917	-0.26819	0.0590926	-0.221218	-0.201521	0.423816	0.431831	0.431831	0.431831	0.431831	0.431831
Bacteroides.stercoris.MGS016	-0.494737	-0.595489	-0.572396	-0.609023	-0.697744	-0.609023	-0.35188	-0.499248	-0.601504	0.653875	0.654135	0.654135	0.654135	0.654135	0.654135
MGS084	-0.511278	0.00300752	0.0165476	-0.333835	-0.18797	-0.308271	0.115789	-0.457143	-0.240602	0.548533	0.556391	0.556391	0.556391	0.556391	0.556391
MGS135	-0.527109	-0.10994	-0.000753296	-0.338856	-0.210844	-0.281627	0.0722892	-0.22741	-0.246988	0.431801	0.436747	0.436747	0.436747	0.436747	0.436747
MGS083	-0.532331	-0.252632	-0.0819857	-0.371429	-0.0631579	-0.395489	0.312782	-0.27218	-0.350376	0.388262	0.392481	0.392481	0.392481	0.392481	0.392481
Bifidobacterium.pseudocatenulatum.MGS052	-0.58797	-0.852632	-0.375329	-0.809023	-0.651128	-0.795489	-0.154887	-0.451128	-0.756391	0.708804	0.708271	0.708271	0.708271	0.708271	0.708271
Roseburia.inulinivorans.MGS148	-0.595489	-0.627068	-0.524257	-0.76391	-0.780451	-0.720301	-0.353383	-0.774436	-0.833083	0.656885	0.658647	0.658647	0.658647	0.658647	0.658647
MGS074	-0.607519	-0.210526	-0.412937	-0.225564	-0.177444	-0.368421	0.109774	-0.360902	-0.228571	0.277652	0.291729	0.291729	0.291729	0.291729	0.291729
Faecalibacterium.prausnitzii.MGS032	-0.651534	-0.421224	-0.550981	-0.406072	-0.58032	-0.460619	-0.23637	-0.566683	-0.46365	0.536783	0.536379	0.536379	0.536379	0.536379	0.536379
Faecalibacterium.prausnitzii.MGS004	-0.65739	-0.668672	-0.439428	-0.707785	-0.648364	-0.755171	-0.0661903	-0.619782	-0.731854	0.85924	0.853704	0.853704	0.853704	0.853704	0.853704
Bacteroides.sp..MGS008	-0.670677	-0.741353	-0.422715	-0.786466	-0.690226	-0.798496	-0.124812	-0.652632	-0.803008	0.772009	0.772932	0.772932	0.772932	0.772932	0.772932
Coprococcus.eutactus.MGS007	-0.678195	-0.622556	-0.459571	-0.630075	-0.649624	-0.723308	-0.112782	-0.577444	-0.583459	0.814146	0.81203	0.81203	0.81203	0.81203	0.81203
Bifidobacterium.sp..MGS009	-0.681514	-0.718496	-0.533789	-0.756232	-0.538872	-0.766043	-0.0830195	-0.501136	-0.689062	0.675985	0.67925	0.67925	0.67925	0.67925	0.67925
MGS114	-0.691527	-0.686254	-0.410701	-0.775143	-0.775143	-0.732958	-0.294539	-0.698306	-0.823354	0.669431	0.671188	0.671188	0.671188	0.671188	0.671188
MGS132	-0.694998	-0.68522	-0.37848	-0.776232	-0.767958	-0.733358	-0.280557	-0.682211	-0.823618	0.671058	0.672433	0.672433	0.672433	0.672433	0.672433
Roseburia.intestinalis.MGS026	-0.699022	-0.69225	-0.392172	-0.776524	-0.76599	-0.738149	-0.2769	-0.68924	-0.819413	0.675452	0.677201	0.677201	0.677201	0.677201	0.677201
MGS137	-0.699022	-0.69225	-0.392172	-0.776524	-0.76599	-0.738149	-0.2769	-0.68924	-0.819413	0.675452	0.677201	0.677201	0.677201	0.677201	0.677201
MGS103	-0.700752	-0.687218	-0.381346	-0.778947	-0.765414	-0.735338	-0.278195	-0.684211	-0.818045	0.671934	0.673684	0.673684	0.673684	0.673684	0.673684
MGS120	-0.700752	-0.687218	-0.381346	-0.778947	-0.765414	-0.735338	-0.278195	-0.684211	-0.818045	0.671934	0.673684	0.673684	0.673684	0.673684	0.673684
MGS146	-0.700752	-0.687218	-0.381346	-0.778947	-0.765414	-0.735338	-0.278195	-0.684211	-0.818045	0.671934	0.673684	0.673684	0.673684	0.673684	0.673684
MGS096	-0.709439	-0.665665	-0.412988	-0.775855	-0.78944	-0.722269	-0.316229	-0.720005	-0.828685	0.666166	0.667929	0.667929	0.667929	0.667929	0.667929
Bifidobacterium.sp..MGS003	-0.736842	-0.627068	-0.385107	-0.760902	-0.571429	-0.81203	0.0330827	-0.66015	-0.822556	0.76599	0.762406	0.762406	0.762406	0.762406	0.762406
Bifidobacterium.animalis.MGS015	-0.757895	-0.56391	-0.357277	-0.747368	-0.694737	-0.705263	-0.203008	-0.664662	-0.717293	0.740407	0.742857	0.742857	0.742857	0.742857	0.742857
