# Supplementary material for: Probiotic Bifidobacterium lactis V9 Regulates the Secretion of Sex Hormones in Polycystic Ovary Syndrome Patients through the Gut-Brain Axis
Source: mSystems. 2019 Apr 16;4(2):e00017-19. doi: 10.1128/mSystems.00017-19 (PMC6469956; doi:10.1128/mSystems.00017-19)
Supplement: TABLE S7 [file mSystems.00017-19-st007.xlsx]

## Sheet: Sheet1
Samples	Actinomyces	Adlercreutzia	Akkermansia	Anaerostipes	Atopobium	Bacteroides	Bifidobacterium	Bilophila	Blautia	Bulleidia	Butyricimonas	Catenibacterium	Citrobacter	Clostridium	Collinsella	Coprococcus	Desulfovibrio	Dialister	Dorea	Eggerthella	Enterococcus	Eubacterium	Faecalibacterium	Fusobacterium	Granulicatella	Haemophilus	Holdemania	Klebsiella	Lachnobacterium	Lachnospira	Lactobacillus	Megamonas	Megasphaera	Ochrobactrum	Odoribacter	Oscillospira	Parabacteroides	Paraprevotella	Peptostreptococcus	Phascolarctobacterium	Prevotella	Pseudomonas	Roseburia	Rothia	Ruminococcus	Ruminococcus	Slackia	Streptococcus	Sutterella
BV01-0	0	0	0.0101174	0.0607042	0	0.0202347	0.455604	0.0101174	13.3144	0	0	0	0	3.03372	3.07769	3.05002	0.0202347	0.121408	0.333873	0	0	1.47713	3.55462	0.311683	0	0	0	1.9225	0	0.718333	0	0	0	0.0303521	0	0.0910563	0.0708215	0	0	0.0101174	35.4152	0	2.11453	0	0.687981	0.475516	0	0.53622	0.0809389
BV01-2	0	0	0	0	0	0.404981	2.02347	0	3.02723	0	0	0	0	3.68533	5.58779	0.881238	0.0303736	0.0809963	0.212615	0	0	0.232864	16.829	0	0	0.0911208	0	0.433861	0	1.34656	0	0	0	0	0	0.0202491	0.0404981	0	0	0	23.4953	0	0.820087	0	0.22274	0.384732	0	0.0404981	0.232864
BV01-4	0	0	0.0202204	0	0	1.53675	2.7702	0.0606612	4.69113	0	0	0	0	0.329835	2.14518	1.61878	0.283086	0.0808816	0.333637	0	0	0.636943	22.7903	0	0	0.4954	0	0.010201	0	0.9908	0	0	0.0202204	0	0.0404408	0.121322	0.252755	0	0	0	0	0	0.596502	0	0.717824	0.283086	0	0.0707714	0.232535
BV01-10	0	0	0	0.0308261	0	2.836	6.58652	0.0616523	9.11426	0	0.0411015	0	0	0.0403592	1.07244	0.407373	0.164406	0.164406	0.637074	0	0.0102754	0.53973	37.0194	0	0	0.575421	0	0	0	0.82203	0	0	0.0411015	0	0	0.143855	0.739827	0	0	0.0102754	27.064	0	0.493218	0	0.750103	0.287711	0	0.40074	0.390464
BV10-0	0.170426	0.0200501	0.0601504	0.73183	0.0401003	1.31328	1.07686	0.0601504	5.70426	0.180451	0	0.0701754	0	2.8817	3.58416	2.71812	0	0.0802005	8.401	0.100251	0	0.0200501	5.95489	0.100251	0.0902256	0.350877	0.0601504	1.28113	0	0.0300752	0.140351	6.43609	1.17293	1.10276	0	0.130326	0.100251	0	0.0100251	0.531328	32.8604	0.0300752	2.22556	0	0.310777	8.27068	0	1.00251	0.170426
BV10-2	0	0.00991965	0	0.0595179	0	18.4099	2.08748	0.0595179	0.624938	0	0	0	0	3.09372	5.99447	4.81425	0	0	0.515822	0.00991965	0	1.82038	17.8516	0.0694376	0	0	0	0.325336	0	0	0	19.3334	0.158714	0	0	0.0396786	0.128955	0	0	0.376947	13.3638	0	0.535661	0	0.00991965	1.23996	0	0.0396786	0.426545
BV10-4	0	0	0	0	0	35.1292	3.68922	0.0894632	0.168986	0	0.0397614	0	0	0.322906	2.43101	1.38791	0	0	1.40159	0	0	0	22.8752	0.0198807	0	0	0	0	0	0.0198807	0	2.06759	0.477137	0	0	0.0795229	0.258449	0	0	0.28827	5.69073	0	0.427435	0	0.0198807	1.44135	0	0.0994036	0.785288
BV10-10	0	0	0	0.00987947	0	21.7921	6.26922	0.0790358	0.652045	0	0.00987947	0	0	0.132114	1.17647	0.311683	0	0	0.869393	0	0	0.0197589	34.2732	0	0	0.00987947	0	0	0	0	0	8.53191	0.197589	0	0	0.0987947	0.37542	0	0	0.444576	8.48053	0	0.0592768	0	0.0493974	2.25252	0	0	0.691563
BV12-0	0.0512348	0	0	0.0717287	0.0204939	0.389384	0.250325	0	9.20176	0	0	0	0.0204939	2.26718	4.81705	2.38708	0	0	0.881238	0.0307409	0.0307409	0.225433	6.80676	0.373483	0.010247	0.286915	0	7.48396	0	0.112716	0	16.3131	0.70704	0.0204939	0	0.0204939	0.0512348	0	0.0204939	0.512348	31.7357	0	0.461113	0	0.184445	5.10298	0	0.0922226	0
BV12-2	0	0	0	0	0	2.0324	0.830003	0	3.24982	0	0	0	0	0.0103745	6.99308	3.34648	0	0	0.29178	0	0	3.37226	18.5012	0.0201227	0	0.0201227	0	0	0	1.24761	0	13.2941	2.2135	0	0	0	0	0	0	0.0704296	23.1247	0	0.664051	0	0.0402455	0.321964	0	0.0503069	0.191166
BV12-4	0.181616	0	0	0.0201796	0	0	2.06258	0	12.7737	0.0706286	0	0.0100898	0.575119	0.313606	2.49874	1.3489	0	0	1.21078	0.050449	0.252245	0.100898	23.0738	0	0.0403592	0.0302694	0	0	0	0	0	1.74554	0.0403592	0.0100898	0	0	0	0	0	0	0.0201796	0	0.403592	0.0100898	0.0100898	5.48885	0	0.262335	0
BV12-10	1.13147	0	0	0.010013	0.0400521	0	3.52134	0	2.75358	0.130169	0	0	0.230299	0	0.178554	0.305468	0	0	1.24161	0.0400521	0.300391	0.120156	30.2799	0	0.20026	0.020026	0	0	0	0	0	0.130169	0.0400521	0.020026	0	0	0	0	0.0300391	0.0300391	4.82182	0	0.10013	0.170221	0.0300391	4.10534	0	1.05137	0
BV14-0	0.0202224	0	0	0.232558	0	0.0202224	1.82204	0.0505561	1.78969	0.0303337	0	0	0	1.6266	5.43046	2.32089	0	0	0.455005	0	0	0.131446	7.2561	0	0	0	0	0.269738	0	0.0606673	0	9.58544	0.101112	0.0202224	0	0.202224	0	0	0	0.0303337	30.5818	0	1.07179	0	0	0.475228	0.252781	0.394338	0.0707786
BV14-2	0	0	0	0.0402172	0	1.89021	3.82584	0.0502715	4.50432	0	0	0	0	0	1.31171	0.838336	0	0	0.723909	0	0	2.85685	19.6943	0	0	0.0100543	0	0	0	0.0703801	0	33.702	0.0703801	0	0	0.100543	0	0	0	0.0804343	20.1603	0	1.49809	0	0	0.63342	0.0703801	0.251357	0.201086
BV14-4	0	0.0613811	0.0409207	0.0818414	0	0.358056	8.24452	0.0920716	13.7187	0	0	0	0	0.241473	2.81515	1.30152	0	0.0102302	0.746803	0	0	0.0306905	24.6789	0.173913	0	0	0	0	0.184143	0.0306905	0	0.409207	4.13299	0	0	0	0.122762	0	0	2.44501	17.458	0	3.19182	0	0.920716	0.675192	0	0	0.0102302
BV14-10	0.0498157	0	0	0.0996314	0	0.0199263	8.56266	0.069742	9.82365	0.0199263	0.0403633	0	0	0.218232	0.1999	0.304878	0	0	1.4048	0.0298894	0	0.0896682	32.8539	0.0298894	0	0	0.0298894	0	0	0.00996314	0	0	0	0.00996314	0	0.15941	0	0	0	0.0298894	38.1575	0	0.488194	0.0298894	0.0498157	0.966424	1.93285	0.886719	0.0199263
BV15-0	0	0.0706999	0.0504999	0.1212	0	0.4444	0.0303	0.0303	1.8281	0	0	0	0	1.00763	27.4181	2.19893	0	12.9987	1.01	0.0202	0	8.79709	11.712	0.298385	0	0	0.0202	0.13358	0.999899	0.0807999	0	0	0	0.0202	0	0.555499	0.1212	0	0	0.0807999	26.0636	0.1717	0.2222	0.0303	2.727	0.4949	0	0.0706999	0.0303
BV15-2	0	0.07996	0	0.389805	0	0	2.28986	0	1.05947	0	0	0	0	10.8964	1.52003	0.82694	0	0.009995	0.829585	0.01999	0	0	19.8726	0	0	0	0	0	0.289855	0	0	0	0	0	0	0.149925	0	0	0	0.009995	17.1443	0.15992	0	0	11.5842	0.03998	0	0.009995	0
BV15-4	0.0101163	0.354072	0	0.819423	0	0	4.24886	0.0101163	3.99595	0	0	0	0	0.240602	0.372121	0.614943	0	0.151745	0.900354	0.0809307	0	3.54072	25.4777	0.060698	0	0	0	0	0.738493	0.0202327	0	0	0.0202327	0.0202327	0	0.242792	0	0	0	0	0.155247	2.03338	0.384421	0.0202327	22.61	0.141629	0.0404654	0.445119	0
BV15-10	0	0	0	0.0203252	0	6.90041	9.07114	0.0304878	2.91667	0	0.050551	0	0	0.213871	0.23374	0.241473	0	0	0.223577	0	0	0.0101626	28.6443	0.162602	0	0.0609756	0	0.0101626	0	0.54878	0	34.7764	0.589431	0	0	0.0101626	0.121951	0	0	0.640244	0	0	0.70122	0	0.0711382	0.619919	0	0.0101626	0.142276
BV4-0	0.0517491	0.0103498	0	0.0620989	0	0.403643	1.78017	0.0103498	18.609	0	0	0	0	0.73095	7.05906	1.23308	0.0724488	1.30408	1.49037	0	0	2.29579	12.0607	0	0.0103498	0.165597	0	0.0717287	0.0206996	0.372594	0	0	0.0724488	0.0310495	0	0	0.0413993	0	0.0103498	0.113848	33.6398	0	3.00145	0.0724488	1.80087	2.73235	0.0620989	3.34299	0.0827986
BV4-2	0	0.0103295	0	0.0516476	0	5.51596	2.82832	0	12.9222	0	0	0	0	0.720239	1.52505	0.799838	0.165272	7.26165	0.960645	0	0	0	20.7387	0	0	0.0619771	0	0	0.041318	0.0619771	0	0	0.578453	0	0	0.0619771	0.144613	0	0	0.495817	0.0199263	0	4.47268	0	1.63206	0.754054	0.020659	0.123954	0.113625
BV4-4	0	0	0	0	0	3.36015	4.63934	0.0101823	10.6405	0	0	0	0.132369	0.119284	0.522702	0.540703	0.0203645	0.397108	0.977497	0	0	2.73325	27.6519	0	0	0.0203645	0	0	0	0.0509113	0	0	0.101823	0.0203645	0.0203645	0.0101823	0.122187	0	0	0.183281	0.142552	0	1.57825	0	0.346197	1.00804	0	0.0610936	0.0305468
BV410	0.0101885	0	0	0	0	4.16709	7.40856	0.020377	10.5553	0	0.0101245	0	0	0.173416	0.271657	0.178554	0.020377	0.886398	0.356597	0	0	0	28.7487	0	0	0.020377	0	0.0101102	0.0101885	0.519613	0	0	0.20377	0	0	0.020377	0.0815079	0	0	2.24147	6.27359	0	1.84412	0	0.193581	0.641875	0	0.020377	0.0916964
BV5-0	0.0409962	0	0	0	0	0	0	0.0409962	11.8274	0.0102491	0	6.4364	0	7.88122	7.07974	1.15814	0	0	0.43046	0	0	2.51661	3.6962	8.39787	0	0.0717434	0	0.0517491	0	1.69109	0.0717434	0	0	0.0204981	0	0.0307472	0	0	0	1.72184	2.80824	0	3.20795	0.0614943	0.922415	0.5432	0	2.84924	0
BV5-2	0	0	0	0.0205782	0	0.11318	1.01029	0.144048	1.26556	0	0	2.54141	0.226361	0.673638	1.61763	0.654319	0.0926021	0	0.833419	0	0	1.44048	21.6357	0	0	0.0308674	0	0	0	0.195493	0	2.7472	0	0	0	0.23665	0.0308674	0.0308674	0	2.3665	0.0101163	0	2.79864	0	0.720239	0.370408	0	0.0102891	0
BV5-4	0	0	0	0.124494	0	0.497977	4.0415	0.238614	3.89045	0	0	8.83909	0.134869	0.0905979	0.566974	0.455005	0.0518726	0	0.456479	0	0	2.08528	28.1169	0	0	0.0103745	0	0	0	0.43573	0	2.04378	0	0	0	0	0.0726216	0.0414981	0	3.77633	0.110276	0	2.38614	0.0414981	0.228239	0.373483	0	0.134869	0.0518726
BV5-10	0	0	0	0.100573	0	0.482752	7.02011	0.0704013	3.76144	0	0.0396786	3.73127	0	0.161063	0.355661	0.143223	0.0804586	0	0.45258	0	0	0	39.6259	0	0	0.0402293	0	0.0100573	0	0.291662	0	0.71407	0	0	0	0.0905159	0.110631	0.0201147	0	1.76003	14.9226	0	7.19099	0	0.170975	0.241376	0	0	0.482752
BV6-0	0.0603986	0	0.0100664	0	0.0201329	0.0100664	0.0922415	0.0301993	5.04329	0.110731	0	39.1987	0	7.32291	7.10819	1.13943	0	0.0402658	3.01993	0	0	0	2.50654	0	0	0	0	0.0501253	0	0.0100664	0.161063	0.0100664	0	0.0905979	0	0.0905979	0	0	0	0.0100664	0.273169	0	0.463056	0	0.412724	3.98631	0.0805315	1.00664	0
BV6-2	0	0	0	0	0	0	0.827447	0.0712904	1.78226	0	0	4.94959	0	0.557794	2.01816	0.641875	0	14.3395	0.549954	0	0	2.32203	21.8891	0.0203687	0.0101843	0	0	0	0	0.193502	0	0	0	0.030553	0	0.244424	0.0203687	0	0	0	0.00991965	0	3.44231	0	0.346267	1.07954	0.0407373	0.0407373	0.101843
BV6-4	0	0	0	0	0	0.0918086	2.68285	0.0918086	0.510048	0	0	4.63124	0	0.0889152	0.656499	0.438641	0.0408038	6.11037	3.02968	0	0	9.28287	13.6803	0.0816077	0	0	0.010201	0	0	0.0306029	0.010201	0.0204019	0	0	0	0.244823	0.0408038	0	0	0.0408038	0.0409207	0	0.571254	0	0.0714067	4.91686	0.183617	0.010201	0
BV6-10	0	0	0	0	0	0.0201329	3.90578	0.100664	3.22126	0	0	10.0463	0	0.142639	0.743457	0.0493974	0	12.1301	2.04349	0	0	0	15.1803	0	0	0	0	0	0	0.100664	0	0	0	0	0	0.130864	0.0100664	0	0	0	10.0091	0	3.34206	0	0.31206	1.72136	0.0201329	0.0503322	0.0201329
BV9-0	0.0307472	0	0	0.0307472	0	0.368966	0.0610687	0.0307472	12.1144	0	0	0	0	4.22273	9.16154	0.91047	0.850671	2.31629	0.635441	0	0	5.01179	2.98823	0.286505	0	0.0307472	0	0.0308674	0	1.41437	0	11.1817	0	0	0.0307472	0.174234	0.153736	0.0102491	0	0.0307472	0	0	0.850671	0.0204981	5.13478	0.5432	0.0102491	0.256226	0
BV9-2	0	0	0	0	0	1.51362	1.16267	0.191726	0.686176	0	0	0	0	0.450866	0.864286	2.0099	0.686176	0.0706357	0.898083	0	0	3.30979	12.2046	0.0201816	0	0.0201816	0	0.0201227	0.0605449	0.928355	0	12.7952	0	0	0.151362	0.322906	0.484359	0.0302725	0	4.79314	0	0	0.756811	0	1.26135	1.67508	0	0.0201816	0.0403633
BV9-4	0	0	0	0	0	1.04835	3.47286	0.0916031	0.37659	0	0	0	0	0.0706999	0.675944	0.413682	0.559796	0.844784	0.620865	0	0	3.43003	14.4664	0	0	0	0	0	0.0610687	0.407125	0	6.45293	0	0.0203562	0.0407125	0.122137	0.295165	0	0	0.966921	0	0	1.3028	0	1.05852	0.743003	0.0407125	0.0305344	0.0101781
BV9-10	0	0	0	0.0813339	0	1.13867	4.26817	0.0610004	0.427003	0	0.0305002	0	0	0.142552	1.04691	0.0397614	0.223668	1.61651	1.30134	0	0	0	15.7297	0	0	0.447336	0	0	0.274502	1.40301	0	2.50102	0	0	0.0305002	0.0915006	0.671004	0.162668	0	0.162668	0	0.0203335	1.39284	0	0.99634	0.752338	0.223668	0.0711671	0.0813339
[truncated: 2 more columns]
